# Supplementary material for: Twist1 Transcriptional Targets in the Developing Atrio-Ventricular Canal of the Mouse
Source: PLoS One. 2012 Jul 16;7(7):e40815. doi: 10.1371/journal.pone.0040815 (PMC3397961; doi:10.1371/journal.pone.0040815)
Supplement: Table S1 — PCR Primers. All primers used for PCR are listed. These include those used for in situ hybridization probe construction as shown in Figure 3, the ChIP-qPCR as shown in Figure 4 and the RT-qPCR as shown in Figure S2. (XLS) [file pone.0040815.s003.xls]

## Sheet: Table S1
Table S1. PCR Primers
Primers for in situ hybridization probe construction
	Forward	Reverse
9030425E11Rik	ACCAAAGAAAGTCCATACGACCC	ACGAGATTCCCGCTTCTTCTTGAC
Bgn	CAACAACATCACCAAGGTGGGCAT	AAGAGGAGGAACACATGCCTGGAT
Ror2	GGTACTCCAACCAGGACGTG	CCCAGGAGTTCAGTCTCAGG
Wdr75	AGCTGCTGGCAGAAGAAAGTTTGC	ATGGCCTACTACAGAGCAGTTAGC
Primers for ChIP-qPCR
	Forward	Reverse
4930402H24Rik	ATCAGTGTGCTCACAGTATCCCAG	TATGCAGGAAGGAACTTGGGCTCT
9030425E11Rik	TTCGCCCTAAGGTTGATCCCTGTT	TCGGTAGTGTTTGTGGGAACTGCT
Abra	CAGAACCAGCATGATGAATGCCAGA	TCTCCTACCATGTCTTCACTCGCA
Chd9	AGAGCTTCAAGGGTATGTGCGGAA	ACTGACTTCACGTGCTGCTTGGTA
Dagla1	CTGTGAACGCTGGCAAAGAACTCA	ACCTGTCCCAGGAACAAGCTTACA
DNM3os	CTGGCCTGAAGATGAAATGACTGC	GCTCTCAGACATGGGTCTGTGCATA
Eif3h	AGAGAGAGAACTTGGCATGCGGTA	AGCTGGTGGAATGAGACCAGATGT
Foxa2 promoter	AGAGTAAATCAGAGACTAGGAAGTGA	CCATTTCCAGGGCCATTTCCACAA
Gatsl2	CCAGTTGGCACACTTCCAAACACA	ATTTGTGAGGCCATAGTGGAGGGT
Glrb	TTCGCCTTTAGCCTCCTAAGCACT	ACAGTCTGGGTTGTCACATGCCTA
Iffo2	TGGCTGACAGATGCCTTCCTATGT	ACTTGCCCACAGGTTCACAAAGAC
Nin	TATGTGCCTGGGAGAACCATGGAA	TGATTCAGCTCACGTTCCTGCCTA
Ror2 (3' end)	AGCTCGAATCCTGTTCACTTCCGT	TGACAGAAGCCTCGGAAACCATGA
Sik1	AGATGTCTCCGTTGGTGAAGTGCT	TGTTGGCCACCTCAGAACTGGATT
Tdrd7	TGTTGCAGAGTCTGGCTTTAGGGA	GGAAGATCAGCCAAGCAGCACTTT
Tgfbi	TGCCTGCCTGCCTTTCCATTTAAC	GCCCGAAATAATGATGCTGTGCCA
Tpcn1	ATATTGATGGCCTGCCACAGGGAT	TAAGGAGCAGGAAAGGGAGAACCA
Tpm4	TGGCCACAAGTATCTAGCAAGCCT	TTCCTGCAATCAAAGCCTTCCACC
Wdr75	ACGAGGTCAAACACACTGGATGGT	CGGCATGGTGCCTGGGTTTAATTT
Primers for RT-qPCR
	Forward	Reverse
Adamts19	TGAACACAGCACTGTGAGCCTGAT	AGGTGTTATAGGGAGCTGCCACTT
Gabra4	AGGTGGGAAATCACTCCAGCAAGA	ACATAGTCTCAGCTGCATTTGCCC
Galanin	ATGCCTGCAAAGGAGAAGAGAGGT	GTGAGGCCATGCTTGTCGCTAAAT
Isl1	GATGCGCTCATGAAGGAGCAACTA	GTTTCTTGTCCTTGCACCGCTTGT
Rgs5	AAGAATTCATCCAGACAGAGGCCC	AGACGGTTCCACCAGGTTCTTCAT
β-actin	GCTCTTTTCCAGCCTTC	CGGATGTCAACGTCACA
