# Supplementary material for: Twist1 Transcriptional Targets in the Developing Atrio-Ventricular Canal of the Mouse
Source: PLoS One. 2012 Jul 16;7(7):e40815. doi: 10.1371/journal.pone.0040815 (PMC3397961; doi:10.1371/journal.pone.0040815)
Supplement: Table S2 — Gene expression of all genes in E10.5 heart Tag-seq libraries. All genes expressed in E10.5 wild-type (atria, ventricles, atrio-ventricular canal (AVC), and out-flow tract (OFT)) and Twist1 null AVC Tag-seq libraries. All expression values are represented as tags per million and only genes with more than 5 raw tags were considered expressed. (XLS) [file pone.0040815.s004.xls]

## Sheet: Table S2
Table S2. Gene expression of all genes in E10.5 heart Tag-seq libraries (expression in tags per million)
RefSeq Accession	Gene Name	AVC	OFT	Atria	Ventricles	Twist1 null AVC
NM_007591	Mus musculus calreticulin (Calr), mRNA.	288.98	407.24	0	0	301.79
NM_011864	Mus musculus 3'-phosphoadenosine 5'-phosphosulfate synthase 2 (Papss2), mRNA.	218.9	115.5	0	0	12.019
NM_001081390	Mus musculus palladin, cytoskeletal associated protein (Palld), mRNA.	106.87	98.91	0	0	22.23
NM_009238	Mus musculus SRY-box containing gene 4 (Sox4), mRNA.	98.76	86.52	0	0	19.61
NM_008608	Mus musculus matrix metallopeptidase 14 (membrane-inserted) (Mmp14), mRNA.	89.33	127.21	0	0	21.7
NM_019827	Mus musculus glycogen synthase kinase 3 beta (Gsk3b), mRNA.	86.25	100.58	0	0	23.18
NM_031373	Mus musculus opioid growth factor receptor (Ogfr), mRNA.	84.3	237	0	0	47.3
NM_007475	Mus musculus ribosomal protein, large, P0 (Rplp0), mRNA.	82.42	97.01	0	0	9.4
NM_026778	Mus musculus collagen triple helix repeat containing 1 (Cthrc1), mRNA.	82.1	37.6	0	0	15.9
NR_003279	Mus musculus 28S ribosomal RNA (LOC236598), non-coding RNA.	694.25	981.9	2.79	0	18.498
NM_019564	Mus musculus HtrA serine peptidase 1 (Htra1), mRNA.	70.26	31.9	0	0	10.55
NM_054085	Mus musculus alpha-kinase 3 (Alpk3), mRNA.	67.32	85.81	0	0	18.03
NM_029726	Mus musculus triadin (Trdn), mRNA.	63.518	39.5	0	0	8.552
NM_023049	Mus musculus ankyrin repeat and SOCS box-containing 2 (Asb2), mRNA.	62.908	52.99	0	0	56.292
NM_028024	Mus musculus NFKB inhibitor interacting Ras-like protein 2 (Nkiras2), mRNA.	59.95	93.18	0	0	23.4
NM_008542	Mus musculus MAD homolog 6 (Drosophila) (Smad6), mRNA.	57.95	64.53	0	0	18.03
NM_023229	Mus musculus Fas-activated serine/threonine kinase (Fastk), mRNA.	57.64	70.96	0	0	19.2
NM_178405	Mus musculus ATPase, Na+/K+ transporting, alpha 2 polypeptide (Atp1a2), mRNA.	56.308	33.96	0	0	16.492
NM_027884	Mus musculus tensin 1 (Tns1), mRNA.	56.06	30.11	0	0	9.474
NM_013529	Mus musculus glutamine fructose-6-phosphate transaminase 2 (Gfpt2), mRNA.	49.55	31.53	0	0	11.7
NM_007542	Mus musculus biglycan (Bgn), mRNA.	49.35	36.92	0	0	4.551
NM_031408	Mus musculus GRB10 interacting GYF protein 1 (Gigyf1), mRNA.	46.47	37.55	0	0	30.77
NM_001001491	Mus musculus tropomyosin 4 (Tpm4), mRNA.	45.47	57.91	0	0	5.085
NM_026718	Mus musculus ankyrin repeat domain 13a (Ankrd13a), mRNA.	45.27	39.52	0	0	21.39
NM_013767	Mus musculus casein kinase 1, epsilon (Csnk1e), mRNA.	43.608	36.29	0	0	23.85
NM_198110	Mus musculus guanine nucleotide binding protein-like 3 (nucleolar)-like (Gnl3l), mRNA.	43.166	77.46	0	0	43.97
NM_009135	Mus musculus sodium channel, voltage-gated, type VII, alpha (Scn7a), mRNA.	41.68	26.77	0	0	31.102
NM_001003949	Mus musculus open reading frame 61 (ORF61), mRNA.	41.318	40.82	0	0	15.025
NM_028351	Mus musculus R-spondin 3 homolog (Xenopus laevis) (Rspo3), mRNA.	39.86	43.13	0	0	56.301
NM_020027	Mus musculus HLA-B associated transcript 2 (Bat2), mRNA.	38.838	32.43	0	0	21.5
NM_008397	Mus musculus integrin alpha 6 (Itga6), mRNA.	38.48	19.9	0	0	13.7
NM_010605	Mus musculus potassium inwardly-rectifying channel, subfamily J, member 5 (Kcnj5), mRNA.	38.506	11	0	0	44.824
NM_010253	Mus musculus galanin (Gal), mRNA.	38.2	0	0	0	32.271
NM_013595	Mus musculus methyl-CpG binding domain protein 3 (Mbd3), mRNA.	37.88	49.71	0	0	27
NM_146218	Mus musculus ring finger and WD repeat domain 3 (Rfwd3), mRNA.	37.33	39.35	0	0	6.7
NM_172571	Mus musculus Fas (TNFRSF6) binding factor 1 (Fbf1), mRNA.	36.53	30.56	0	0	15.478
NM_001081383	Mus musculus myeloid/lymphoid or mixed-lineage leukemia 3 (Mll3), mRNA.	36.21	33.6	0	0	31.989
NM_007472	Mus musculus aquaporin 1 (Aqp1), mRNA.	35.7	23	0	0	6.63
NM_007568	Mus musculus betacellulin, epidermal growth factor family member (Btc), mRNA.	34.9	16.3	0	0	8.32
NM_027996	Mus musculus RIKEN cDNA 2310021P13 gene (2310021P13Rik), mRNA.	34.2	23.32	0	0	8.404
NM_177730	Mus musculus inositol monophosphatase domain containing 1 (Impad1), mRNA.	33.75	35.12	0	0	44.324
NM_031251	Mus musculus cystinosis, nephropathic (Ctns), mRNA.	32.63	44.8	0	0	21.07
NM_010637	Mus musculus Kruppel-like factor 4 (gut) (Klf4), mRNA.	32.08	47.8	0	0	4.54
NM_028763	Mus musculus chromobox homolog 6 (Cbx6), mRNA.	32.11	23.54	0	0	13.48
NM_175506	Mus musculus a disintegrin-like and metallopeptidase (reprolysin type) with thrombospondin type 1 motif, 19 (Adamts19), mRNA.	31.15	5.51	0	0	16.922
NM_010656	Mus musculus sarcospan (Sspn), mRNA.	30.1	22.4	0	0	10.175
NM_010764	Mus musculus mannosidase 2, alpha B1 (Man2b1), mRNA.	29.65	32.27	0	0	6.084
NM_019704	Mus musculus transmembrane protein 115 (Tmem115), mRNA.	29.5	12.9	0	0	14.994
NM_027156	Mus musculus DEAD (Asp-Glu-Ala-Asp) box polypeptide 51 (Ddx51), mRNA.	29.18	24.1	0	0	15.839
NM_008483	Mus musculus laminin, beta 2 (Lamb2), mRNA.	28.766	25.22	0	0	16.4
NM_053195	Mus musculus solute carrier family 24 (sodium/potassium/calcium exchanger), member 3 (Slc24a3), mRNA.	27.8	6.84	0	0	12.862
NM_019949	Mus musculus ubiquitin-conjugating enzyme E2L 6 (Ube2l6), mRNA.	27.2	26	0	0	3.08
NM_030074	Mus musculus zinc finger protein 687 (Zfp687), mRNA.	26.788	55.47	0	0	23.72
NM_011923	Mus musculus angiopoietin-like 2 (Angptl2), mRNA.	26.148	25.45	0	0	13.941
NM_016699	Mus musculus exosome component 10 (Exosc10), mRNA.	25.688	26.4	0	0	6.16
NM_015735	Mus musculus damage specific DNA binding protein 1 (Ddb1), mRNA.	207.418	184.03	0	2.37	54.52
NM_009499	Mus musculus vasodilator-stimulated phosphoprotein (Vasp), mRNA.	218.22	425.3	2.57	0	217.762
NM_028769	Mus musculus synovial apoptosis inhibitor 1, synoviolin (Syvn1), mRNA.	24.988	35.12	0	0	11.339
NM_009181	Mus musculus ST8 alpha-N-acetyl-neuraminide alpha-2,8-sialyltransferase 2 (St8sia2), mRNA.	24.568	25.07	0	0	6.784
NM_010612	Mus musculus kinase insert domain protein receptor (Kdr), mRNA.	24.548	17.24	0	0	16.12
NM_181594	Mus musculus enhancer of mRNA decapping 4 (Edc4), mRNA.	24.5	14.8	0	0	25.9
NM_020601	Mus musculus transducin (beta)-like 1 X-linked (Tbl1x), mRNA.	24.15	19.94	0	0	0.616
NM_019725	Mus musculus transducin-like enhancer of split 2, homolog of Drosophila E(spl) (Tle2), mRNA.	23.7	8.92	0	0	5.16
NM_138646	Mus musculus Hermansky-Pudlak syndrome 4 homolog (human) (Hps4), mRNA.	23.7	17.64	0	0	11.9
NM_029020	Mus musculus ATP-binding cassette, sub-family B (MDR/TAP), member 8 (Abcb8), nuclear gene encoding mitochondrial protein, mRNA.	23.57	21.64	0	0	13.01
NM_199149	Mus musculus leucine rich repeat containing 68 (Lrrc68), mRNA.	23.53	46.09	0	0	7.088
NM_024260	Mus musculus coiled-coil domain containing 132 (Ccdc132), mRNA.	23.2	24.83	0	0	11.866
NM_026578	Mus musculus GAR1 ribonucleoprotein homolog (yeast) (Gar1), mRNA.	23.22	19.02	0	0	10.86
NM_001144855	Mus musculus protein tyrosine phosphatase, receptor type, f polypeptide (PTPRF), interacting protein (liprin), alpha 4 (Ppfia4), mRNA.	23.08	18.95	0	0	9.63
NM_013743	Mus musculus pyruvate dehydrogenase kinase, isoenzyme 4 (Pdk4), mRNA.	23.07	14.23	0	0	14.258
NM_025996	Mus musculus translocase of outer mitochondrial membrane 34 (Tomm34), nuclear gene encoding mitochondrial protein, mRNA.	22.87	49.21	0	0	67.3
NM_025295	Mus musculus biotinidase (Btd), mRNA.	22.72	37.99	0	0	9.094
NM_007713	Mus musculus CDC-like kinase 3 (Clk3), mRNA.	22.57	27.7	0	0	12.9
NM_019874	Mus musculus DnaJ (Hsp40) homolog, subfamily B, member 5 (Dnajb5), mRNA.	22.58	45.74	0	0	12.1
NM_007523	Mus musculus BCL2-antagonist/killer 1 (Bak1), mRNA.	22.38	20.48	0	0	8.319
NM_153537	Mus musculus pleckstrin homology-like domain, family B, member 1 (Phldb1), mRNA.	22.25	15.9	0	0	12.526
NM_177354	Mus musculus vasohibin 1 (Vash1), mRNA.	22.2	32.87	0	0	7.94
NM_007682	Mus musculus centromere protein B (Cenpb), mRNA.	21.908	19.7	0	0	12.9
NM_025607	Mus musculus ring finger protein 181 (Rnf181), mRNA.	21.88	16.74	0	0	24.01
NM_011690	Mus musculus valyl-tRNA synthetase (Vars), nuclear gene encoding mitochondrial protein, mRNA.	206.928	318.01	0	2.84	57.239
NM_028881	Mus musculus CREB regulated transcription coactivator 2 (Crtc2), mRNA.	21.7	14.8	0	0	7.63
NM_177186	Mus musculus RIKEN cDNA A530082C11 gene (A530082C11Rik), mRNA.	21.56	9.49	0	0	6.862
NM_001033311	Mus musculus cDNA sequence BC023744 (BC023744), mRNA.	21.4	8.35	0	0	4.242
NM_011947	Mus musculus mitogen-activated protein kinase kinase kinase 3 (Map3k3), mRNA.	21.42	18.2	0	0	1.62
NM_010347	Mus musculus amino-terminal enhancer of split (Aes), mRNA.	232.4	304.8	0	3.31	197.24
NM_028444	Mus musculus protein kinase C, delta binding protein (Prkcdbp), mRNA.	20.9	61.87	0	0	22.916
NM_026482	Mus musculus ATPase, Ca++ transporting, plasma membrane 1 (Atp2b1), mRNA.	20.57	30.75	0	0	19.24
NM_173788	Mus musculus natriuretic peptide receptor 2 (Npr2), mRNA.	20.6	8.73	0	0	25.7
NM_025355	Mus musculus transcription elongation factor A (SII)-like 6 (Tceal6), mRNA.	20.4	0	0	0	12.5
NM_170671	Mus musculus MYCBP associated protein (Mycbpap), mRNA.	20.25	7.21	0	0	3.24
NM_030084	Mus musculus G protein-coupled receptor 108 (Gpr108), mRNA.	20.2	24.3	0	0	5.01
NM_009324	Mus musculus T-box 2 (Tbx2), mRNA.	20.1	6.08	0	0	19.76
NM_008537	Mus musculus alpha-methylacyl-CoA racemase (Amacr), mRNA.	19.8	37.4	0	0	9.71
NM_025473	Mus musculus family with sequence similarity 3, member A (Fam3a), mRNA.	19.78	21.61	0	0	26.56
NM_011448	Mus musculus SRY-box containing gene 9 (Sox9), mRNA.	514.35	376.67	4.07	4.26	113.45
NM_133692	Mus musculus polymerase (DNA-directed), delta 3, accessory subunit (Pold3), mRNA.	19.46	12.72	0	0	8.479
NM_144822	Mus musculus calcium binding atopy-related autoantigen 1 (Cbara1), mRNA.	19.538	11.01	0	0	4.78
NM_021434	Mus musculus G protein-coupled receptor 180 (Gpr180), mRNA.	95.138	96.04	1.29	0	19.771
NM_008481	Mus musculus laminin, alpha 2 (Lama2), mRNA.	19.3	3.99	0	0	3.16
NM_026888	Mus musculus phosphorylase kinase, gamma 2 (testis) (Phkg2), mRNA.	19.27	24.3	0	0	20.896
NM_145926	Mus musculus mannoside acetylglucosaminyltransferase 4, isoenzyme B (Mgat4b), mRNA.	19.3	31.1	0	0	10
NM_175550	Mus musculus adaptor-related protein complex AP-4, epsilon 1 (Ap4e1), mRNA.	19.3	12.74	0	0	15.048
NM_001081214	Mus musculus peroxisome proliferative activated receptor, gamma, coactivator-related 1 (Pprc1), mRNA.	19.076	34	0	0	24.626
XR_032547	PREDICTED: Mus musculus hypothetical LOC666336 (LOC666336), misc RNA.	19.05	12.2	0	0	16.568
NM_133922	Mus musculus KRAB-A domain containing 1 (Krba1), mRNA.	18.928	19.32	0	0	17.78
NM_172290	Mus musculus neurotrimin (Ntm), mRNA.	18.888	13.7	0	0	0
NM_207525	Mus musculus optic atrophy 3 (human) (Opa3), mRNA.	18.9	15.9	0	0	6.86
NM_134068	Mus musculus dual specificity phosphatase 22 (Dusp22), transcript variant 2, mRNA.	18.8	15	0	0	23
XM_001474871	PREDICTED: Mus musculus similar to headcase homolog (LOC100045753), mRNA.	18.76	14.79	0	0	32.625
NM_025638	Mus musculus glycerophosphodiester phosphodiesterase domain containing 1 (Gdpd1), mRNA.	18.738	16.3	0	0	8.935
NM_001039556	Mus musculus RAD54 homolog B (S. cerevisiae) (Rad54b), mRNA.	18.6	13.33	0	0	2.16
NM_019479	Mus musculus hairy and enhancer of split 6 (Drosophila) (Hes6), mRNA.	18.6	41.19	0	0	40.03
NM_025965	Mus musculus signal sequence receptor, alpha (Ssr1), mRNA.	18.6	13.1	0	0	5.246
NM_008254	Mus musculus 3-hydroxy-3-methylglutaryl-Coenzyme A lyase (Hmgcl), mRNA.	18.3	17.1	0	0	12.6
NM_144522	Mus musculus TBC1 domain family, member 10b (Tbc1d10b), mRNA.	18.23	18.04	0	0	6.55
NM_010703	Mus musculus lymphoid enhancer binding factor 1 (Lef1), mRNA.	18.148	11	0	0	13.62
NM_175130	Mus musculus transient receptor potential cation channel, subfamily M, member 4 (Trpm4), mRNA.	18.1	13.84	0	0	11.655
NR_003278	Mus musculus 18S RNA (Rn18s), non-coding RNA.	659.6	908.61	7.29	4.5	14.105
NM_023320	Mus musculus pleckstrin homology domain containing, family O member 1 (Plekho1), mRNA.	120.6	142.4	0	1.89	51.79
NM_144500	Mus musculus oxysterol binding protein-like 2 (Osbpl2), mRNA.	17.92	7.22	0	0	12.324
NM_178745	Mus musculus RIKEN cDNA 6330442E10 gene (6330442E10Rik), mRNA.	17.9	2.47	0	0	4.085
NM_133796	Mus musculus Rho GDP dissociation inhibitor (GDI) alpha (Arhgdia), mRNA.	107.128	139.16	0	1.66	101.603
NM_026416	Mus musculus S100 calcium binding protein A16 (S100a16), mRNA.	17.8	15.2	0	0	10
NM_153122	Mus musculus 5-oxoprolinase (ATP-hydrolysing) (Oplah), mRNA.	17.8	11.39	0	0	2.39
NM_172569	Mus musculus unkempt homolog (Drosophila) (Unk), mRNA.	17.8	14.8	0	0	12.64
NM_001081043	Mus musculus protein tyrosine phosphatase, non-receptor type 23 (Ptpn23), mRNA.	17.45	10.1	0	0	10.6
NM_133816	Mus musculus SH3-domain binding protein 4 (Sh3bp4), mRNA.	17.4	16.9	0	0	8.63
NR_026976	Mus musculus RIKEN cDNA 6720401G13 gene (6720401G13Rik), transcript variant 2, non-coding RNA.	17.28	8.92	0	0	8.554
NM_001081081	Mus musculus glutaminase (Gls), nuclear gene encoding mitochondrial protein, transcript variant 1, mRNA.	16.95	24.46	0	0	13.37
NM_008924	Mus musculus protein kinase, cAMP dependent regulatory, type II alpha (Prkar2a), mRNA.	16.92	15.23	0	0	7.392
NM_008817	Mus musculus paternally expressed 3 (Peg3), mRNA.	16.786	17.28	0	0	0
NM_011882	Mus musculus ribonuclease L (2', 5'-oligoisoadenylate synthetase-dependent) (Rnasel), mRNA.	16.79	5.32	0	0	24.049
NM_027995	Mus musculus progestin and adipoQ receptor family member VII (Paqr7), mRNA.	16.8	9.68	0	0	10.322
NM_013909	Mus musculus F-box and leucine-rich repeat protein 6 (Fbxl6), mRNA.	16.65	24.53	0	0	38.371
NM_001081413	Mus musculus unc-13 homolog B (C. elegans) (Unc13b), mRNA.	16.6	17.1	0	0	1.62
NM_177167	Mus musculus protein phosphatase 1E (PP2C domain containing) (Ppm1e), mRNA.	16.588	3.04	0	0	4.932
NM_009343	Mus musculus PHD finger protein 1 (Phf1), mRNA.	16.3	14	0	0	2.47
NM_020263	Mus musculus calcium channel, voltage-dependent, alpha 2/delta subunit 2 (Cacna2d2), mRNA.	16.31	2.09	0	0	2.46
NM_028815	Mus musculus centrosomal protein 97 (Cep97), transcript variant 1, mRNA.	16.3	10.26	0	0	6.012
NM_133733	Mus musculus RIKEN cDNA 9030425E11 gene (9030425E11Rik), mRNA.	16.3	9.12	0	0	1.85
NM_172779	Mus musculus DEAD/H (Asp-Glu-Ala-Asp/His) box polypeptide 26B (Ddx26b), mRNA.	16	13.52	0	0	38.089
NM_029398	Mus musculus transmembrane protein 14A (Tmem14a), mRNA.	15.8	6.45	0	0	1.62
NM_001081102	Mus musculus Wolf-Hirschhorn syndrome candidate 1 (human) (Whsc1), mRNA.	15.6	31.68	0	0	11.6
NM_001101443	Mus musculus RIKEN cDNA D330027H18 gene (D330027H18Rik), mRNA.	15.6	20.1	0	0	5.082
NM_145920	Mus musculus Ellis van Creveld syndrome 2 homolog (human) (Evc2), mRNA.	15.5	8.35	0	0	6.01
NR_024257	Mus musculus RIKEN cDNA 4930412O13 gene (4930412O13Rik), non-coding RNA.	15.5	34.1	0	0	3.619
NM_009451	Mus musculus tubulin, beta 4 (Tubb4), mRNA.	15.268	8.54	0	0	8.319
NM_010017	Mus musculus dystroglycan 1 (Dag1), mRNA.	15.28	8.55	0	0	25.309
NR_003513	Mus musculus nuclear paraspeckle assembly transcript 1 (non-protein coding) (Neat1), non-coding RNA.	15.3	6.83	0	0	3.849
NM_011876	Mus musculus twinfilin, actin-binding protein, homolog 2 (Drosophila) (Twf2), mRNA.	15.14	15.9	0	0	4.85
NM_133823	Mus musculus methylmalonic aciduria (cobalamin deficiency) type A (Mmaa), nuclear gene encoding mitochondrial protein, mRNA.	15.1	10.8	0	0	4.39
NM_172617	Mus musculus zinc finger protein 523 (Zfp523), mRNA.	15.1	18.58	0	0	6.55
NM_198615	Mus musculus mex3 homolog D (C. elegans) (Mex3d), mRNA.	15.1	11.4	0	0	2.08
NM_007553	Mus musculus bone morphogenetic protein 2 (Bmp2), mRNA.	219.61	27.1	4.5	0	51.16
NM_176849	Mus musculus arginine and glutamate rich 1 (Arglu1), mRNA.	14.99	10.45	0	0	28.62
NM_007741	Mus musculus collagen, type IX, alpha 2 (Col9a2), mRNA.	14.8	17.5	0	0	0.694
NM_207220	Mus musculus G protein-coupled receptor 137 (Gpr137), mRNA.	14.8	10.63	0	0	15.139
NM_008083	Mus musculus growth associated protein 43 (Gap43), mRNA.	14.688	35.9	0	0	5.32
NM_019676	Mus musculus phospholipase C, delta 1 (Plcd1), mRNA.	14.66	15.97	0	0	4.54
NM_080640	Mus musculus brain and acute leukemia, cytoplasmic (Baalc), mRNA.	14.6	5.7	0	0	1.39
NM_133791	Mus musculus WW, C2 and coiled-coil domain containing 2 (Wwc2), mRNA.	14.648	12.34	0	0	12.099
NM_175180	Mus musculus WD repeat domain 44 (Wdr44), mRNA.	14.608	3.61	0	0	7.71
NM_130882	Mus musculus cytochrome P450, family 4, subfamily f, polypeptide 13 (Cyp4f13), mRNA.	14.5	5.89	0	0	4.93
NM_008700	Mus musculus NK2 transcription factor related, locus 5 (Drosophila) (Nkx2-5), mRNA.	14.36	12.5	0	0	55.95
NM_031868	Mus musculus protein phosphatase 1, catalytic subunit, alpha isoform (Ppp1ca), mRNA.	14.35	7.21	0	0	18.684
NM_178738	Mus musculus protease, serine, 35 (Prss35), mRNA.	14.3	6.83	0	0	1.7
NM_008090	Mus musculus GATA binding protein 2 (Gata2), mRNA.	14.15	39.66	0	0	15.79
NM_025952	Mus musculus magnesium transporter 1 (Magt1), mRNA.	14.16	7.97	0	0	4.321
NM_025282	Mus musculus myocyte enhancer factor 2C (Mef2c), mRNA.	13.97	24.45	0	0	3.4
NM_183138	Mus musculus tet oncogene family member 3 (Tet3), mRNA.	13.998	12.53	0	0	2.154
NM_001161823	Mus musculus lysine (K)-specific demethylase 4A (Kdm4a), transcript variant 1, mRNA.	13.85	6.83	0	0	3.7
NM_001033285	Mus musculus CDC42 binding protein kinase alpha (Cdc42bpa), mRNA.	13.84	10.3	0	0	4.08
NM_007828	Mus musculus death-associated protein kinase 3 (Dapk3), mRNA.	13.81	15.99	0	0	13.439
NM_013659	Mus musculus sema domain, immunoglobulin domain (Ig), transmembrane domain (TM) and short cytoplasmic domain, (semaphorin) 4B (Sema4b), mRNA.	13.8	20.84	0	0	12.98
NM_133362	Mus musculus erythroid differentiation regulator 1 (Erdr1), mRNA.	13.8	8.73	0	0	78.3
NM_133916	Mus musculus eukaryotic translation initiation factor 3, subunit B (Eif3b), mRNA.	13.828	22.6	0	0	1.619
NM_153679	Mus musculus carnitine palmitoyltransferase 1c (Cpt1c), mRNA.	13.8	14.4	0	0	7.632
NM_172517	Mus musculus retinoblastoma binding protein 5 (Rbbp5), mRNA.	13.79	10.63	0	0	5.241
NM_007854	Mus musculus solute carrier family 29 (nucleoside transporters), member 2 (Slc29a2), mRNA.	13.7	25.2	0	0	7.632
NM_033563	Mus musculus Kruppel-like factor 7 (ubiquitous) (Klf7), mRNA.	13.7	17.3	0	0	1.54
NM_023178	Mus musculus DNA methyltransferase 1-associated protein 1 (Dmap1), mRNA.	13.45	15.9	0	0	6.01
NM_138674	Mus musculus polycystic kidney and hepatic disease 1-like 1 (Pkhd1l1), mRNA.	13.35	4.94	0	0	4.236
NM_008626	Mus musculus mannose receptor, C type 2 (Mrc2), mRNA.	13.288	10.44	0	0	2.468
NM_134083	Mus musculus regulator of chromosome condensation (RCC1) and BTB (POZ) domain containing protein 2 (Rcbtb2), mRNA.	13.34	13.29	0	0	9.63
NM_080849	Mus musculus NIMA (never in mitosis gene a)-related expressed kinase 8 (Nek8), mRNA.	13.17	13.1	0	0	9.088
NM_175675	Mus musculus RIKEN cDNA 4930471M23 gene (4930471M23Rik), mRNA.	13.2	20.54	0	0	6.852
NM_177372	Mus musculus DNA replication helicase 2 homolog (yeast) (Dna2), mRNA.	13.18	10.4	0	0	4.55
NM_028379	Mus musculus zinc finger, DHHC domain containing 4 (Zdhhc4), mRNA.	13.02	9.3	0	0	4.7
NM_029850	Mus musculus B-cell CLL/lymphoma 7A (Bcl7a), mRNA.	12.65	10.44	0	0	11.244
NM_172560	Mus musculus centrobin, centrosomal BRCA2 interacting protein (Cntrob), mRNA.	12.7	5.13	0	0	2.62
NM_178385	Mus musculus tubulin-specific chaperone C (Tbcc), mRNA.	12.7	31.3	0	0	13.5
NM_001164237	Mus musculus ring finger protein 41 (Rnf41), transcript variant 1, mRNA.	12.5	12.3	0	0	6.01
NM_007880	Mus musculus AT rich interactive domain 3A (BRIGHT-like) (Arid3a), mRNA.	12.518	13.67	0	0	18.42
NM_013749	Mus musculus tumor necrosis factor receptor superfamily, member 12a (Tnfrsf12a), transcript variant 1, mRNA.	12.5	17.3	0	0	1.23
NM_026817	Mus musculus RAB, member of RAS oncogene family-like 2A (Rabl2a), mRNA.	12.5	14.2	0	0	3.464
NM_175646	Mus musculus thioredoxin-like 4B (Txnl4b), mRNA.	12.5	5.32	0	0	6.63
NM_177066	Mus musculus TNNI3 interacting kinase (Tnni3k), mRNA.	12.5	15.34	0	0	0
NM_009208	Mus musculus solute carrier family 4 (anion exchanger), member 3 (Slc4a3), mRNA.	12.35	5.51	0	0	11.762
NM_009686	Mus musculus amyloid beta (A4) precursor protein-binding, family B, member 2 (Apbb2), mRNA.	12.3	6.26	0	0	1.77
NM_019993	Mus musculus aldehyde dehydrogenase 9, subfamily A1 (Aldh9a1), mRNA.	12.344	15.59	0	0	13.1
NM_009353	Mus musculus telomeric repeat binding factor 2 (Terf2), transcript variant 1, mRNA.	12.18	5.13	0	0	9.09
NM_023220	Mus musculus RIKEN cDNA 2010106G01 gene (2010106G01Rik), mRNA.	12.188	9.3	0	0	3.16
NM_133895	Mus musculus solute carrier family 15, member 4 (Slc15a4), mRNA.	12.2	7.4	0	0	7.63
NM_172372	Mus musculus WD repeat domain 45 (Wdr45), mRNA.	12.2	15.4	0	0	8.32
NM_173444	Mus musculus neurobeachin like 1 (Nbeal1), mRNA.	12.18	9.69	0	0	4.084
NM_008988	Mus musculus immunoglobulin superfamily, DCC subclass, member 3 (Igdcc3), mRNA.	12.05	31.29	0	0	8.86
NM_028071	Mus musculus coactosin-like 1 (Dictyostelium) (Cotl1), mRNA.	198.14	296.49	3.21	1.89	60.441
NM_001081055	Mus musculus trafficking protein particle complex 10 (Trappc10), mRNA.	12.01	12.72	0	0	7.008
NM_001097621	Mus musculus kinesin family member 26A (Kif26a), mRNA.	12	30.58	0	0	11.79
NM_013822	Mus musculus jagged 1 (Jag1), mRNA.	12	27.91	0	0	8.71
NM_028079	Mus musculus RIKEN cDNA 2010111I01 gene (2010111I01Rik), mRNA.	12	19.9	0	0	5.16
NM_029239	Mus musculus protein kinase D3 (Prkd3), mRNA.	11.98	9.68	0	0	6.863
NM_153056	Mus musculus sirtuin 7 (silent mating type information regulation 2, homolog) 7 (S. cerevisiae) (Sirt7), mRNA.	12.02	15.22	0	0	3.7
NM_009936	Mus musculus collagen, type IX, alpha 3 (Col9a3), mRNA.	120.47	38.2	3	0	9.41
NM_001081269	Mus musculus Wolf-Hirschhorn syndrome candidate 1-like 1 (human) (Whsc1l1), transcript variant 2, mRNA.	11.888	15.01	0	0	8.324
NM_024264	Mus musculus cytochrome P450, family 27, subfamily a, polypeptide 1 (Cyp27a1), nuclear gene encoding mitochondrial protein, mRNA.	11.85	12.15	0	0	6.322
NM_080726	Mus musculus rad and gem related GTP binding protein 2 (Rem2), mRNA.	11.9	5.51	0	0	7.704
NM_080795	Mus musculus ligand of numb-protein X 2 (Lnx2), mRNA.	11.9	17.8	0	0	7.012
NM_145990	Mus musculus CDK5 regulatory subunit associated protein 2 (Cdk5rap2), mRNA.	11.9	20.67	0	0	7.47
NM_011609	Mus musculus tumor necrosis factor receptor superfamily, member 1a (Tnfrsf1a), mRNA.	11.7	13.83	0	0	2.7
NM_023214	Mus musculus solute carrier family 30 (zinc transporter), member 7 (Slc30a7), mRNA.	11.68	21.8	0	0	12.17
NM_013598	Mus musculus kit ligand (Kitl), mRNA.	121.25	159.98	1.5	1.66	27.41
NM_001024474	Mus musculus DIRAS family, GTP-binding RAS-like 2 (Diras2), mRNA.	11.4	18.6	0	0	5.32
NM_011552	Mus musculus Treacher Collins Franceschetti syndrome 1, homolog (Tcof1), mRNA.	11.4	7.03	0	0	0.694
NM_177652	Mus musculus ryanodine receptor 3 (Ryr3), mRNA.	11.388	2.66	0	0	2.77
XR_032767	PREDICTED: Mus musculus similar to 1700001E04Rik protein (LOC100041283), misc RNA.	11.4	7.4	0	0	5.39
NM_001009948	Mus musculus neurensin 2 (Nrsn2), mRNA.	11.2	9.11	0	0	6.86
NM_007552	Mus musculus Bmi1 polycomb ring finger oncogene (Bmi1), mRNA.	11.2	4.94	0	0	3.01
NM_134046	Mus musculus centromere protein O (Cenpo), mRNA.	11.2	10.1	0	0	5.01
NM_146103	Mus musculus transmembrane protein 185B (Tmem185b), mRNA.	11.2	16.93	0	0	4.86
NM_198298	Mus musculus helicase with zinc finger domain (Helz), mRNA.	11.19	8.92	0	0	4.62
NM_028412	Mus musculus CDKN1A interacting zinc finger protein 1 (Ciz1), mRNA.	11	13.9	0	0	5.32
NM_133723	Mus musculus aspartate-beta-hydroxylase (Asph), transcript variant 2, mRNA.	11.03	7.02	0	0	5.552
NM_213616	Mus musculus ATPase, Ca++ transporting, plasma membrane 4 (Atp2b4), mRNA.	11.028	8.35	0	0	17.626
NM_008197	Mus musculus H1 histone family, member 0 (H1f0), mRNA.	10.9	14.63	0	0	14.2
NM_033560	Mus musculus vacuolar protein sorting 37A (yeast) (Vps37a), mRNA.	10.858	9.69	0	0	3.852
XM_001481308	PREDICTED: Mus musculus tetratricopeptide repeat domain 28 (Ttc28), mRNA.	10.868	7.03	0	0	5.32
NM_001029929	Mus musculus zinc finger, MYND-type containing 15 (Zmynd15), mRNA.	10.698	19	0	0	2.31
NM_001081417	Mus musculus chromodomain helicase DNA binding protein 7 (Chd7), mRNA.	10.69	9.5	0	0	6.16
NM_019747	Mus musculus zinc finger protein 113 (Zfp113), mRNA.	10.7	9.69	0	0	6.312
NM_025912	Mus musculus RIKEN cDNA 2010011I20 gene (2010011I20Rik), mRNA.	10.7	13.1	0	0	7.471
NM_029928	Mus musculus protein tyrosine phosphatase, receptor type, B (Ptprb), mRNA.	10.7	20.13	0	0	0
NM_133767	Mus musculus mitochondrial translational initiation factor 2 (Mtif2), nuclear gene encoding mitochondrial protein, mRNA.	10.7	14.4	0	0	5.24
NM_001081355	Mus musculus PR domain containing 2, with ZNF domain (Prdm2), mRNA.	10.54	8.93	0	0	9.79
NM_001164493	Mus musculus kelch-like 29 (Drosophila) (Klhl29), mRNA.	10.5	5.89	0	0	1.54
NM_007611	Mus musculus caspase 7 (Casp7), mRNA.	10.5	9.68	0	0	4.39
NM_026270	Mus musculus AKT1 substrate 1 (proline-rich) (Akt1s1), mRNA.	10.538	11.39	0	0	4.318
NM_175259	Mus musculus shisa homolog 4 (Xenopus laevis) (Shisa4), mRNA.	10.5	9.68	0	0	4.77
NM_177059	Mus musculus follistatin-like 4 (Fstl4), mRNA.	10.5	3.23	0	0	4.85
NM_172772	Mus musculus RIKEN cDNA B230380D07 gene (B230380D07Rik), mRNA.	78.36	80.88	2.14	0	28.687
NM_007856	Mus musculus 7-dehydrocholesterol reductase (Dhcr7), mRNA.	10.37	3.8	0	0	12.64
NM_010731	Mus musculus zinc finger and BTB domain containing 7a (Zbtb7a), mRNA.	10.38	4.56	0	0	4.009
NM_011398	Mus musculus solute carrier family 25 (mitochondrial carrier, brain), member 14 (Slc25a14), nuclear gene encoding mitochondrial protein, mRNA.	10.4	11.4	0	0	2.93
NM_018805	Mus musculus heparan sulfate (glucosamine) 3-O-sulfotransferase 3B1 (Hs3st3b1), mRNA.	10.37	3.8	0	0	3.313
NM_172728	Mus musculus cAMP responsive element binding protein 5 (Creb5), mRNA.	10.37	15.96	0	0	0.616
XM_910524	PREDICTED: Mus musculus RIKEN cDNA 9830167H18 gene, transcript variant 1 (9830167H18Rik), mRNA.	10.4	13.1	0	0	3.85
NM_001113384	Mus musculus guanine nucleotide binding protein, alpha O (Gnao1), transcript variant B, mRNA.	10.2	3.99	0	0	3.626
NM_010091	Mus musculus dishevelled, dsh homolog 1 (Drosophila) (Dvl1), mRNA.	10.2	8.92	0	0	8.09
NM_016881	Mus musculus phosphomannomutase 2 (Pmm2), mRNA.	10.2	15.01	0	0	9.172
NM_146164	Mus musculus leucine-rich repeats and calponin homology (CH) domain containing 4 (Lrch4), mRNA.	10.2	9.49	0	0	4.24
NM_146229	Mus musculus dynein cytoplasmic 1 light intermediate chain 1 (Dync1li1), mRNA.	10.208	8.16	0	0	12.562
NM_177161	Mus musculus procollagen-proline, 2-oxoglutarate 4-dioxygenase (proline 4-hydroxylase), alpha polypeptide III (P4ha3), mRNA.	10.21	9.87	0	0	4.85
NM_001007568	Mus musculus zinc finger protein 251 (Zfp251), mRNA.	63.05	94.36	1.71	0	35
NM_152808	Mus musculus solute carrier family 44, member 2 (Slc44a2), mRNA.	48.098	63.08	1.29	0	37.8
NM_016798	Mus musculus PDZ and LIM domain 3 (Pdlim3), mRNA.	190.3	165.91	3.42	2.84	34.271
NM_194263	Mus musculus T-box 20 (Tbx20), transcript variant 1, mRNA.	51.71	40.09	1.5	0	43.28
NM_011224	Mus musculus muscle glycogen phosphorylase (Pygm), mRNA.	108.32	103.14	0	3.55	50.794
NM_026893	Mus musculus DDB1 and CUL4 associated factor 12 (Dcaf12), mRNA.	65.988	83.1	0	2.13	109.22
NM_010681	Mus musculus laminin, alpha 4 (Lama4), mRNA.	110.108	66.62	2.36	1.42	44.45
NM_026988	Mus musculus parathymosin (Ptms), mRNA.	160.15	146.42	3.21	2.84	75.64
NM_027450	Mus musculus GLI pathogenesis-related 2 (Glipr2), mRNA.	55.298	88.64	1.93	0	115.66
NM_010518	Mus musculus insulin-like growth factor binding protein 5 (Igfbp5), mRNA.	1563.94	1149.71	49.72	17.5	1296.17
NM_011602	Mus musculus talin 1 (Tln1), mRNA.	38.668	42.91	1.5	0	15.9
NM_025633	Mus musculus methionine aminopeptidase-like 1 (Metapl1), mRNA.	46.388	48.44	0	1.89	5.775
NM_026298	Mus musculus intraflagellar transport 172 homolog (Chlamydomonas) (Ift172), mRNA.	35.7	31.9	0	1.42	10.715
NM_008091	Mus musculus GATA binding protein 3 (Gata3), mRNA.	40.13	99.07	0	1.66	22.34
NM_019521	Mus musculus growth arrest specific 6 (Gas6), mRNA.	66.79	36.79	3	0	11.02
NM_183155	Mus musculus cDNA sequence BC002230 (BC002230), mRNA.	36.5	33.46	1.5	0	6.47
NM_008306	Mus musculus N-deacetylase/N-sulfotransferase (heparan glucosaminyl) 1 (Ndst1), mRNA.	34.6	28.1	0	1.42	8.788
NM_199029	Mus musculus zinc finger protein 395 (Zfp395), mRNA.	38.868	27.54	0	1.66	11.71
NM_028130	Mus musculus zinc finger protein 157 (Zfp157), mRNA.	33.71	34.77	0	1.42	12.601
NM_201637	Mus musculus chromodomain helicase DNA binding protein 8 (Chd8), mRNA.	46.926	29.82	0	2.13	1.387
NM_008216	Mus musculus hyaluronan synthase 2 (Has2), mRNA.	214.62	240.76	1.71	9.23	171.233
NM_138748	Mus musculus protein phosphatase 2A, regulatory subunit B (PR 53) (Ppp2r4), mRNA.	37.978	27.93	1.71	0	38.19
NM_133847	Mus musculus transmembrane 9 superfamily protein member 4 (Tm9sf4), mRNA.	82.336	102.94	2.57	1.66	61.727
NM_009149	Mus musculus golgi apparatus protein 1 (Glg1), mRNA.	35.39	26.4	1.71	0	7.63
NM_172596	Mus musculus Sec24 related gene family, member C (S. cerevisiae) (Sec24c), mRNA.	58.888	72.76	0	3.08	51.871
NM_153150	Mus musculus solute carrier family 25 (mitochondrial carrier, citrate transporter), member 1 (Slc25a1), nuclear gene encoding mitochondrial protein, mRNA.	27.8	17.8	1.29	0	10.631
NM_153176	Mus musculus spastic paraplegia 7 homolog (human) (Spg7), nuclear gene encoding mitochondrial protein, mRNA.	33.7	29.83	0	1.66	21.7
NM_015771	Mus musculus large tumor suppressor 2 (Lats2), transcript variant A, mRNA.	36.85	26.34	1.93	0	11.1
NM_134089	Mus musculus scribbled homolog (Drosophila) (Scrib), mRNA.	25.5	26.94	1.29	0	16.471
NM_033526	Mus musculus ubiquilin 4 (Ubqln4), mRNA.	46.1	53.2	0	2.6	38.452
NM_030238	Mus musculus dynein cytoplasmic 1 heavy chain 1 (Dync1h1), mRNA.	28.608	28.71	1.5	0	2.78
NM_028771	Mus musculus coiled-coil domain containing 97 (Ccdc97), mRNA.	27.2	16.13	0	1.42	17.4
NM_011439	Mus musculus SRY-box containing gene 13 (Sox13), mRNA.	27	29.6	0	1.42	3.93
NM_001114088	Mus musculus PDZ and LIM domain 7 (Pdlim7), transcript variant a, mRNA.	101.078	122.8	1.71	4.5	23.14
NM_139140	Mus musculus spermatogenesis associated, serine-rich 2 (Spats2), mRNA.	26.85	31.95	0	1.42	21.759
NM_001110013	Mus musculus transmembrane and tetratricopeptide repeat containing 3 (Tmtc3), transcript variant 1, mRNA.	56.08	38.76	0	3.31	21.39
NM_007936	Mus musculus Eph receptor A4 (Epha4), mRNA.	30.5	4.56	0	1.66	20.8
NM_028777	Mus musculus SEC14-like 1 (S. cerevisiae) (Sec14l1), mRNA.	30.92	19.2	1.71	0	5.32
NM_027898	Mus musculus GRAM domain containing 1A (Gramd1a), mRNA.	131.43	157.32	4.29	4.02	68.73
XM_283804	PREDICTED: Mus musculus RIKEN cDNA 9830001H06 gene (9830001H06Rik), mRNA.	59.62	30.35	3.64	0	20.53
NM_177192	Mus musculus DENN/MADD domain containing 5B (Dennd5b), mRNA.	27.178	29.26	1.5	0	13.381
NM_008092	Mus musculus GATA binding protein 4 (Gata4), mRNA.	227.44	122.79	9.43	5.45	118.139
NM_008448	Mus musculus kinesin family member 5B (Kif5b), mRNA.	120.29	108.58	0	7.81	32.652
NM_146093	Mus musculus UBX domain protein 1 (Ubxn1), mRNA.	26.8	56.22	1.5	0	90.53
NM_009970	Mus musculus colony stimulating factor 2 receptor, alpha, low-affinity (granulocyte-macrophage) (Csf2ra), mRNA.	85.8	87.28	5.57	0	33.67
NM_001024920	Mus musculus transformation related protein 53 inducible protein 13 (Trp53i13), mRNA.	35.38	46.7	0	2.13	10.176
NM_198423	Mus musculus BAH domain and coiled-coil containing 1 (Bahcc1), mRNA.	28.45	21.26	0	1.66	13.7
NM_011122	Mus musculus procollagen-lysine, 2-oxoglutarate 5-dioxygenase 1 (Plod1), mRNA.	31.8	40.6	0	1.89	14.85
NM_172281	Mus musculus ring finger protein 40 (Rnf40), mRNA.	28.95	15.4	1.71	0	5.09
NM_018774	Mus musculus polyhomeotic-like 2 (Drosophila) (Phc2), mRNA.	55.95	68.11	1.71	1.89	66.379
NM_030075	Mus musculus kelch domain containing 8B (Klhdc8b), mRNA.	45.07	46.5	0	2.84	31.916
NM_009656	Mus musculus aldehyde dehydrogenase 2, mitochondrial (Aldh2), nuclear gene encoding mitochondrial protein, mRNA.	33.95	28.3	2.14	0	3.01
NM_133224	Mus musculus ATPase type 13A1 (Atp13a1), mRNA.	24.9	27.5	1.5	0	11.4
NM_011764	Mus musculus zinc finger protein 90 (Zfp90), mRNA.	23.75	27.16	0	1.42	4.702
NM_181403	Mus musculus vacuolar protein sorting 37C (yeast) (Vps37c), mRNA.	30.48	38.2	1.93	0	6.092
NM_028472	Mus musculus BMP-binding endothelial regulator (Bmper), mRNA.	173.46	303.89	10.9	1.66	118.082
NM_027678	Mus musculus zinc finger, RAN-binding domain containing 3 (Zranb3), mRNA.	26.5	19.6	0	1.66	10.4
NM_133185	Mus musculus rogdi homolog (Drosophila) (Rogdi), mRNA.	23.22	13.69	0	1.42	13.887
NM_001081379	Mus musculus ankyrin repeat domain 11 (Ankrd11), mRNA.	89.08	82.2	4.71	1.66	18.771
NM_021356	Mus musculus growth factor receptor bound protein 2-associated protein 1 (Gab1), mRNA.	100.068	153.71	4.93	2.37	70.3
NM_145597	Mus musculus transmembrane protein 161A (Tmem161a), mRNA.	94.33	125.5	2.14	4.74	24.93
NM_028027	Mus musculus DNA segment, Chr 10, ERATO Doi 610, expressed (D10Ertd610e), mRNA.	22.5	17.3	0	1.42	13.88
NM_177614	Mus musculus amplified in osteosarcoma (Os9), mRNA.	55.82	59.17	2.57	1.42	27.65
NM_009255	Mus musculus serine (or cysteine) peptidase inhibitor, clade E, member 2 (Serpine2), mRNA.	115.53	62.65	4.93	3.79	65.7
NM_145156	Mus musculus solute carrier family 25, member 28 (Slc25a28), mRNA.	61.22	52.94	4.5	0	15.594
NM_175168	Mus musculus PTK7 protein tyrosine kinase 7 (Ptk7), mRNA.	24.88	20.9	0	1.66	13.039
NM_026201	Mus musculus cell division cycle and apoptosis regulator 1 (Ccar1), mRNA.	195.37	171.39	7.93	7.34	57.375
NM_011546	Mus musculus zinc finger E-box binding homeobox 1 (Zeb1), mRNA.	185.418	196.05	6.85	7.81	139.774
NM_023167	Mus musculus mitochondrial ribosomal protein L4 (Mrpl4), nuclear gene encoding mitochondrial protein, mRNA.	109.13	176.52	2.14	6.39	49.894
NM_172051	Mus musculus transmembrane and coiled coil domains 3 (Tmcc3), mRNA.	64.61	74.83	2.58	2.37	22.341
NM_013868	Mus musculus heat shock protein family, member 7 (cardiovascular) (Hspb7), mRNA.	239.65	253.45	2.79	16.59	84.328
NM_028680	Mus musculus intraflagellar transport 57 homolog (Chlamydomonas) (Ift57), mRNA.	21.9	11.6	1.5	0	12.671
NM_011607	Mus musculus tenascin C (Tnc), mRNA.	47.7	523.09	3.64	0	4.85
NM_133673	Mus musculus torsin family 1, member B (Tor1b), mRNA.	117.5	146.94	4.07	5.45	36.476
NM_144858	Mus musculus dihydrouridine synthase 3-like (S. cerevisiae) (Dus3l), mRNA.	31.8	34.2	0	2.37	16.1
NM_028820	Mus musculus RIKEN cDNA 1700017B05 gene (1700017B05Rik), mRNA.	26.03	26.03	0	1.89	9.24
NM_021395	Mus musculus hypoxia up-regulated 1 (Hyou1), mRNA.	55.15	81.6	1.29	3.08	102.462
NM_010684	Mus musculus lysosomal-associated membrane protein 1 (Lamp1), mRNA.	57.568	63.56	1.29	3.31	69.68
NM_133831	Mus musculus glioma tumor suppressor candidate region gene 2 (Gltscr2), mRNA.	121.96	190.8	5.36	4.74	104.771
NM_182995	Mus musculus RIKEN cDNA 6330503K22 gene (6330503K22Rik), mRNA.	52	33.4	1.29	2.84	15.18
NM_029654	Mus musculus ATG2 autophagy related 2 homolog B (S. cerevisiae) (Atg2b), mRNA.	23.42	21.06	1.71	0	11.865
NM_057171	Mus musculus HLA-B-associated transcript 3 (Bat3), mRNA.	319.53	361.39	13.9	13.5	120.653
NM_001033375	Mus musculus RIKEN cDNA A230046K03 gene (A230046K03Rik), mRNA.	54.438	33.8	3	1.42	19.324
NM_025866	Mus musculus cell division cycle associated 7 (Cdca7), mRNA.	114.118	157.71	3	6.63	71.239
NM_011218	Mus musculus protein tyrosine phosphatase, receptor type, S (Ptprs), mRNA.	161.388	193.36	8.14	5.68	124.735
NM_175751	Mus musculus zinc finger protein 608 (Zfp608), mRNA.	34.178	17.84	1.29	1.42	17.18
NM_011427	Mus musculus snail homolog 1 (Drosophila) (Snai1), mRNA.	43.47	18.4	2.14	1.42	4.78
NM_010570	Mus musculus insulin receptor substrate 1 (Irs1), mRNA.	122.43	73.09	4.71	5.91	37.545
NM_133666	Mus musculus NADH dehydrogenase (ubiquinone) flavoprotein 1 (Ndufv1), nuclear gene encoding mitochondrial protein, mRNA.	339.39	475.07	9.64	20.4	144.63
NM_001162943	Mus musculus dachsous 1 (Drosophila) (Dchs1), mRNA.	41.176	26.62	1.5	1.89	8.32
NM_009700	Mus musculus aquaporin 4 (Aqp4), mRNA.	41.466	14.84	1.29	2.13	20.11
NM_001029936	Mus musculus cytospin B (Cytsb), mRNA.	40.79	48.82	1.71	1.66	14.306
NR_027652	Mus musculus maternally expressed 3 (Meg3), transcript variant 3, non-coding RNA.	285.25	907.93	13.5	12.1	249.16
NM_134255	Mus musculus ELOVL family member 5, elongation of long chain fatty acids (yeast) (Elovl5), mRNA.	102.85	73.46	6.21	2.84	39.73
XR_033465	PREDICTED: Mus musculus hypothetical protein LOC100042235 (LOC100042235), misc RNA.	34.6	30.8	0	2.84	21.5
NM_027927	Mus musculus integrator complex subunit 12 (Ints12), mRNA.	26.688	24.73	0	2.13	15.87
NM_011623	Mus musculus topoisomerase (DNA) II alpha (Top2a), mRNA.	526.68	619.04	27.6	20.6	131.79
NR_015505	Mus musculus RIKEN cDNA 6720401G13 gene (6720401G13Rik), transcript variant 1, non-coding RNA.	126.95	73.1	0	11.4	56.398
NM_020271	Mus musculus pyridoxal (pyridoxine, vitamin B6) phosphatase (Pdxp), mRNA.	55.6	89.79	3	1.89	58.3
NM_172925	Mus musculus kelch-like 31 (Drosophila) (Klhl31), mRNA.	23.548	25.63	0	1.89	12.025
NM_026192	Mus musculus calcium binding and coiled coil domain 1 (Calcoco1), mRNA.	48.34	33.94	2.57	1.66	40.87
NM_198304	Mus musculus nucleoporin 188 (Nup188), mRNA.	73.9	55.47	1.71	4.97	39.269
NR_002847	Mus musculus metastasis associated lung adenocarcinoma transcript 1 (non-coding RNA) (Malat1), non-coding RNA.	133.78	98.23	10.93	1.42	51.16
NM_020608	Mus musculus Crm, cramped-like (Drosophila) (Cramp1l), mRNA.	27.99	17.24	2.36	0	9.33
NM_177282	Mus musculus microtubule associated monoxygenase, calponin and LIM domain containing 2 (Mical2), mRNA.	17.98	19.22	0	1.42	29.96
NM_138747	Mus musculus NOP2 nucleolar protein homolog (yeast) (Nop2), mRNA.	18.79	31.11	1.5	0	11.594
NM_146242	Mus musculus leucine rich repeat containing 10 (Lrrc10), mRNA.	42.608	38.14	0	3.79	14.271
NM_011634	Mus musculus TRAF-interacting protein (Traip), mRNA.	17.9	14.4	0	1.42	6.71
NM_010282	Mus musculus geranylgeranyl diphosphate synthase 1 (Ggps1), mRNA.	18.71	23.57	1.5	0	9.47
NM_026211	Mus musculus transmembrane emp24 protein transport domain containing 9 (Tmed9), mRNA.	140.08	189.12	3.86	9.47	49.95
NM_172579	Mus musculus signal-induced proliferation-associated 1 like 1 (Sipa1l1), mRNA.	59.6	35.31	1.29	4.26	10.711
NM_021457	Mus musculus frizzled homolog 1 (Drosophila) (Fzd1), mRNA.	64	79.74	6	0	33.98
NM_007803	Mus musculus cortactin (Cttn), mRNA.	206.458	133.56	13.5	6.63	81.3
NM_018788	Mus musculus exostoses (multiple)-like 3 (Extl3), mRNA.	80.658	47.69	3.43	4.26	68.688
NM_013853	Mus musculus ATP-binding cassette, sub-family F (GCN20), member 2 (Abcf2), nuclear gene encoding mitochondrial protein, mRNA.	124.168	186.32	4.93	7.1	35.4
NM_007668	Mus musculus cyclin-dependent kinase 5 (Cdk5), mRNA.	41.8	25.29	3.86	0	10.25
NM_133206	Mus musculus zinc and ring finger 1 (Znrf1), mRNA.	76.228	79.17	4.93	2.37	38.58
NM_001039520	Mus musculus dynamin 2 (Dnm2), mRNA.	24.39	34.7	2.14	0	8.25
NM_008253	Mus musculus high mobility group box 3 (Hmgb3), mRNA.	168	155	8.57	8.05	37.262
NM_025982	Mus musculus tetraspanin 31 (Tspan31), mRNA.	109.27	164.18	6.21	4.5	83.25
NM_001045536	Mus musculus zinc finger, ZZ-type with EF hand domain 1 (Zzef1), mRNA.	17.91	6.64	1.5	0	4.696
NM_019973	Mus musculus Son DNA binding protein (Son), transcript variant 2, mRNA.	26.54	32.1	0	2.37	15.3
NM_173368	Mus musculus chromodomain helicase DNA binding protein 6 (Chd6), mRNA.	35.87	30.61	0	3.32	25.118
NM_008021	Mus musculus forkhead box M1 (Foxm1), mRNA.	31.948	38.76	3	0	8.479
NM_008512	Mus musculus low density lipoprotein receptor-related protein 1 (Lrp1), mRNA.	81.27	49.73	5.57	2.6	21.94
NM_198425	Mus musculus EP300 interacting inhibitor of differentiation 2 (Eid2), mRNA.	17.3	25.2	1.5	0	15.2
NM_001003918	Mus musculus ubiquitin specific peptidase 7 (Usp7), mRNA.	177.638	211.79	8.79	9.47	44.812
NM_009483	Mus musculus 4lysine (K)-specific demethylase 6A (Kdm6a), mRNA.	17.12	15.54	1.5	0	4.7
NM_010592	Mus musculus Jun proto-oncogene related gene d (Jund), mRNA.	39.1	65.89	1.93	1.89	33.632
NM_172721	Mus musculus F-box and WD-40 domain protein 8 (Fbxw8), mRNA.	59.188	51.06	4.07	1.89	25.465
NM_008861	Mus musculus polycystic kidney disease 2 (Pkd2), mRNA.	25.048	18.76	2.36	0	10.938
NM_175149	Mus musculus RIKEN cDNA 2310022B05 gene (2310022B05Rik), mRNA.	96.82	95.08	5.79	4.26	50.948
NM_133917	Mus musculus MLX interacting protein (Mlxip), transcript variant 2, mRNA.	22.688	12.9	2.14	0	11.6
NM_010792	Mus musculus methyltransferase like 1 (Mettl1), mRNA.	26.87	34.4	0	2.6	7.4
NM_007404	Mus musculus a disintegrin and metallopeptidase domain 9 (meltrin gamma) (Adam9), mRNA.	90.18	75.9	4.93	4.5	17.71
NM_009938	Mus musculus coatomer protein complex subunit alpha (Copa), mRNA.	199.85	161.58	6	15.36	67.479
NM_178111	Mus musculus transformation related protein 53 inducible nuclear protein 2 (Trp53inp2), mRNA.	252.648	144	10.9	16.3	88.282
NM_001081182	Mus musculus ATPase, class I, type 8B, member 2 (Atp8b2), mRNA.	54.18	46.86	2.79	2.84	51.539
NM_145578	Mus musculus ubiquitin-conjugating enzyme E2M (UBC12 homolog, yeast) (Ube2m), mRNA.	256.3	399.9	10.5	17.3	87.74
NM_025905	Mus musculus tetratricopeptide repeat domain 23 (Ttc23), mRNA.	70	78.74	1.93	5.45	21.439
NM_028780	Mus musculus transmembrane 9 superfamily member 1 (Tm9sf1), mRNA.	74.02	58.14	4.07	3.79	28.13
NR_003633	Mus musculus maternally expressed 3 (Meg3), transcript variant 1, non-coding RNA.	33.62	97.7	1.29	2.13	10.1
NM_028270	Mus musculus aldehyde dehydrogenase 1 family, member B1 (Aldh1b1), nuclear gene encoding mitochondrial protein, mRNA.	24	29.83	2.36	0	14.1
NM_153585	Mus musculus CCR4-NOT transcription complex, subunit 10 (Cnot10), mRNA.	26.83	22.78	1.29	1.42	16.984
NM_178922	Mus musculus hypermethylated in cancer 2 (Hic2), mRNA.	31.1	30.14	3.21	0	19.439
NM_001080929	Mus musculus cerebellar degeneration-related protein 2-like (Cdr2l), mRNA.	43.48	23.33	3.21	1.42	27.09
NM_172424	Mus musculus mediator complex subunit 13-like (Med13l), mRNA.	47.05	46.88	1.5	3.55	13.88
NM_018808	Mus musculus DnaJ (Hsp40) homolog, subfamily B, member 1 (Dnajb1), mRNA.	44.6	38.7	1.93	2.84	12.13
NM_146154	Mus musculus protein phosphatase 1, regulatory (inhibitor) subunit 8 (Ppp1r8), mRNA.	107.488	114.34	3.43	8.52	47.939
XR_033305	PREDICTED: Mus musculus hypothetical protein LOC100042043 (LOC100042043), misc RNA.	67.6	45.8	3.86	3.55	20.8
NM_033444	Mus musculus chloride intracellular channel 1 (Clic1), mRNA.	137.41	163.62	6.86	8.52	62.68
NM_177111	Mus musculus coiled-coil domain containing 66 (Ccdc66), mRNA.	32.3	39.46	1.5	1.89	3.24
NM_009315	Mus musculus TAF6 RNA polymerase II, TATA box binding protein (TBP)-associated factor (Taf6), mRNA.	62.076	73.84	2.79	4.02	48.93
NM_029802	Mus musculus ADP-ribosylation factor interacting protein 2 (Arfip2), mRNA.	33.07	36.07	0	3.55	12.03
NM_008640	Mus musculus lysosomal-associated protein transmembrane 4A (Laptm4a), mRNA.	1021.09	703.48	48.45	70.04	332.045
NM_175381	Mus musculus RIKEN cDNA 2700081O15 gene (2700081O15Rik), mRNA.	78.64	64.9	3.21	5.68	35.662
XM_001473421	PREDICTED: Mus musculus similar to modulator recognition factor 2 (LOC100044968), mRNA.	35.4	34.2	3.86	0	8.552
NR_015477	Mus musculus RIKEN cDNA 2310050B05 gene (2310050B05Rik), non-coding RNA.	26.7	31.1	0	2.84	11.5
NM_146099	Mus musculus DNA segment, Chr 19, Wayne State University 162, expressed (D19Wsu162e), mRNA.	116.73	107.1	7.28	6.15	69.323
NM_172739	Mus musculus glucocorticoid receptor DNA binding factor 1 (Grlf1), mRNA.	28.68	21.42	0	3.08	25.85
NM_029770	Mus musculus unc-5 homolog B (C. elegans) (Unc5b), mRNA.	380.988	247.17	22.1	22.7	49.961
NM_029100	Mus musculus selenoprotein N, 1 (Sepn1), mRNA.	68.12	68.18	0	7.81	30.494
NM_172592	Mus musculus splicing factor, arginine/serine-rich 12 (Sfrs12), mRNA.	145.74	133	3.86	13.27	32.526
NM_016721	Mus musculus IQ motif containing GTPase activating protein 1 (Iqgap1), mRNA.	83.14	90.21	6.64	3.08	32.46
NM_010833	Mus musculus moesin (Msn), mRNA.	171.878	216.54	8.36	12.1	47.81
NM_008093	Mus musculus GATA binding protein 5 (Gata5), mRNA.	78.19	66.46	5.36	3.79	38.94
NM_153532	Mus musculus zinc finger protein 280C (Zfp280c), mRNA.	36.5	33.56	1.29	2.84	33.94
NM_172401	Mus musculus RIKEN cDNA 1110057K04 gene (1110057K04Rik), mRNA.	49.4	71.94	4.07	1.66	27.496
NM_026082	Mus musculus dedicator of cytokinesis 7 (Dock7), mRNA.	49.186	27.2	5.78	0	9.32
NM_009423	Mus musculus TNF receptor associated factor 4 (Traf4), mRNA.	70.24	48.83	3.64	4.74	16.862
NM_011201	Mus musculus protein tyrosine phosphatase, non-receptor type 1 (Ptpn1), mRNA.	115.246	157.14	3.64	10.42	37.72
NM_025371	Mus musculus aminoacylase 1 (Acy1), mRNA.	34.6	39.53	0	4.02	16.871
NM_011960	Mus musculus poly (ADP-ribose) glycohydrolase (Parg), mRNA.	47.608	44.02	2.57	3.08	9.937
NM_013723	Mus musculus podocalyxin-like (Podxl), mRNA.	41.62	9.87	4.93	0	45.566
NM_175836	Mus musculus spectrin beta 2 (Spnb2), transcript variant 1, mRNA.	243.01	200.55	12.22	18.03	355.39
NM_010441	Mus musculus high mobility group AT-hook 2 (Hmga2), mRNA.	1798.84	1498.27	90	136.6	609.43
NM_134054	Mus musculus RIKEN cDNA 1110002B05 gene (1110002B05Rik), mRNA.	134.48	114.71	5.57	11.1	78.34
NM_172257	Mus musculus SID1 transmembrane family, member 2 (Sidt2), mRNA.	49.88	36.03	1.5	4.5	73.142
NM_008305	Mus musculus perlecan (heparan sulfate proteoglycan 2) (Hspg2), mRNA.	122.97	134.9	9.64	5.68	41.95
NM_015732	Mus musculus axin2 (Axin2), mRNA.	30.788	4.75	3.64	0	23.4
NM_007465	Mus musculus baculoviral IAP repeat-containing 2 (Birc2), mRNA.	29.95	38.38	0	3.55	5.86
NM_010578	Mus musculus integrin beta 1 (fibronectin receptor beta) (Itgb1), mRNA.	849.338	912.58	53.3	55.4	551.418
NM_030109	Mus musculus splicing factor 3b, subunit 2 (Sf3b2), mRNA.	59.29	52.17	2.14	5.21	8.48
NM_011658	Mus musculus twist homolog 1 (Drosophila) (Twist1), mRNA.	918.01	299.07	63.4	55.9	4.55
NM_176860	Mus musculus ubiquitin associated and SH3 domain containing, B (Ubash3b), mRNA.	24.9	15	1.29	1.66	9.17
NM_009755	Mus musculus bone morphogenetic protein 1 (Bmp1), mRNA.	57.79	63.24	5.14	2.13	14.662
NM_026872	Mus musculus ubiquitin-associated protein 2 (Ubap2), mRNA.	104.32	109.04	9.21	4.26	34.72
NM_183020	Mus musculus ataxin 2-like (Atxn2l), mRNA.	136.618	129.12	6.64	11.1	75.61
NM_008997	Mus musculus RAB11B, member RAS oncogene family (Rab11b), mRNA.	38.24	32.77	1.71	3.08	28.704
NM_183016	Mus musculus CDC42 binding protein kinase beta (Cdc42bpb), mRNA.	34.2	39.13	0	4.26	15.7
NM_007517	Mus musculus ancient ubiquitous protein 1 (Aup1), mRNA.	57.788	33	3.86	3.55	15.482
NM_178065	Mus musculus RIKEN cDNA 1110018G07 gene (1110018G07Rik), mRNA.	144.53	152.59	8.57	10.7	141
NM_026950	Mus musculus OCIA domain containing 2 (Ociad2), mRNA.	127.4	111.3	11.79	5.21	43.844
NM_130796	Mus musculus sorting nexin 18 (Snx18), mRNA.	42.14	49.22	0	5.45	29.715
NM_011284	Mus musculus replication protein A2 (Rpa2), mRNA.	73.26	107.04	4.29	5.45	45.766
NM_007496	Mus musculus zinc finger homeobox 3 (Zfhx3), mRNA.	75.398	59.23	5.79	4.26	25.968
NM_022012	Mus musculus mitogen-activated protein kinase kinase kinase 11 (Map3k11), mRNA.	113.95	195.46	7.93	7.81	51.016
NM_007930	Mus musculus ectodermal-neural cortex 1 (Enc1), mRNA.	84.44	81.44	7.08	4.5	62.462
NM_029570	Mus musculus ATPase, class VI, type 11B (Atp11b), mRNA.	50.576	42	2.57	4.26	28.474
NM_009930	Mus musculus collagen, type III, alpha 1 (Col3a1), mRNA.	1441.98	2334.31	94.93	108.74	206.94
NM_145979	Mus musculus chromodomain helicase DNA binding protein 4 (Chd4), mRNA.	238.268	386.94	21	12.5	611.546
NM_023423	Mus musculus akirin 1 (Akirin1), mRNA.	194	344	15.2	12.1	56
NM_001029983	Mus musculus mannosidase, alpha, class 1B, member 1 (Man1b1), mRNA.	28.65	33.45	2.14	1.66	20.462
NM_001163170	Mus musculus Lix1-like (Lix1l), mRNA.	36.2	33	3.21	1.66	19.5
NM_001033042	Mus musculus expressed sequence AI595366 (AI595366), mRNA.	31.9	32.09	0	4.26	13.616
NM_026969	Mus musculus Sec31 homolog A (S. cerevisiae) (Sec31a), mRNA.	73.876	66.08	6	4.26	29.625
NM_010925	Mus musculus ribosomal RNA processing 1 homolog (S. cerevisiae) (Rrp1), mRNA.	115.43	91.53	7.93	8.29	32.078
NM_001081290	Mus musculus BAT2 domain containing 1 (Bat2d), mRNA.	72.458	84.64	5.36	4.74	18.18
NM_010576	Mus musculus integrin alpha 4 (Itga4), mRNA.	37.028	9.69	1.71	3.31	15.944
NM_145589	Mus musculus proline rich 14 (Prr14), mRNA.	62.05	81.62	5.79	2.84	41.35
NM_019439	Mus musculus gamma-aminobutyric acid (GABA) B receptor, 1 (Gabbr1), mRNA.	22.87	27.56	3	0	8.711
NM_007459	Mus musculus adaptor protein complex AP-2, alpha 2 subunit (Ap2a2), mRNA.	53.108	63.25	4.5	2.84	50.734
NM_008019	Mus musculus FK506 binding protein 1a (Fkbp1a), mRNA.	614.2	1026.4	34.1	54.17	680.95
NM_007606	Mus musculus carbonic anhydrase 3 (Car3), mRNA.	85.12	113.77	7.29	4.74	13.986
NM_008854	Mus musculus protein kinase, cAMP dependent, catalytic, alpha (Prkaca), mRNA.	95.84	78.44	6.86	6.87	79.02
NM_010155	Mus musculus Ets2 repressor factor (Erf), mRNA.	36.09	42.72	1.93	3.08	17.515
NM_018858	Mus musculus phosphatidylethanolamine binding protein 1 (Pebp1), mRNA.	115.74	118.03	11.6	5.21	49.06
NM_024231	Mus musculus zinc finger like protein 1 (Zfpl1), mRNA.	89.36	117.74	5.35	7.58	28.012
NM_029721	Mus musculus sorting nexin family member 27 (Snx27), transcript variant 2, mRNA.	84.56	96.82	6.86	5.45	30.36
NM_183315	Mus musculus cortexin 1 (Ctxn1), mRNA.	50	32.42	3.64	3.55	30.031
NM_019413	Mus musculus roundabout homolog 1 (Drosophila) (Robo1), mRNA.	129.68	71	11.57	7.58	143.6
NM_011421	Mus musculus sphingomyelin phosphodiesterase 1, acid lysosomal (Smpd1), mRNA.	44.088	39.9	0	6.39	14.3
NM_001017426	Mus musculus KDM1 lysine (K)-specific demethylase 6B (Kdm6b), mRNA.	55.85	34	3.21	4.97	38.7
NM_010496	Mus musculus inhibitor of DNA binding 2 (Id2), mRNA.	1086.3	959.45	62.97	102.1	801.54
NM_008725	Mus musculus natriuretic peptide precursor type A (Nppa), mRNA.	316.24	31.31	18.2	29.8	184.47
NM_011565	Mus musculus TEA domain family member 2 (Tead2), mRNA.	120.038	96.87	7.29	10.89	44.433
NM_176841	Mus musculus coiled coil domain containing 88A (Ccdc88a), mRNA.	71.278	64.86	3.43	7.34	28.204
NM_008634	Mus musculus microtubule-associated protein 1B (Mtap1b), mRNA.	52.498	73.88	3.86	4.03	97.653
NM_178640	Mus musculus UDP-GalNAc:betaGlcNAc beta 1,3-galactosaminyltransferase, polypeptide 2 (B3galnt2), mRNA.	29	28.49	2.14	2.13	9.63
NM_026993	Mus musculus dimethylarginine dimethylaminohydrolase 1 (Ddah1), mRNA.	120.48	115.24	7.28	11.37	161.529
NM_020580	Mus musculus TH1-like homolog (Drosophila) (Th1l), mRNA.	61.4	55.8	3.21	6.16	16.6
NM_011951	Mus musculus mitogen-activated protein kinase 14 (Mapk14), mRNA.	49.18	44.4	5.57	1.89	9.409
NM_172741	Mus musculus RIKEN cDNA 4931406P16 gene (4931406P16Rik), mRNA.	71.45	45	7.93	3.08	83.216
NM_028868	Mus musculus CXXC finger 1 (PHD domain) (Cxxc1), mRNA.	42.1	44.26	2.14	4.26	8.63
NM_007842	Mus musculus DEAH (Asp-Glu-Ala-His) box polypeptide 9 (Dhx9), mRNA.	116.97	88.07	7.93	10.4	79.362
NM_023048	Mus musculus ankyrin repeat and SOCS box-containing 4 (Asb4), mRNA.	251.588	384.61	16.28	24.1	212.132
NM_001040072	Mus musculus cDNA sequence BC030046 (BC030046), mRNA.	90.038	51.63	7.93	6.39	52.59
XR_032210	PREDICTED: Mus musculus similar to N-myristoyltransferase 1 (LOC100045684), misc RNA.	42.6	46.3	0	6.63	13.87
NM_177412	Mus musculus transmembrane and coiled coil domains 1 (Tmcc1), mRNA.	50.48	39.88	1.71	6.39	7.93
NM_009534	Mus musculus yes-associated protein 1 (Yap1), mRNA.	124.298	66.44	10.93	9.47	55.92
NM_001001984	Mus musculus lysine (K)-specific demethylase 2A (Kdm2a), mRNA.	107.008	111.04	8.57	9	108.159
NM_028410	Mus musculus protein-kinase, interferon-inducible double stranded RNA dependent inhibitor, repressor of (P58 repressor) (Prkrir), mRNA.	67.038	51.81	4.29	6.63	20.803
NM_012011	Mus musculus eukaryotic translation initiation factor 2, subunit 3, structural gene Y-linked (Eif2s3y), mRNA.	44.46	33.43	1.29	5.92	19.71
NM_024213	Mus musculus anaphase promoting complex subunit 4 (Anapc4), mRNA.	90.06	123.33	8.57	6.39	32.64
NM_026791	Mus musculus F-box and WD-40 domain protein 9 (Fbxw9), mRNA.	58.1	61.34	6	3.55	29.06
NM_028194	Mus musculus furry homolog-like (Drosophila) (Fryl), transcript variant 1, mRNA.	95.32	81.02	11.35	4.5	64.73
NM_023910	Mus musculus TSC22 domain family, member 4 (Tsc22d4), mRNA.	74.22	62.04	4.5	7.81	23.63
NM_009951	Mus musculus insulin-like growth factor 2 mRNA binding protein 1 (Igf2bp1), mRNA.	222.688	251.44	18.64	18.94	91.207
NM_172652	Mus musculus RIKEN cDNA 4632411B12 gene (4632411B12Rik), mRNA.	54.496	68.71	2.14	6.87	42.4
NM_146168	Mus musculus vesicular, overexpressed in cancer, prosurvival protein 1 (Vopp1), mRNA.	67.66	44.62	5.36	5.92	18.378
NM_029938	Mus musculus H2A histone family, member V (H2afv), mRNA.	154.27	115.04	12.2	14.17	48.149
NM_008231	Mus musculus hepatoma-derived growth factor (Hdgf), mRNA.	329.528	357.16	25.9	31.01	164.872
NM_010043	Mus musculus desmin (Des), mRNA.	232.59	351.94	8.79	31.5	173.549
NM_010110	Mus musculus ephrin B1 (Efnb1), mRNA.	74.05	73.07	9.43	3.31	15.875
NM_027427	Mus musculus TAF15 RNA polymerase II, TATA box binding protein (TBP)-associated factor (Taf15), mRNA.	104.63	92.04	7.29	10.9	7.78
NM_001042660	Mus musculus MAD homolog 7 (Drosophila) (Smad7), mRNA.	52.968	56.98	6	3.08	34.686
NM_029949	Mus musculus small nuclear RNA activating complex, polypeptide 3 (Snapc3), mRNA.	53.688	77.6	4.71	4.5	58.53
NM_023232	Mus musculus diablo homolog (Drosophila) (Diablo), nuclear gene encoding mitochondrial protein, mRNA.	50.2	69.5	3.21	5.45	53.525
NM_009738	Mus musculus butyrylcholinesterase (Bche), mRNA.	48.9	20.3	3	5.45	14.739
NM_198622	Mus musculus H1 histone family, member X (H1fx), mRNA.	84.888	120.74	6.86	8.05	26.69
NM_011155	Mus musculus protein phosphatase 5, catalytic subunit (Ppp5c), mRNA.	58.45	61.12	6	4.26	21.14
NM_028774	Mus musculus ring finger protein (C3H2C3 type) 6 (Rnf6), mRNA.	58.73	67.74	4.71	5.68	17.072
NM_133805	Mus musculus COP9 (constitutive photomorphogenic) homolog, subunit 8 (Arabidopsis thaliana) (Cops8), mRNA.	108.3	122.84	1.93	17.5	75.399
NM_013883	Mus musculus sex comb on midleg homolog 1 (Scmh1), transcript variant 1, mRNA.	71.8	55.8	6.21	6.63	20.1
NM_007952	Mus musculus protein disulfide isomerase associated 3 (Pdia3), mRNA.	216.66	229.97	22.27	17.07	76.438
NM_146019	Mus musculus chromodomain helicase DNA binding protein 3 (Chd3), mRNA.	81.49	45.58	9.43	5.21	57.262
NM_021521	Mus musculus mediator of RNA polymerase II transcription, subunit 12 homolog (yeast) (Med12), mRNA.	79.85	78.99	9.43	4.97	13.448
NM_016701	Mus musculus nestin (Nes), mRNA.	86.2	105.18	9.43	6.16	31.49
NM_001005506	Mus musculus taxilin alpha (Txlna), mRNA.	100.286	110.32	9	9.24	48.512
NM_010181	Mus musculus fibrillin 2 (Fbn2), mRNA.	327	232	30.9	29.6	39.07
NM_029846	Mus musculus autophagy-related 16-like 1 (yeast) (Atg16l1), transcript variant b, mRNA.	92.82	95.47	6.64	10.4	41.63
NM_028274	Mus musculus exosome component 6 (Exosc6), mRNA.	86.4	182	10.5	5.45	74.1
NM_026002	Mus musculus metadherin (Mtdh), mRNA.	68.58	101.9	3.86	8.76	38.492
NM_133198	Mus musculus liver glycogen phosphorylase (Pygl), mRNA.	67.15	112.01	4.07	8.52	45.54
NM_010878	Mus musculus non-catalytic region of tyrosine kinase adaptor protein 1 (Nck1), mRNA.	79.2	83.14	5.79	9.23	27.562
NR_002321	Mus musculus taurine upregulated gene 1 (Tug1), transcript variant a, non-coding RNA.	221.778	248.68	11.4	31.3	36.443
NM_133708	Mus musculus GDP-mannose pyrophosphorylase A (Gmppa), mRNA.	67.45	42.14	6.43	6.39	36.401
NM_080728	Mus musculus myosin, heavy polypeptide 7, cardiac muscle, beta (Myh7), mRNA.	1008.16	2530.73	5.79	190.63	1440
NM_001081241	Mus musculus family with sequence similarity 65, member A (Fam65a), mRNA.	82.09	128.98	6.21	9.71	24.924
NM_153792	Mus musculus TNF receptor-associated factor 7 (Traf7), mRNA.	82.258	114.12	4.71	11.4	42.187
NM_011917	Mus musculus 5'-3' exoribonuclease 2 (Xrn2), mRNA.	103.8	104.7	11.4	9	33.409
NM_010209	Mus musculus fumarate hydratase 1 (Fh1), mRNA.	92.54	129.44	6.86	11.37	15.004
NM_011778	Mus musculus coronin, actin binding protein 1B (Coro1b), mRNA.	152.558	198.29	16.1	14.2	41.554
NM_020510	Mus musculus frizzled homolog 2 (Drosophila) (Fzd2), mRNA.	135.6	135.5	15.21	11.84	123.57
NM_146120	Mus musculus gelsolin (Gsn), mRNA.	107.97	132.66	8.57	13	33.84
NM_145568	Mus musculus lysine-rich coiled-coil 1 (Krcc1), mRNA.	141.7	240.9	7.71	20.8	96.299
NM_145983	Mus musculus potassium voltage-gated channel, shaker-related subfamily, member 5 (Kcna5), mRNA.	74.44	19.4	14.99	0	48.65
NM_178880	Mus musculus Son DNA binding protein (Son), transcript variant 1, mRNA.	295	235.87	34.53	25.76	261.378
NM_027643	Mus musculus N-acetyltransferase 11 (Nat11), mRNA.	120	175.71	10.9	13.5	67.21
NM_011213	Mus musculus protein tyrosine phosphatase, receptor type, F (Ptprf), mRNA.	311.342	482.14	30.2	33.9	150.818
NM_011175	Mus musculus legumain (Lgmn), mRNA.	100.71	135	12.9	7.81	36.9
NM_145380	Mus musculus eukaryotic translation initiation factor 3, subunit M (Eif3m), mRNA.	180.41	132.11	19.74	17.78	38.34
NM_008139	Mus musculus guanine nucleotide binding protein, alpha q polypeptide (Gnaq), mRNA.	154.838	193.3	9.42	23	49.11
NM_016753	Mus musculus latexin (Lxn), mRNA.	139.65	149	18.9	10.7	52.88
NM_011542	Mus musculus transcription elongation factor A (SII), 3 (Tcea3), mRNA.	110.43	32.8	5.57	17.8	57.287
NM_009224	Mus musculus small nuclear ribonucleoprotein 70 (U1) (Snrnp70), mRNA.	308.1	249.33	36.6	29.1	190.849
NM_134156	Mus musculus actinin, alpha 1 (Actn1), mRNA.	931.588	1638.08	58.5	141.6	452.742
NM_053262	Mus musculus hydroxysteroid (17-beta) dehydrogenase 11 (Hsd17b11), mRNA.	140.15	57.3	6.21	23.7	60.671
NM_023565	Mus musculus chromosome segregation 1-like (S. cerevisiae) (Cse1l), mRNA.	211.39	185.89	21.39	24.1	51.053
NM_178598	Mus musculus transgelin 2 (Tagln2), mRNA.	267.97	212.91	28.5	29.6	95.36
NM_026110	Mus musculus RIKEN cDNA 1810007M14 gene (1810007M14Rik), mRNA.	140.138	186.12	13.76	16.84	64.462
NM_008891	Mus musculus pinin (Pnn), mRNA.	139.11	117.3	11.8	18.9	95.08
NM_145476	Mus musculus TBC1 domain family, member 22a (Tbc1d22a), mRNA.	163	290.47	23.6	13.3	64.822
NM_008379	Mus musculus karyopherin (importin) beta 1 (Kpnb1), mRNA.	487	674.87	56.14	55.9	267.116
NM_008653	Mus musculus myosin binding protein C, cardiac (Mybpc3), mRNA.	480.896	373.97	24.2	86.7	294.785
NM_145569	Mus musculus methionine adenosyltransferase II, alpha (Mat2a), mRNA.	456.96	519.31	52.76	55.36	151.13
NM_009441	Mus musculus tetratricopeptide repeat domain 3 (Ttc3), mRNA.	438.64	482.33	44.1	59.91	183.04
NM_009829	Mus musculus cyclin D2 (Ccnd2), mRNA.	594.276	1117.74	66.88	77.67	217.517
NM_025551	Mus musculus NADH dehydrogenase (ubiquinone) 1 alpha subcomplex, 12 (Ndufa12), mRNA.	340.79	356	482.5	970.13	133.08
NM_025315	Mus musculus mediator complex subunit 21 (Med21), mRNA.	101.9	99.8	146.1	293.6	178
NM_009344	Mus musculus pleckstrin homology-like domain, family A, member 1 (Phlda1), mRNA.	125	129.7	315	232	247.2
NM_139297	Mus musculus UDP-glucose pyrophosphorylase 2 (Ugp2), mRNA.	168.32	126.31	286.41	450.1	153.422
NM_026063	Mus musculus RIKEN cDNA 2900010M23 gene (2900010M23Rik), mRNA.	59.9	65.7	116	147	158
NM_023142	Mus musculus actin related protein 2/3 complex, subunit 1B (Arpc1b), mRNA.	78.7	60.9	140	207	49.5
NM_053163	Mus musculus mitochondrial ribosomal protein L36 (Mrpl36), nuclear gene encoding mitochondrial protein, mRNA.	54.17	60.13	79.26	161.1	75.931
NM_146169	Mus musculus poly(A) binding protein interacting protein 2B (Paip2b), mRNA.	69.6	53.74	127	183	93.41
NM_206924	Mus musculus jumping translocation breakpoint (Jtb), mRNA.	36.01	41.2	72.84	88.07	52.75
NM_010760	Mus musculus mago-nashi homolog, proliferation-associated (Drosophila) (Magoh), mRNA.	66.2	79.9	128	168	35.939
NM_010052	Mus musculus delta-like 1 homolog (Drosophila) (Dlk1), mRNA.	46.93	291.91	126.14	84.33	40.56
NM_144514	Mus musculus COMM domain containing 1 (Commd1), mRNA.	81.16	90	162.69	201.74	184.014
NM_138668	Mus musculus UFM1-specific peptidase 2 (Ufsp2), mRNA.	90.24	157.47	211	195.66	60.53
NM_207636	Mus musculus fibronectin type III domain containing 3A (Fndc3a), mRNA.	62.74	64.71	122.79	161	62.254
NM_009226	Mus musculus small nuclear ribonucleoprotein D1 (Snrpd1), mRNA.	234	337.95	486.29	576.44	87.89
NM_008740	Mus musculus N-ethylmaleimide sensitive fusion protein (Nsf), mRNA.	28.788	27.73	43.07	89.72	32.48
NM_024206	Mus musculus SEC13 homolog (S. cerevisiae) (Sec13), mRNA.	55.1	55.2	79.31	174	156.01
NM_026599	Mus musculus cingulin-like 1 (Cgnl1), mRNA.	241.988	135.71	535.71	580	295.02
NM_026061	Mus musculus NADH dehydrogenase (ubiquinone) 1 beta subcomplex 8 (Ndufb8), mRNA.	45.3	50.1	91.3	120	62.862
NM_026684	Mus musculus NADH dehydrogenase (ubiquinone) 1 beta subcomplex, 10 (Ndufb10), mRNA.	253.988	231.33	393	788	62.69
NM_145421	Mus musculus family with sequence similarity 108, member A (Fam108a), mRNA.	92.3	66.6	198.29	232	153.694
NM_007879	Mus musculus developmentally regulated GTP binding protein 1 (Drg1), mRNA.	32.61	45.37	59.4	93.8	59.7
NM_019791	Mus musculus melanoma antigen, family D, 1 (Maged1), mRNA.	336.088	256.56	623	947.39	810.739
NM_138741	Mus musculus serum deprivation response (Sdpr), mRNA.	111.41	134.44	201	321	82.394
NM_009621	Mus musculus a disintegrin-like and metallopeptidase (reprolysin type) with thrombospondin type 1 motif, 1 (Adamts1), mRNA.	52	44.64	115.2	129.3	98.909
NM_134163	Mus musculus muscleblind-like 3 (Drosophila) (Mbnl3), mRNA.	34.24	13.84	77	84.49	15.71
NM_026438	Mus musculus pyrophosphatase (inorganic) 1 (Ppa1), mRNA.	32.788	46.47	58.7	96.6	209.078
NM_033074	Mus musculus threonyl-tRNA synthetase (Tars), mRNA.	40.8	23.9	81	112	7.397
NM_009846	Mus musculus CD24a antigen (Cd24a), mRNA.	86.23	144.52	174.71	232.24	811.45
NM_009272	Mus musculus spermidine synthase (Srm), mRNA.	24.48	31.72	58.5	58.2	120.694
NM_026850	Mus musculus phosducin-like 3 (Pdcl3), mRNA.	69.75	120.19	111.93	218.42	181.649
NM_028662	Mus musculus solute carrier family 35, member B2 (Slc35b2), mRNA.	17.9	18.44	52.3	33.4	40.856
NM_010239	Mus musculus ferritin heavy chain 1 (Fth1), mRNA.	165.68	158.87	500.4	282.84	678.63
NM_025846	Mus musculus related RAS viral (r-ras) oncogene homolog 2 (Rras2), mRNA.	120.01	93.04	237.06	333.71	208.93
NM_145517	Mus musculus ORM1-like 1 (S. cerevisiae) (Ormdl1), mRNA.	36.88	24.9	80.6	96.4	24.562
NM_021886	Mus musculus centromere protein H (Cenph), mRNA.	19.92	10.3	48.9	47.4	33.269
NM_013511	Mus musculus erythrocyte protein band 4.1-like 2 (Epb4.1l2), mRNA.	66.47	38.38	122	197	76.164
NM_147778	Mus musculus COMM domain containing 3 (Commd3), mRNA.	32.6	18.62	63	94.5	96.43
NM_175260	Mus musculus myosin, heavy polypeptide 10, non-muscle (Myh10), mRNA.	428.76	452.98	744.79	1313.5	160.79
NM_024184	Mus musculus ASF1 anti-silencing function 1 homolog B (S. cerevisiae) (Asf1b), mRNA.	21.9	36.44	34.9	71.5	57.65
NM_001076554	Mus musculus spectrin alpha 2 (Spna2), mRNA.	42.446	61.34	73.9	131	128.81
NM_021339	Mus musculus cell adhesion molecule-related/down-regulated by oncogenes (Cdon), mRNA.	45.43	36.62	130.5	89	36.645
NM_010494	Mus musculus intercellular adhesion molecule 2 (Icam2), mRNA.	26.488	43.83	47.4	81.4	27.4
NM_012029	Mus musculus ECSIT homolog (Drosophila) (Ecsit), mRNA.	19.25	20.3	48.6	45.7	45.971
NM_021714	Mus musculus WW domain binding protein 11 (Wbp11), mRNA.	134.96	157.94	306	347	285.939
NM_029573	Mus musculus isocitrate dehydrogenase 3 (NAD+) alpha (Idh3a), nuclear gene encoding mitochondrial protein, mRNA.	158.41	213.88	221.09	545.1	202.261
NM_053108	Mus musculus glutaredoxin (Glrx), mRNA.	85.4	29.6	214	202	84.228
NM_009817	Mus musculus calpastatin (Cast), mRNA.	40.488	36.45	82.1	116	46.089
NM_007918	Mus musculus eukaryotic translation initiation factor 4E binding protein 1 (Eif4ebp1), mRNA.	99.79	111.83	216.57	270.87	248.85
NM_009536	Mus musculus tyrosine 3-monooxygenase/tryptophan 5-monooxygenase activation protein, epsilon polypeptide (Ywhae), mRNA.	1368.62	1465.86	2193.1	4487.81	1419.08
NM_007900	Mus musculus ect2 oncogene (Ect2), mRNA.	40.85	23.7	87.41	113.7	47.98
NM_027030	Mus musculus decapping enzyme, scavenger (Dcps), mRNA.	47.7	39.84	97.5	137	127
NM_024434	Mus musculus leucine aminopeptidase 3 (Lap3), mRNA.	68.688	76.68	136.5	202	85.43
NM_025301	Mus musculus mitochondrial ribosomal protein L17 (Mrpl17), nuclear gene encoding mitochondrial protein, mRNA.	25.16	33.43	65.8	59.7	24.3
NM_008676	Mus musculus neighbor of Brca1 gene 1 (Nbr1), mRNA.	21.068	17.7	44.74	60.6	48.694
NM_172608	Mus musculus transmembrane protein 184b (Tmem184b), mRNA.	54.5	55.58	168.64	103.13	59.56
NM_172301	Mus musculus cyclin B1 (Ccnb1), mRNA.	76.5	74.8	131	250	39.1
NM_026472	Mus musculus Mki67 (FHA domain) interacting nucleolar phosphoprotein (Mki67ip), mRNA.	20.36	30.91	50.8	51.8	22.802
NM_007557	Mus musculus bone morphogenetic protein 7 (Bmp7), mRNA.	16.13	18	28.3	53.3	6.47
NM_026267	Mus musculus NECAP endocytosis associated 1 (Necap1), mRNA.	48.1	38.96	96.9	145	48.44
NM_011660	Mus musculus thioredoxin 1 (Txn1), mRNA.	211.81	173	497	565	137.16
NM_016778	Mus musculus BCL2-related ovarian killer protein (Bok), mRNA.	20.6	19.74	50.1	54.7	30.48
NM_001013376	Mus musculus ribonuclease P/MRP 38 subunit (human) (Rpp38), mRNA.	11.9	13.1	25.7	35.7	7.17
NM_177746	Mus musculus acyl-CoA wax alcohol acyltransferase 2 (Awat2), mRNA.	17.4	25.8	30	59.7	6.78
NM_145392	Mus musculus BCL2-associated athanogene 2 (Bag2), mRNA.	63.85	79.4	121	205	48.63
NM_025665	Mus musculus small nuclear ribonucleoprotein 27 (U4/U6.U5) (Snrnp27), mRNA.	21.38	25.21	36	74.1	11.4
NM_032396	Mus musculus kringle containing transmembrane protein 1 (Kremen1), mRNA.	14.45	25.1	22.5	52.6	35.139
NM_177445	Mus musculus aspartyl-tRNA synthetase (Dars), transcript variant 1, mRNA.	30.3	32.5	82.5	73.6	29.3
NM_170777	Mus musculus elongation factor 1 homolog (ELF1, S. cerevisiae) (Elof1), mRNA.	33.3	28.1	92.11	79.5	23.1
NM_026502	Mus musculus RIKEN cDNA 1110004E09 gene (1110004E09Rik), mRNA.	18.4	16.3	30.2	65.3	22.929
NM_011304	Mus musculus RuvB-like protein 2 (Ruvbl2), mRNA.	59.1	55.6	154	150	141.7
NM_025567	Mus musculus cytochrome c-1 (Cyc1), mRNA.	456.976	630.56	943	1401.66	412.1
NM_025790	Mus musculus acyl-CoA thioesterase 13 (Acot13), mRNA.	37.9	30.9	61.9	134	64.122
NM_008727	Mus musculus natriuretic peptide receptor 1 (Npr1), mRNA.	9.22	18	25.1	23.7	16
NM_008251	Mus musculus high mobility group nucleosomal binding domain 1 (Hmgn1), mRNA.	446.61	520.83	915	1401.66	2965.16
NM_025976	Mus musculus bifunctional apoptosis regulator (Bfar), mRNA.	97.738	140.5	254.14	255	84.1
NM_133939	Mus musculus LSM8 homolog, U6 small nuclear RNA associated (S. cerevisiae) (Lsm8), mRNA.	10.7	20.7	22.7	34.3	25.948
NM_144948	Mus musculus RNA binding motif protein 7 (Rbm7), mRNA.	61.45	82.22	132.1	189.03	101.355
NM_026027	Mus musculus prefoldin 1 (Pfdn1), mRNA.	27	30.4	59.1	83.3	112.464
NM_022325	Mus musculus cathepsin Z (Ctsz), mRNA.	15.1	18.04	55.5	25.3	74.982
NM_028039	Mus musculus establishment of cohesion 1 homolog 2 (S. cerevisiae) (Esco2), mRNA.	8.07	12.7	15.6	28.4	11.36
NM_018789	Mus musculus forkhead box O4 (Foxo4), mRNA.	21.04	23.93	64.9	47.4	44.51
NM_010411	Mus musculus histone deacetylase 3 (Hdac3), mRNA.	18.6	23.13	51.2	48.8	9.64
NM_023203	Mus musculus dCTP pyrophosphatase 1 (Dctpp1), mRNA.	17.4	18.6	42.64	51.1	19.9
NM_009944	Mus musculus cytochrome c oxidase, subunit VIIa 1 (Cox7a1), mRNA.	46.4	31.9	133	115	73.9
NM_199199	Mus musculus transmembrane protein 199 (Tmem199), mRNA.	16.25	23.4	39	49.06	40.794
NM_009537	Mus musculus YY1 transcription factor (Yy1), mRNA.	33.428	23.2	75.3	103.7	95.12
NM_028431	Mus musculus peptidase (mitochondrial processing) beta (Pmpcb), nuclear gene encoding mitochondrial protein, mRNA.	27.83	37.04	46.5	103.42	14.462
NM_010150	Mus musculus nuclear receptor subfamily 2, group F, member 6 (Nr2f6), mRNA.	42.78	63.44	140.71	90.02	116.545
NM_026014	Mus musculus chromatin licensing and DNA replication factor 1 (Cdt1), mRNA.	18.6	29.4	43.3	57.8	58.61
NM_009720	Mus musculus ATX1 (antioxidant protein 1) homolog 1 (yeast) (Atox1), mRNA.	74.2	61.72	154.36	245.89	296.002
NM_001081256	Mus musculus KDM3B lysine (K)-specific demethylase 3B (Kdm3b), mRNA.	12.35	11.02	35.54	32.62	78.371
NR_024067	Mus musculus small nucleolar RNA host gene (non-protein coding) 6 (Snhg6), non-coding RNA.	227	231	573	650	144.01
NM_025559	Mus musculus RIKEN cDNA 1810046J19 gene (1810046J19Rik), mRNA.	28	38	67.9	84.5	19.5
NM_025954	Mus musculus phosphoglycolate phosphatase (Pgp), mRNA.	19.3	23.9	43.9	61.6	87.962
NM_009634	Mus musculus adenylosuccinate lyase (Adsl), mRNA.	59.7	42.91	131	192.42	78.946
NM_175364	Mus musculus LYR motif containing 2 (Lyrm2), mRNA.	16.47	20.89	28.3	62.21	35.416
NM_028934	Mus musculus RIKEN cDNA 4930452B06 gene (4930452B06Rik), mRNA.	12.188	13.3	25.1	42.4	4.01
NM_026170	Mus musculus endoplasmic reticulum-golgi intermediate compartment (ERGIC) 1 (Ergic1), mRNA.	123.048	120.74	290.26	377.91	129.69
NM_007486	Mus musculus Rho, GDP dissociation inhibitor (GDI) beta (Arhgdib), mRNA.	8.07	12.15	9	36.5	20.8
NM_025594	Mus musculus zinc finger, matrin type 2 (Zmat2), mRNA.	34.1	32.25	85.49	102.72	62.579
NM_025554	Mus musculus polymerase (RNA) II (DNA directed) polypeptide E (Polr2e), mRNA.	32.91	28.7	101.29	80.7	122.08
NM_025296	Mus musculus cytosolic iron-sulfur protein assembly 1 homolog (S. cerevisiae) (Ciao1), mRNA.	28.33	29.81	55.3	101.56	35.605
NM_001085500	Mus musculus CDGSH iron sulfur domain 3 (Cisd3), mRNA.	31.3	24.1	57.4	116	13.9
NM_025486	Mus musculus transmembrane protein 208 (Tmem208), mRNA.	28.6	36.1	85.7	72.9	36.562
NM_013755	Mus musculus glycogenin (Gyg), mRNA.	428.56	452.92	661	1705.9	1561.94
NM_133981	Mus musculus asparagine-linked glycosylation 9 homolog (yeast, alpha 1,2 mannosyltransferase) (Alg9), mRNA.	9.378	7.22	23.1	30.3	10.2
NM_025577	Mus musculus RIKEN cDNA 2810428I15 gene (2810428I15Rik), mRNA.	15.3	24.3	38.4	48.1	76.7
NM_019780	Mus musculus vacuolar protein sorting 29 (S. pombe) (Vps29), mRNA.	65.83	64.31	150.1	217.8	149.162
NM_025555	Mus musculus RIKEN cDNA 2410004B18 gene (2410004B18Rik), mRNA.	22.91	25.87	44.54	84.48	38.466
NM_175557	Mus musculus zinc finger protein 384 (Zfp384), mRNA.	27.18	28.71	69.9	83.1	32.791
NM_019771	Mus musculus destrin (Dstn), mRNA.	1188.85	665.57	3002.66	3621.02	1937.62
NM_001033132	Mus musculus COMM domain containing 6 (Commd6), mRNA.	10.5	8.16	28.7	31.3	15.7
NM_021554	Mus musculus methyltransferase like 9 (Mettl9), mRNA.	97.588	133.25	254.6	294.31	208.042
NM_017407	Mus musculus sperm associated antigen 5 (Spag5), mRNA.	10.86	12.91	20.6	42.1	36.6
NM_013726	Mus musculus DBF4 homolog (S. cerevisiae) (Dbf4), mRNA.	55.43	91.46	149	164	38.394
NM_026558	Mus musculus family with sequence similarity 92, member A (Fam92a), mRNA.	94.788	94.7	191	343.66	14.32
NM_026160	Mus musculus microtubule-associated protein 1 light chain 3 beta (Map1lc3b), mRNA.	55.71	41.6	163.6	151.7	96.07
NM_011291	Mus musculus ribosomal protein L7 (Rpl7), mRNA.	1780	1510	4500	5560	708.93
NM_011119	Mus musculus proliferation-associated 2G4 (Pa2g4), mRNA.	110.85	172.33	310	319	186.518
NM_026598	Mus musculus emopamil binding protein-like (Ebpl), mRNA.	15.1	12.9	41.6	45.5	12.4
NM_028301	Mus musculus ankyrin repeat and sterile alpha motif domain containing 3 (Anks3), mRNA.	12.2	12.1	44.4	26.3	19.6
NM_178683	Mus musculus DEP domain containing 1B (Depdc1b), mRNA.	10.4	6.83	32.6	28.2	17.93
NM_021437	Mus musculus RIKEN cDNA 1700123O20 gene (1700123O20Rik), mRNA.	54.85	51.4	125	189.42	13.533
NM_027107	Mus musculus RIKEN cDNA 2310004N24 gene (2310004N24Rik), mRNA.	45.1	39.9	107	152	49.1
NM_007757	Mus musculus coproporphyrinogen oxidase (Cpox), mRNA.	106.8	89.22	437.21	175.45	337.81
NM_016859	Mus musculus bystin-like (Bysl), mRNA.	40.2	38.4	94.9	137.1	25.97
NM_025536	Mus musculus COMM domain containing 5 (Commd5), mRNA.	8.56	6.83	15.2	35.7	11.839
NM_022723	Mus musculus signal peptide, CUB domain, EGF-like 1 (Scube1), mRNA.	40.85	42.74	107.21	131.44	133.61
NM_025796	Mus musculus mitochondrial ribosomal protein L33 (Mrpl33), nuclear gene encoding mitochondrial protein, mRNA.	91.05	73.43	375	156	80
NM_175154	Mus musculus galactokinase 2 (Galk2), mRNA.	16.588	21.5	32.8	65.3	61.27
NM_007566	Mus musculus baculoviral IAP repeat-containing 6 (Birc6), mRNA.	36.528	43.65	95.86	118.09	54.24
NM_007998	Mus musculus ferrochelatase (Fech), nuclear gene encoding mitochondrial protein, mRNA.	49.46	58.63	193.99	96.3	72.341
NM_011563	Mus musculus peroxiredoxin 2 (Prdx2), nuclear gene encoding mitochondrial protein, mRNA.	406.4	339.99	1510	862	229.01
NM_027412	Mus musculus tetratricopeptide repeat domain 9C (Ttc9c), mRNA.	8.89	12.34	22.5	31.03	31.104
NM_030093	Mus musculus small nuclear ribonucleoprotein 25 (U11/U12) (Snrnp25), mRNA.	8.07	7.4	27.4	21.5	3.78
NM_177045	Mus musculus coiled-coil and C2 domain containing 1B (Cc2d1b), mRNA.	13.7	15.8	45.2	36.9	46.5
NM_010861	Mus musculus myosin, light polypeptide 2, regulatory, cardiac, slow (Myl2), mRNA.	1062.63	1805.7	55.5	6196.06	419.2
NM_019443	Mus musculus NADH dehydrogenase (ubiquinone) 1 alpha subcomplex, 1 (Ndufa1), nuclear gene encoding mitochondrial protein, mRNA.	37.5	47.5	83.4	139	257
NM_029096	Mus musculus RIKEN cDNA 1110008J03 gene (1110008J03Rik), mRNA.	4.94	7.59	13.3	17.3	17.9
NM_026365	Mus musculus jagunal homolog 1 (Drosophila) (Jagn1), mRNA.	56.8	53.5	164	174	50.6
NM_011543	Mus musculus S-phase kinase-associated protein 1A (Skp1a), mRNA.	55.84	62.84	118.1	215.26	274.417
NM_026767	Mus musculus dolichyl-phosphate mannosyltransferase polypeptide 3 (Dpm3), mRNA.	14.2	15.39	36.4	50.2	12.6
NM_025839	Mus musculus nudix (nucleoside diphosphate linked moiety X)-type motif 16-like 1 (Nudt16l1), mRNA.	25.31	25.3	74.4	79.07	90.225
NM_009698	Mus musculus adenine phosphoribosyl transferase (Aprt), mRNA.	13.2	28.1	25.5	55.6	47.9
NM_133722	Mus musculus family with sequence similarity 108, member C (Fam108c), mRNA.	24.41	21.4	58.9	90.2	35.65
NM_023579	Mus musculus importin 5 (Ipo5), mRNA.	39.16	43.3	93.9	144.8	120.35
NM_001017985	Mus musculus C2 calcium-dependent domain containing 3 (C2cd3), mRNA.	3.79	7.78	6.43	18.26	21.2
NM_026309	Mus musculus LSM3 homolog, U6 small nuclear RNA associated (S. cerevisiae) (Lsm3), mRNA.	3.79	5.89	12.9	11.8	2.23
NM_019817	Mus musculus coatomer protein complex, subunit zeta 1 (Copz1), mRNA.	56.1	46.31	203	139	104.135
NM_011574	Mus musculus cirrhosis, autosomal recessive 1A (human) (Cirh1a), mRNA.	33.718	65.7	106.5	99.65	105.848
NM_001082532	Mus musculus phosphatidylinositol glycan anchor biosynthesis, class Y-like (Pigyl), mRNA.	6.25	8.54	22.1	17.8	25.5
NM_026181	Mus musculus G patch domain containing 1 (Gpatch1), mRNA.	3.78	3.04	12	12.8	18.6
NM_010422	Mus musculus hexosaminidase B (Hexb), mRNA.	7.08	2.47	9.21	35.7	25.52
NM_001013028	Mus musculus expressed sequence AI597468 (AI597468), mRNA.	46.45	51.64	125	160.08	53.264
NM_029601	Mus musculus RIKEN cDNA 1700019E19 gene (1700019E19Rik), mRNA.	36	46.3	79.1	142	33.7
NM_007573	Mus musculus complement component 1, q subcomponent binding protein (C1qbp), nuclear gene encoding mitochondrial protein, mRNA.	169.43	221.8	435	604	607.77
NM_025421	Mus musculus acylphosphatase 1, erythrocyte (common) type (Acyp1), mRNA.	12.51	10.4	32.37	45.96	39.26
NM_023900	Mus musculus pleckstrin homology domain containing, family J member 1 (Plekhj1), mRNA.	41.95	46.28	119	142	117.099
NM_026542	Mus musculus solute carrier family 25, member 39 (Slc25a39), mRNA.	36.34	66.29	66.9	159	270.392
NM_025537	Mus musculus Ts translation elongation factor, mitochondrial (Tsfm), nuclear gene encoding mitochondrial protein, mRNA.	44.31	36.6	131.29	144.89	59.59
NM_001040396	Mus musculus RIKEN cDNA 2810407C02 gene (2810407C02Rik), mRNA.	87.27	70.84	149	393.65	111.869
NM_172391	Mus musculus AHA1, activator of heat shock protein ATPase homolog 2 (yeast) (Ahsa2), mRNA.	24.52	38.32	57.67	95.89	94.514
NM_028761	Mus musculus poly(A)-specific ribonuclease (deadenylation nuclease) (Parn), mRNA.	15.3	13.5	33	63.7	41.432
NM_133945	Mus musculus vaccinia related kinase 3 (Vrk3), mRNA.	12.18	10.63	24.2	53.7	38.955
NM_133738	Mus musculus anthrax toxin receptor 2 (Antxr2), mRNA.	45.21	51.8	118	166	32.631
NM_019722	Mus musculus ADP-ribosylation factor-like 2 (Arl2), mRNA.	30.5	25.6	108	84.5	38.41
NM_025543	Mus musculus malignant T cell amplified sequence 2 (Mcts2), mRNA.	23.9	26.3	76.9	75.1	50.1
NM_133993	Mus musculus PWP1 homolog (S. cerevisiae) (Pwp1), mRNA.	6.75	8.92	13.03	31.53	13.655
NM_025514	Mus musculus DNA segment, Chr 10, ERATO Doi 641, expressed (D10Ertd641e), mRNA.	49.4	37	106.54	207	45.852
NM_021791	Mus musculus double C2, gamma (Doc2g), mRNA.	3.79	5.51	6.43	19.4	5.24
NM_009104	Mus musculus ribonucleotide reductase M2 (Rrm2), mRNA.	226.39	161.71	604.36	836.66	211.449
NM_175133	Mus musculus RIKEN cDNA 1110038D17 gene (1110038D17Rik), mRNA.	42	34.4	123	146	29.9
NM_009506	Mus musculus vascular endothelial growth factor C (Vegfc), mRNA.	11.9	17.5	31.9	45.9	23
NM_025698	Mus musculus transmembrane emp24 protein transport domain containing 7 (Tmed7), mRNA.	56.95	56.79	133.9	233.4	204.89
NM_009007	Mus musculus RAS-related C3 botulinum substrate 1 (Rac1), mRNA.	271.7	352.76	822.81	923.4	1231.22
NM_031403	Mus musculus debranching enzyme homolog 1 (S. cerevisiae) (Dbr1), mRNA.	6.42	6.84	20.4	22.5	8.401
NM_010813	Mus musculus max binding protein (Mnt), mRNA.	13.33	11.2	42.4	45	26.771
NM_026958	Mus musculus RIKEN cDNA 1810035L17 gene (1810035L17Rik), mRNA.	114	86.95	311	429	125.31
NM_145144	Mus musculus allograft inflammatory factor 1-like (Aif1l), mRNA.	42.48	36.3	167.66	109.45	88.016
NM_176833	Mus musculus protein phosphatase 1F (PP2C domain containing) (Ppm1f), mRNA.	12.2	20.7	39	41.9	48.639
NM_009169	Mus musculus split hand/foot malformation (ectrodactyly) type 1 (Shfm1), mRNA.	131.15	197	299.57	553.5	1191.69
NM_009422	Mus musculus TNF receptor-associated factor 2 (Traf2), mRNA.	6.25	10.25	23.8	18.9	9.09
NM_018829	Mus musculus adaptor-related protein complex 3, mu 1 subunit (Ap3m1), mRNA.	32.41	23.78	88.68	123.43	128.089
NM_009283	Mus musculus signal transducer and activator of transcription 1 (Stat1), mRNA.	10.54	10.26	24.9	45.19	14.664
NM_009640	Mus musculus angiopoietin 1 (Angpt1), mRNA.	12.01	13.44	43.48	36.5	46.884
NM_026602	Mus musculus breast carcinoma amplified sequence 2 (Bcas2), mRNA.	24.05	45.23	79.26	80	133.79
NM_019819	Mus musculus dual specificity phosphatase 14 (Dusp14), mRNA.	3.46	8.54	10.5	14.2	2.08
NM_016785	Mus musculus thiopurine methyltransferase (Tpmt), mRNA.	8.39	12.91	25.76	31	10.02
NM_011195	Mus musculus pre T-cell antigen receptor alpha (Ptcra), mRNA.	6.58	4.75	18.2	26.8	9.56
NM_153152	Mus musculus RIKEN cDNA 2410015M20 gene (2410015M20Rik), mRNA.	12.7	24.1	33.9	51.1	30.98
NM_010158	Mus musculus KH domain containing, RNA binding, signal transduction associated 3 (Khdrbs3), mRNA.	15.14	18.4	39.24	61.51	30.71
NM_010575	Mus musculus integrin alpha 2b (Itga2b), mRNA.	6.75	2.09	24.6	21.8	4.01
NM_175245	Mus musculus RIKEN cDNA 2410129H14 gene (2410129H14Rik), mRNA.	44.62	62.79	106.5	187.66	128.79
NM_019946	Mus musculus microsomal glutathione S-transferase 1 (Mgst1), mRNA.	40.48	11.4	122.29	145.13	41.8
NM_023132	Mus musculus renin binding protein (Renbp), mRNA.	11.2	12	25.9	49.5	72.3
NM_007381	Mus musculus acyl-Coenzyme A dehydrogenase, long-chain (Acadl), nuclear gene encoding mitochondrial protein, mRNA.	56.43	60.97	101.57	272.44	82.14
NM_007505	Mus musculus ATP synthase, H+ transporting, mitochondrial F1 complex, alpha subunit, isoform 1 (Atp5a1), nuclear gene encoding mitochondrial protein, mRNA.	1295.2	1568.47	2657.5	5892.66	3141.34
NM_016714	Mus musculus nucleoporin 50 (Nup50), mRNA.	39.996	46.88	117	149.08	91.335
NM_018796	Mus musculus eukaryotic translation elongation factor 1 beta 2 (Eef1b2), mRNA.	170.23	77.7	438.5	687.8	583.786
NM_146089	Mus musculus HAUS augmin-like complex, subunit 1 (Haus1), mRNA.	3.78	1.14	18.2	8.76	19.316
NM_016698	Mus musculus ring finger protein 10 (Rnf10), mRNA.	69.108	57.52	261.93	198	70.2
NM_011293	Mus musculus polymerase (RNA) II (DNA directed) polypeptide J (Polr2j), mRNA.	16	27.7	49.3	58.7	64
NM_015737	Mus musculus UDP-N-acetyl-alpha-D-galactosamine:polypeptide N-acetylgalactosaminyltransferase 4 (Galnt4), mRNA.	9.22	10.63	25.7	37.4	29.82
NM_009610	Mus musculus actin, gamma 2, smooth muscle, enteric (Actg2), mRNA.	5.93	6.07	17.1	24.1	16.462
NM_134122	Mus musculus nurim (nuclear envelope membrane protein) (Nrm), mRNA.	8.89	18	24.9	36.5	16.494
NM_026844	Mus musculus RIKEN cDNA 2310061C15 gene (2310061C15Rik), mRNA.	23	19.95	72	83.8	28
NM_020007	Mus musculus muscleblind-like 1 (Drosophila) (Mbnl1), mRNA.	10.7	8.16	45.6	27.9	22.069
NM_145404	Mus musculus protein arginine N-methyltransferase 7 (Prmt7), mRNA.	26.188	33.59	67.7	110	41.09
NM_021710	Mus musculus adaptor-related protein complex AP-4, sigma 1 (Ap4s1), mRNA.	35.68	34.78	108	134	64.41
NM_138675	Mus musculus mediator of RNA polymerase II transcription, subunit 9 homolog (yeast) (Med9), mRNA.	24.07	32.29	73.3	91.4	33.722
NM_009157	Mus musculus mitogen-activated protein kinase kinase 4 (Map2k4), mRNA.	22.74	17.82	54.39	100.86	91.6
NM_007637	Mus musculus chaperonin containing Tcp1, subunit 5 (epsilon) (Cct5), mRNA.	98.23	115.34	289.93	375.6	201.542
NM_183251	Mus musculus RIKEN cDNA 1810020D17 gene (1810020D17Rik), mRNA.	6.25	6.65	27.69	16.8	6.4
NM_019709	Mus musculus membrane-bound transcription factor peptidase, site 1 (Mbtps1), mRNA.	39.32	45.58	86.8	181	139.62
NM_177240	Mus musculus RIKEN cDNA D030016E14 gene (D030016E14Rik), mRNA.	17.9	19.2	54.44	68.7	22.918
NM_207239	Mus musculus general transcription factor III C 1 (Gtf3c1), mRNA.	56.15	40.03	107	278	202.93
NM_019786	Mus musculus TANK-binding kinase 1 (Tbk1), mRNA.	13.5	21.1	36	58.52	61.225
NM_025918	Mus musculus coiled-coil domain containing 43 (Ccdc43), mRNA.	12.5	13.08	39.2	48.5	57.2
NM_013514	Mus musculus erythrocyte protein band 4.9 (Epb4.9), mRNA.	3.79	2.09	28.11	0	4.32
NM_177298	Mus musculus phosphatidylserine decarboxylase (Pisd), mRNA.	16.8	13.7	41.8	76	5.24
NM_026021	Mus musculus zinc finger, MYND domain containing 19 (Zmynd19), mRNA.	4.44	8.92	9.21	23.2	10.6
XM_001480453	PREDICTED: Mus musculus similar to cytochrome c oxidase subunit VIII (LOC100048483), mRNA.	6.25	13.7	6	39.8	191
NM_012055	Mus musculus asparagine synthetase (Asns), mRNA.	14.6	13.9	48	55.6	87.762
NM_025666	Mus musculus ubiquitin protein ligase E3 component n-recognin 7 (putative) (Ubr7), mRNA.	5.76	13.86	13.74	28.62	24.542
NM_026172	Mus musculus 2,4-dienoyl CoA reductase 1, mitochondrial (Decr1), nuclear gene encoding mitochondrial protein, mRNA.	46.9	46.53	112	216.7	33.119
NM_011220	Mus musculus 6-pyruvoyl-tetrahydropterin synthase (Pts), mRNA.	20.9	20.3	51.2	96.6	27.939
NM_016843	Mus musculus ataxin 10 (Atxn10), mRNA.	60.23	65.05	172.36	250	187.239
NM_134027	Mus musculus mediator complex subunit 1 (Med1), transcript variant 2, mRNA.	25.68	19.6	78.24	103.6	63.89
NM_009294	Mus musculus syntaxin 4A (placental) (Stx4a), mRNA.	18.15	26.43	45.4	84.27	47.739
NM_028782	Mus musculus lon peptidase 1, mitochondrial (Lonp1), nuclear gene encoding mitochondrial protein, mRNA.	57.65	88.8	161	246	163.156
NM_023230	Mus musculus ubiquitin-conjugating enzyme E2 variant 1 (Ube2v1), mRNA.	34.76	35.47	83.4	163	112.776
XR_031147	PREDICTED: Mus musculus similar to ribosomal protein L23a (LOC669018), misc RNA.	3.79	0	13.3	15.4	1.23
NM_009543	Mus musculus ring finger protein 103 (Rnf103), mRNA.	18.58	23.7	53.6	79.8	36.23
NM_145706	Mus musculus nucleoporin 43 (Nup43), mRNA.	18.65	16.86	63.41	71	10.56
NM_001081289	Mus musculus RIKEN cDNA 9030418K01 gene (9030418K01Rik), mRNA.	7.9	5.7	20.6	37.9	6.24
NM_027384	Mus musculus tet oncogene 1 (Tet1), mRNA.	4.278	3.04	10.5	22.29	30.178
NM_028281	Mus musculus pterin 4 alpha carbinolamine dehydratase/dimerization cofactor of hepatocyte nuclear factor 1 alpha (TCF1) 2 (Pcbd2), mRNA.	21.9	17.3	53.1	106	101
NM_011804	Mus musculus cellular repressor of E1A-stimulated genes 1 (Creg1), mRNA.	38.31	41.2	202.8	74.37	37.362
NM_025974	Mus musculus ribosomal protein L14 (Rpl14), mRNA.	12.3	13.7	42.4	48.1	46.8
NM_175093	Mus musculus tribbles homolog 3 (Drosophila) (Trib3), mRNA.	2.3	0	15.4	3.31	15.3
NM_025401	Mus musculus ubiquitin-like 5 (Ubl5), mRNA.	199	191	604	839	457
NM_023138	Mus musculus mitogen-activated protein kinase kinase 2 (Map2k2), mRNA.	146.42	124.24	567.51	495.05	148.86
NM_027193	Mus musculus DPH5 homolog (S. cerevisiae) (Dph5), mRNA.	9.05	3.99	31.1	36.9	14.3
NM_009735	Mus musculus beta-2 microglobulin (B2m), mRNA.	43.94	42.37	79.9	244	56.73
XM_001478223	PREDICTED: Mus musculus similar to GEF-2 (LOC100042211), mRNA.	17.4	26.23	44.81	85	134.5
NM_011034	Mus musculus peroxiredoxin 1 (Prdx1), mRNA.	26.31	13.45	79.7	116	24.44
NM_026155	Mus musculus signal sequence receptor, gamma (Ssr3), mRNA.	115.348	108.46	472.64	378.82	323.202
NM_178051	Mus musculus MTERF domain containing 2 (Mterfd2), mRNA.	15.5	9.68	49.1	67.2	7.4
NM_009270	Mus musculus squalene epoxidase (Sqle), mRNA.	18.3	21.61	79.5	57.5	51.216
NM_026928	Mus musculus RIKEN cDNA 1810014F10 gene (1810014F10Rik), mRNA.	6.09	4.37	20.59	26.5	17.294
NM_010560	Mus musculus interleukin 6 signal transducer (Il6st), mRNA.	15.1	18.41	41.8	71.7	64.971
NM_053208	Mus musculus EGL nine homolog 2 (C. elegans) (Egln2), mRNA.	23.18	21.84	80.4	93.3	14.878
NM_028731	Mus musculus extended synaptotagmin-like protein 2 (Esyt2), mRNA.	8.72	10.8	26.4	40.2	34.849
NM_016876	Mus musculus eukaryotic translation initiation factor 3, subunit G (Eif3g), mRNA.	38	43.7	152	132	72.23
NM_024225	Mus musculus sorting nexin 5 (Snx5), mRNA.	48.48	33.4	123	240.2	241.18
NM_009606	Mus musculus actin, alpha 1, skeletal muscle (Acta1), mRNA.	152.32	393.7	311	826.02	249.709
NM_027014	Mus musculus GINS complex subunit 1 (Psf1 homolog) (Gins1), transcript variant 1, mRNA.	26.7	18.2	96.2	105	19.9
NM_007452	Mus musculus peroxiredoxin 3 (Prdx3), nuclear gene encoding mitochondrial protein, mRNA.	90.21	65.26	330.93	344.52	190.3
NM_007481	Mus musculus ADP-ribosylation factor 6 (Arf6), mRNA.	46.02	56.41	160.19	185.7	135.47
NM_025403	Mus musculus NOP10 ribonucleoprotein homolog (yeast) (Nop10), mRNA.	142.608	168.09	476.14	592.08	362.78
NR_024619	Mus musculus RIKEN cDNA 2610001J05 gene (2610001J05Rik), non-coding RNA.	101.15	61.3	283	480	111.46
NM_012003	Mus musculus COP9 (constitutive photomorphogenic) homolog, subunit 7a (Arabidopsis thaliana) (Cops7a), transcript variant 1, mRNA.	71.32	85.76	193.36	345.08	152.93
NR_027828	Mus musculus RIKEN cDNA 2310002J21 gene (2310002J21Rik), non-coding RNA.	40.198	51.47	108.36	197.02	48.284
NM_172436	Mus musculus solute carrier family 25 (mitochondrial carrier, Aralar), member 12 (Slc25a12), nuclear gene encoding mitochondrial protein, mRNA.	11.9	9.49	23.4	68.62	36.062
NM_013859	Mus musculus zinc finger, HIT domain containing 2 (Znhit2), mRNA.	10	12.9	40.1	37.6	63.062
NM_145938	Mus musculus ribonuclease P 40 subunit (human) (Rpp40), mRNA.	15.5	14.2	64.3	55.4	11.9
NM_026759	Mus musculus mitochondrial ribosomal protein L13 (Mrpl13), nuclear gene encoding mitochondrial protein, mRNA.	23.188	41.2	66.2	112	206.616
XM_001476294	PREDICTED: Mus musculus similar to Tu translation elongation factor, mitochondrial (LOC100046745), mRNA.	8.56	12.7	18.6	49	5.16
NM_024459	Mus musculus protein phosphatase 3, regulatory subunit B, alpha isoform (calcineurin B, type I) (Ppp3r1), mRNA.	17.41	23.93	45.39	89.7	83.82
NM_152220	Mus musculus syntaxin 3 (Stx3), transcript variant A, mRNA.	2.3	15.76	10.5	9.47	2.769
NM_008342	Mus musculus insulin-like growth factor binding protein 2 (Igfbp2), mRNA.	12	13.9	33	62	17.2
XR_034742	PREDICTED: Mus musculus similar to RAN, member RAS oncogene family (LOC640204), misc RNA.	5.27	5.7	10.1	33.4	1.39
NM_029394	Mus musculus sorting nexing 24 (Snx24), mRNA.	11.4	11.2	35.79	55.62	98.1
NM_153393	Mus musculus collagen, type XXIII, alpha 1 (Col23a1), mRNA.	7.9	3.61	35.74	28.38	5.63
NM_138743	Mus musculus family with sequence similarity 165, member B (Fam165b), mRNA.	24.5	24.9	78.9	116	11.64
NM_001039562	Mus musculus ankyrin repeat domain 37 (Ankrd37), mRNA.	2.96	2.09	17.6	8.29	53.5
NM_001038700	Mus musculus formin binding protein 1 (Fnbp1), transcript variant 1, mRNA.	22.25	21.05	54	124	63.35
NM_009266	Mus musculus selenophosphate synthetase 2 (Sephs2), mRNA.	54.99	70.05	162	274	94.61
NM_026626	Mus musculus EF-hand calcium binding domain 2 (Efcab2), mRNA.	5.1	6.07	22.3	20.6	6.4
NM_007883	Mus musculus desmoglein 2 (Dsg2), mRNA.	6.58	3.42	21.9	33.1	52.29
NM_012053	Mus musculus ribosomal protein L8 (Rpl8), mRNA.	985	887	3660	4250	514
NM_009840	Mus musculus chaperonin containing Tcp1, subunit 8 (theta) (Cct8), mRNA.	219.318	249.81	1032.76	732.2	146.954
NM_027123	Mus musculus FAST kinase domains 3 (Fastkd3), mRNA.	10.4	8.16	31.3	54.7	15
NM_025317	Mus musculus mitochondrial ribosomal protein L54 (Mrpl54), nuclear gene encoding mitochondrial protein, mRNA.	60.2	68	203	284	114.848
NM_199016	Mus musculus ectonucleotide pyrophosphatase/phosphodiesterase 4 (Enpp4), mRNA.	3.13	3.8	12.9	14.4	14.478
NM_139198	Mus musculus placenta-specific 8 (Plac8), mRNA.	13.8	19.4	57.9	55.6	8.32
NM_024222	Mus musculus STT3, subunit of the oligosaccharyltransferase complex, homolog B (S. cerevisiae) (Stt3b), mRNA.	29.448	33.78	100.67	139	125.36
NM_010281	Mus musculus gamma-glutamyl hydrolase (Ggh), mRNA.	13.8	16.74	35.8	78.1	33.95
NM_001162922	Mus musculus RIKEN cDNA 2810021G02 gene (2810021G02Rik), mRNA.	3.29	1.14	6.86	22.22	5.392
NM_016985	Mus musculus myotubularin related protein 1 (Mtmr1), mRNA.	5.1	3.04	22.9	20.8	17.694
NM_133229	Mus musculus ripply3 homolog (zebrafish) (Ripply3), mRNA.	33.07	27.9	174	97.07	64.716
NM_023480	Mus musculus fumarylacetoacetate hydrolase domain containing 1 (Fahd1), nuclear gene encoding mitochondrial protein, mRNA.	8.56	9.68	20.8	51.4	20.4
NM_025862	Mus musculus acyl-Coenzyme A dehydrogenase family, member 8 (Acad8), mRNA.	23.34	21.43	73.73	118	27.31
NM_020003	Mus musculus RIKEN cDNA 0610031J06 gene (0610031J06Rik), mRNA.	30.1	24.7	120	128	88.112
XR_032401	PREDICTED: Mus musculus similar to Quinoid dihydropteridine reductase (LOC100045858), misc RNA.	10.5	13.9	36.4	51.8	9.48
NM_130884	Mus musculus isocitrate dehydrogenase 3 (NAD+) beta (Idh3b), nuclear gene encoding mitochondrial protein, mRNA.	19.72	30.15	48	115.89	123.24
NM_030018	Mus musculus transmembrane protein 50B (Tmem50b), mRNA.	25.688	36.29	58.9	155	24.505
NM_053109	Mus musculus C-type lectin domain family 2, member d (Clec2d), mRNA.	75.4	89.4	222	402	56
NM_001005509	Mus musculus eukaryotic translation initiation factor 2a (Eif2a), mRNA.	22.51	23.12	80.96	107.15	26.281
NM_010288	Mus musculus gap junction protein, alpha 1 (Gja1), mRNA.	32.288	22.38	54.03	216.21	111.6
NM_134093	Mus musculus LETM1 domain containing 1 (Letmd1), mRNA.	11.2	13.9	51	44.7	36.32
NM_011639	Mus musculus thyroid hormone receptor interactor 6 (Trip6), mRNA.	41.6	53.72	155	195	55.9
NM_175255	Mus musculus Sec24 related gene family, member A (S. cerevisiae) (Sec24a), mRNA.	21.87	15.17	89.8	96.33	38.77
XM_001001706	PREDICTED: Mus musculus predicted gene, EG668479 (EG668479), mRNA.	16.1	1.33	55.3	83.1	1.46
NM_007750	Mus musculus cytochrome c oxidase, subunit VIIIa (Cox8a), mRNA.	277.48	393	457	1892.84	1273.16
NM_001033165	Mus musculus DnaJ (Hsp40) homolog, subfamily C, member 25 (Dnajc25), mRNA.	8.06	11.96	28.9	42.1	10.016
NM_019405	Mus musculus centrin 2 (Cetn2), mRNA.	8.39	6.83	30.4	43.6	17.318
NM_010170	Mus musculus coagulation factor II (thrombin) receptor-like 2 (F2rl2), mRNA.	3.29	0	14.78	15.84	1
NM_018737	Mus musculus cytidine 5'-triphosphate synthase 2 (Ctps2), mRNA.	17.61	16.33	77.34	75.5	26.478
NM_028394	Mus musculus heat shock protein family B (small), member 11 (Hspb11), mRNA.	6.91	5.13	23.6	37.9	15.8
NM_008357	Mus musculus interleukin 15 (Il15), mRNA.	5.27	10.3	19.7	28.13	3.154
NM_026079	Mus musculus inhibitor of kappa light polypeptide enhancer in B-cells, kinase complex-associated protein (Ikbkap), mRNA.	14.98	22.59	61.02	71.69	54.796
NM_133668	Mus musculus solute carrier family 25 (mitochondrial carrier, phosphate carrier), member 3 (Slc25a3), nuclear gene encoding mitochondrial protein, mRNA.	55.1	56.6	124	358	101
NM_024223	Mus musculus cysteine rich protein 2 (Crip2), mRNA.	215.31	280.67	411.29	1467.1	459.26
NM_022890	Mus musculus claudin 12 (Cldn12), mRNA.	4.45	10.82	12.9	29.4	47.65
NM_001037938	Mus musculus dehydrogenase/reductase (SDR family) member 4 (Dhrs4), transcript variant 1, mRNA.	4.61	4.75	16.1	27.2	7.4
NM_026332	Mus musculus DnaJ (Hsp40) homolog, subfamily C, member 19 (Dnajc19), transcript variant 1, mRNA.	7.57	7.78	35.1	34.8	36.4
NM_177420	Mus musculus phosphoserine aminotransferase 1 (Psat1), mRNA.	71.12	57.73	326	307	91.12
NM_026086	Mus musculus N-acetylneuraminic acid phosphatase (Nanp), mRNA.	24.4	18.2	113	106	38.5
NM_134139	Mus musculus WD repeat domain 74 (Wdr74), mRNA.	7.24	14.2	34.5	32.2	124
NM_178848	Mus musculus sirtuin 5 (silent mating type information regulation 2 homolog) 5 (S. cerevisiae) (Sirt5), mRNA.	3.79	5.7	8.36	28.2	2.08
NM_010726	Mus musculus phytanoyl-CoA hydroxylase (Phyh), mRNA.	50.86	53.39	115.71	342.79	33.43
NM_172479	Mus musculus solute carrier family 38, member 5 (Slc38a5), mRNA.	3.29	2.09	29.6	2.6	2.85
NM_145591	Mus musculus cDNA sequence BC003267 (BC003267), mRNA.	4.28	9.49	11.6	29.6	7.86
NM_025942	Mus musculus Obg-like ATPase 1 (Ola1), transcript variant 1, mRNA.	43.65	47.9	132.27	263.76	132.408
NM_008246	Mus musculus hippocampus abundant gene transcript 1 (Hiat1), mRNA.	21.91	25.46	70.1	130	23.43
NM_153162	Mus musculus thioredoxin reductase 3 (Txnrd3), mRNA.	3.3	0	6.21	26.3	15.3
NM_019804	Mus musculus UDP-Gal:betaGlcNAc beta 1,4-galactosyltransferase, polypeptide 4 (B4galt4), mRNA.	4.77	7.78	19.3	27	16.3
NM_020578	Mus musculus EH-domain containing 3 (Ehd3), mRNA.	1.81	0	9.86	9.47	7.94
NM_134040	Mus musculus DEAD (Asp-Glu-Ala-Asp) box polypeptide 1 (Ddx1), mRNA.	14.15	16.9	61.1	72.9	133.771
NM_001083955	Mus musculus hemoglobin alpha, adult chain 2 (Hba-a2), mRNA.	3.95	3.61	26.8	13	4.32
NM_007684	Mus musculus centrin 3 (Cetn3), mRNA.	37.18	49.02	105.9	242.6	237.88
NM_026794	Mus musculus differentially expressed in B16F10 1 (Deb1), mRNA.	37.6	43.47	134.1	218.23	145.848
NM_010849	Mus musculus myelocytomatosis oncogene (Myc), mRNA.	5.1	14.1	37.9	12.55	17.83
NM_145425	Mus musculus expressed sequence AV249152 (AV249152), mRNA.	2.3	3.23	7.29	17	19.4
NM_007747	Mus musculus cytochrome c oxidase, subunit Va (Cox5a), nuclear gene encoding mitochondrial protein, mRNA.	289.45	314.36	926.43	1794.97	1751.02
NM_022988	Mus musculus Ngg1 interacting factor 3-like 1 (S. pombe) (Nif3l1), mRNA.	14.02	17.05	57	77.5	35.762
NM_007421	Mus musculus adenylosuccinate synthetase like 1 (Adssl1), mRNA.	21.27	25.02	58.1	146	216.032
NM_008990	Mus musculus poliovirus receptor-related 2 (Pvrl2), transcript variant 1, mRNA.	15.588	12.5	79.9	70.6	7.55
NM_027604	Mus musculus ubiquitin specific peptidase 15 (Usp15), mRNA.	39.01	38.4	154	218.66	22.7
NM_026854	Mus musculus DTW domain containing 2 (Dtwd2), mRNA.	1.81	2.66	4.93	14.96	4.62
NM_145959	Mus musculus DNA segment, Chr 15, ERATO Doi 621, expressed (D15Ertd621e), mRNA.	33.278	27.9	160.29	159.32	108.721
NM_001013375	Mus musculus UTP18, small subunit (SSU) processome component, homolog (yeast) (Utp18), mRNA.	22.92	40.86	82.09	141.84	19.649
NM_008218	Mus musculus hemoglobin alpha, adult chain 1 (Hba-a1), mRNA.	7.74	10.4	66.4	12.3	21.1
NM_001079932	Mus musculus tripartite motif-containing 72 (Trim72), mRNA.	2.63	2.85	5.79	23	28.225
NM_133676	Mus musculus O-sialoglycoprotein endopeptidase (Osgep), mRNA.	4.77	12.74	19.94	30.8	45.262
NM_025987	Mus musculus NADH dehydrogenase (ubiquinone) 1 alpha subcomplex, 6 (B14) (Ndufa6), nuclear gene encoding mitochondrial protein, mRNA.	97.95	107	371	619.79	360.081
NM_018864	Mus musculus inositol (myo)-1(or 4)-monophosphatase 1 (Impa1), mRNA.	24.05	20.72	77.61	169.92	134.8
NM_144526	Mus musculus family with sequence similarity 64, member A (Fam64a), mRNA.	5.6	7.4	28.9	31	33.26
NM_011070	Mus musculus prefoldin 2 (Pfdn2), mRNA.	17.4	26.4	98.8	82.4	28.2
NM_025921	Mus musculus RIKEN cDNA 2610002M06 gene (2610002M06Rik), mRNA.	6.26	14.98	13.89	53.73	32.989
NM_025300	Mus musculus mitochondrial ribosomal protein L15 (Mrpl15), nuclear gene encoding mitochondrial protein, mRNA.	5.27	7.79	25.3	32.16	13.339
NM_207219	Mus musculus expressed sequence AI314976 (AI314976), mRNA.	8.39	9.87	47.4	41.9	14.74
NM_133950	Mus musculus KDEL (Lys-Asp-Glu-Leu) endoplasmic reticulum protein retention receptor 1 (Kdelr1), mRNA.	26.18	28.85	105.5	169.28	80.39
NM_008389	Mus musculus IAP promoted placental gene (Ipp), mRNA.	0.988	5.7	4.71	8.76	10.739
NM_025909	Mus musculus OMA1 homolog, zinc metallopeptidase (S. cerevisiae) (Oma1), mRNA.	13.32	7.97	48.39	92.8	14.03
NM_025544	Mus musculus mitochondrial ribosomal protein S15 (Mrps15), nuclear gene encoding mitochondrial protein, mRNA.	28.6	28.3	172.57	127.89	37.739
NM_153516	Mus musculus BCL2-like 13 (apoptosis facilitator) (Bcl2l13), nuclear gene encoding mitochondrial protein, mRNA.	25.53	32.31	107.3	161.89	111.594
NM_133903	Mus musculus spondin 2, extracellular matrix protein (Spon2), mRNA.	3.46	3.99	27.9	11.8	7.71
NM_001127346	Mus musculus NADH dehydrogenase (ubiquinone) 1 alpha subcomplex, assembly factor 2 (Ndufaf2), nuclear gene encoding mitochondrial protein, mRNA.	37.5	37.2	127.5	274	14.071
NM_029418	Mus musculus RIKEN cDNA 9130401M01 gene (9130401M01Rik), mRNA.	28.3	26.4	123	181	34.8
NM_144849	Mus musculus ankyrin repeat domain 54 (Ankrd54), mRNA.	2.96	7.03	7.07	28.2	31.516
NM_023040	Mus musculus growth factor, erv1 (S. cerevisiae)-like (augmenter of liver regeneration) (Gfer), mRNA.	2.63	3.42	14.4	16.6	16.7
NM_025356	Mus musculus ubiquitin-conjugating enzyme E2D 3 (UBC4/5 homolog, yeast) (Ube2d3), mRNA.	219.13	260.01	1060.66	1285.35	566.082
NM_019685	Mus musculus RuvB-like protein 1 (Ruvbl1), mRNA.	56.42	69.87	285	323	141.692
NM_028810	Mus musculus Rho family GTPase 3 (Rnd3), mRNA.	2.47	2.47	19.89	10.4	17.19
NM_008410	Mus musculus integral membrane protein 2B (Itm2b), mRNA.	115.19	163.3	516.5	745.8	389.008
NM_027236	Mus musculus eukaryotic translation initiation factor 1A domain containing (Eif1ad), mRNA.	62.2	73.6	364.19	319.97	81.52
NM_153596	Mus musculus transmembrane protein 17 (Tmem17), mRNA.	2.8	2.47	16.1	18	7.47
NM_013556	Mus musculus hypoxanthine guanine phosphoribosyl transferase 1 (Hprt1), mRNA.	44.58	74.57	147	350.68	154.43
NM_019634	Mus musculus tetraspanin 7 (Tspan7), mRNA.	37.05	36.83	169	248	194.7
NM_025379	Mus musculus cytochrome c oxidase subunit VIIb (Cox7b), nuclear gene encoding mitochondrial protein, mRNA.	880.25	853.17	3993.85	5875.21	2806.78
NM_133992	Mus musculus ubiquitin specific peptidase 52 (Usp52), mRNA.	9.22	19.32	39	67.5	69.316
NM_025848	Mus musculus succinate dehydrogenase complex, subunit D, integral membrane protein (Sdhd), nuclear gene encoding mitochondrial protein, mRNA.	102.56	143.66	368	794	122.16
NM_181415	Mus musculus attractin like 1 (Atrnl1), mRNA.	9.22	14.8	52.7	54.7	8.239
NM_153064	Mus musculus NADH dehydrogenase (ubiquinone) Fe-S protein 2 (Ndufs2), mRNA.	439.128	449.32	1900	3082.6	550.8
NM_025697	Mus musculus RIKEN cDNA 6330409N04 gene (6330409N04Rik), mRNA.	4.77	8.73	11.8	46.4	9.02
NM_178358	Mus musculus lipoma HMGIC fusion partner-like 1 (Lhfpl1), mRNA.	0.988	5.89	13.1	1.89	1.08
NM_146036	Mus musculus AHA1, activator of heat shock protein ATPase homolog 1 (yeast) (Ahsa1), mRNA.	19.45	33.41	93.6	137	54.825
NM_144944	Mus musculus prokineticin receptor 2 (Prokr2), mRNA.	1.32	3.23	7.07	11.6	1.77
NM_023211	Mus musculus upregulated during skeletal muscle growth 5 (Usmg5), mRNA.	193.77	273.56	809.93	1458.05	1097.4
NM_198163	Mus musculus RAB35, member RAS oncogene family (Rab35), mRNA.	11.5	15.97	67.3	71	69.925
NM_010405	Mus musculus hemoglobin X, alpha-like embryonic chain in Hba complex (Hba-x), mRNA.	1204.65	1261.47	11768.6	2353.75	5358.71
NM_009654	Mus musculus albumin (Alb), mRNA.	1.65	0	23.6	0	0
NM_009279	Mus musculus signal sequence receptor, delta (Ssr4), mRNA.	4.11	6.08	28.1	24.1	17.339
NM_133825	Mus musculus DNA segment, Chr 1, ERATO Doi 622, expressed (D1Ertd622e), mRNA.	3.3	9.3	18.23	24.67	8.552
NM_010664	Mus musculus keratin 18 (Krt18), mRNA.	3.13	8.16	22.7	18	6.48
NM_133234	Mus musculus BCL2 binding component 3 (Bbc3), mRNA.	13.7	22.6	65.6	102	44.616
XM_001478911	PREDICTED: Mus musculus similar to Rpl17 protein (LOC100042880), mRNA.	2.47	0	20.4	13.5	13.5
NM_008046	Mus musculus follistatin (Fst), mRNA.	0.988	1.14	15.9	0	15.269
NM_028469	Mus musculus RIKEN cDNA 3110082I17 gene (3110082I17Rik), mRNA.	11	12.15	50.39	88.3	57.733
NM_030245	Mus musculus transcriptional adaptor 1 (HFI1 homolog, yeast) like (Tada1l), mRNA.	20.6	14.2	128	130	42.262
NM_017393	Mus musculus caseinolytic peptidase, ATP-dependent, proteolytic subunit homolog (E. coli) (Clpp), mRNA.	16	23.7	118	83.82	19.61
NM_023516	Mus musculus RIKEN cDNA 2310016C08 gene (2310016C08Rik), mRNA.	9.878	19.4	41.1	85.23	67.39
NM_007709	Mus musculus Cbp/p300-interacting transactivator with Glu/Asp-rich carboxy-terminal domain 1 (Cited1), mRNA.	19.6	17.5	18.6	228	14
NM_028576	Mus musculus RIKEN cDNA 1700106N22 gene (1700106N22Rik), mRNA.	0.988	0	5.14	11.1	3.39
NM_175096	Mus musculus starch binding domain 1 (Stbd1), mRNA.	13.85	15.4	84.4	94	21.1
NM_008961	Mus musculus phosphotriesterase related (Pter), mRNA.	3.3	1.52	7.93	37.4	5.242
NM_025931	Mus musculus RAB, member of RAS oncogene family-like 4 (Rabl4), mRNA.	35.1	31.9	205	243	25.1
NM_013716	Mus musculus Ras-GTPase-activating protein SH3-domain binding protein 1 (G3bp1), mRNA.	81.36	94.33	316.36	722.33	411.6
NM_023231	Mus musculus stomatin (Epb7.2)-like 2 (Stoml2), mRNA.	26.16	25.8	170.57	169	69.316
NM_008590	Mus musculus mesoderm specific transcript (Mest), mRNA.	399.33	316.91	1460.43	3660.7	808.046
NM_010200	Mus musculus fibroblast growth factor 13 (Fgf13), mRNA.	1.32	2.66	4.07	16.6	1.46
NM_009828	Mus musculus cyclin A2 (Ccna2), mRNA.	14.5	18.6	84.89	106	34.225
NM_011200	Mus musculus protein tyrosine phosphatase 4a1 (Ptp4a1), mRNA.	24.968	25.1	121.21	206	36.062
NM_008089	Mus musculus GATA binding protein 1 (Gata1), mRNA.	0.988	0	12.2	4.74	10.17
NM_028306	Mus musculus heat shock protein 12B (Hspa12b), mRNA.	4.118	0	32.56	24.63	12.796
NM_009804	Mus musculus catalase (Cat), mRNA.	3.95	6.65	32.1	24.9	90.534
NM_011322	Mus musculus sodium channel, voltage-gated, type I, beta (Scn1b), mRNA.	3.29	4.37	12.9	35	5.702
NM_008179	Mus musculus G1 to S phase transition 2 (Gspt2), mRNA.	1.15	5.7	5.36	14.7	19.1
NM_026048	Mus musculus cyclin-dependent kinase 2 interacting protein (Cinp), mRNA.	1.32	3.04	10.1	11.6	6.7
NM_026678	Mus musculus biliverdin reductase A (Blvra), mRNA.	17.1	15.8	105.29	130	23.01
NM_175015	Mus musculus ATP synthase, H+ transporting, mitochondrial F0 complex, subunit c (subunit 9), isoform 3 (Atp5g3), nuclear gene encoding mitochondrial protein, mRNA.	1419.71	1394.18	6041.6	13180.3	3416
NM_181070	Mus musculus RAB18, member RAS oncogene family (Rab18), mRNA.	45.43	39.3	228.2	392.89	166.115
NM_008866	Mus musculus lysophospholipase 1 (Lypla1), mRNA.	18.91	17.3	84.4	178	142.47
NM_144533	Mus musculus nicotinamide nucleotide adenylyltransferase 3 (Nmnat3), mRNA.	1.32	0	7.29	14.7	1.85
NM_008709	Mus musculus v-myc myelocytomatosis viral related oncogene, neuroblastoma derived (avian) (Mycn), mRNA.	9.88	14.83	45.9	94.5	68.229
NM_008360	Mus musculus interleukin 18 (Il18), mRNA.	1.81	0	14.6	14.4	2.16
NM_029645	Mus musculus glutamyl-tRNA(Gln) amidotransferase, subunit C homolog (bacterial) (Gatc), mRNA.	6.09	8.36	30.7	58.3	24.08
NR_024509	Mus musculus transmembrane protein 80 (Tmem80), transcript variant 3, transcribed RNA.	4.94	7.78	34.3	38.1	12.6
NM_026793	Mus musculus myc target 1 (Myct1), mRNA.	0.988	6.46	7.5	10.89	1.772
NM_010249	Mus musculus GA repeat binding protein, beta 1 (Gabpb1), transcript variant 2, mRNA.	0.988	1.71	6.43	12.1	7.78
NM_009156	Mus musculus selenoprotein W, muscle 1 (Sepw1), mRNA.	69.65	94.71	514.29	491.55	406.07
NM_001081133	Mus musculus kinesin family member 16B (Kif16b), mRNA.	2.14	3.8	10.3	24.4	13.331
NM_016774	Mus musculus ATP synthase, H+ transporting mitochondrial F1 complex, beta subunit (Atp5b), nuclear gene encoding mitochondrial protein, mRNA.	837.51	864.16	5794.8	6311.59	3072.63
NM_009405	Mus musculus troponin I, skeletal, fast 2 (Tnni2), mRNA.	3.79	3.61	40.9	18.7	26.4
NM_025934	Mus musculus RIO kinase 2 (yeast) (Riok2), mRNA.	8.06	1.52	50.77	71.47	32.09
NM_008378	Mus musculus imprinted and ancient (Impact), mRNA.	28.98	37.03	170.93	257	56.44
NM_199042	Mus musculus THAP domain containing, apoptosis associated protein 1 (Thap1), mRNA.	2.14	0	14.8	20.4	6.55
NM_172252	Mus musculus mitochondrial ribosomal protein L21 (Mrpl21), nuclear gene encoding mitochondrial protein, mRNA.	38.2	33.6	188	377	43.6
NM_026914	Mus musculus RIKEN cDNA 1500032L24 gene (1500032L24Rik), mRNA.	3.288	7.97	12.86	40.21	6.86
NM_007614	Mus musculus catenin (cadherin associated protein), beta 1 (Ctnnb1), mRNA.	67.68	94.91	354.14	647.45	141.72
NM_028193	Mus musculus BRF1 homolog, subunit of RNA polymerase III transcription initiation factor IIIB (S. cerevisiae) (Brf1), mRNA.	4.61	7.03	36.9	36.7	12.125
NM_138757	Mus musculus RIKEN cDNA 4933424B01 gene (4933424B01Rik), mRNA.	24.9	47.6	175	206	17.1
NM_153078	Mus musculus EH domain binding protein 1 (Ehbp1), mRNA.	2.96	3.04	8.36	41.7	2.85
NM_133732	Mus musculus RIKEN cDNA 4931406C07 gene (4931406C07Rik), mRNA.	6.58	7.59	31.9	72.9	19
NM_025649	Mus musculus MAD2L1 binding protein (Mad2l1bp), mRNA.	32.3	38.54	175	323	48.416
XM_914557	PREDICTED: Mus musculus similar to ribosomal protein L38 (LOC638514), mRNA.	0.988	0	11.8	8.29	0
NM_001033297	Mus musculus predicted gene 561 (Gm561), mRNA.	7.74	28.7	32.6	93.3	38.48
NM_009415	Mus musculus triosephosphate isomerase 1 (Tpi1), mRNA.	189.268	258.34	1318.78	1669.23	3913.62
NM_001033966	Mus musculus adenylate kinase 2 (Ak2), transcript variant 1, mRNA.	7.41	10.1	25.1	96.4	26
NM_146061	Mus musculus proline rich 5 (renal) (Prr5), mRNA.	10.7	15.8	70.7	103	73.455
NM_177303	Mus musculus leucine rich repeat neuronal 4 (Lrrn4), mRNA.	1.65	1.14	14.19	17.55	4.471
NM_019879	Mus musculus succinate-CoA ligase, GDP-forming, alpha subunit (Suclg1), mRNA.	86.95	91.9	643	752.13	115.862
NM_016792	Mus musculus thioredoxin-like 1 (Txnl1), mRNA.	61.838	80.54	429.4	572.7	309.265
NM_011185	Mus musculus proteasome (prosome, macropain) subunit, beta type 1 (Psmb1), mRNA.	90.56	94.41	657.35	811.59	242.929
NM_011159	Mus musculus protein kinase, DNA activated, catalytic polypeptide (Prkdc), mRNA.	2.96	6.27	20.8	32.7	33.2
XR_032300	PREDICTED: Mus musculus predicted gene, EG624165 (EG624165), misc RNA.	42.6	59.4	257	438	375
NM_172735	Mus musculus zinc finger, C3HC type 1 (Zc3hc1), mRNA.	8.72	9.68	51.4	96.8	92.239
NM_001026212	Mus musculus endosulfine alpha (Ensa), transcript variant 2, mRNA.	13.5	20.93	106.29	121	105.082
NM_134137	Mus musculus leucyl-tRNA synthetase (Lars), mRNA.	17.97	9.31	185	117	43.242
NM_176968	Mus musculus 5'-nucleotidase domain containing 1 (Nt5dc1), mRNA.	3.95	3.04	25.5	48.3	5.24
NM_028626	Mus musculus methylmalonyl CoA epimerase (Mcee), mRNA.	0.988	0	2.36	20.11	1.925
NM_008391	Mus musculus interferon regulatory factor 2 (Irf2), mRNA.	0.988	10.45	7.29	15.4	23.616
NM_028440	Mus musculus RIKEN cDNA 3110003A17 gene (3110003A17Rik), mRNA.	102	154	633	1140	203
NM_030069	Mus musculus family with sequence similarity 55, member B (Fam55b), mRNA.	0.988	0	20.4	2.37	0.694
NM_199056	Mus musculus inositol 1,3,4,5,6-pentakisphosphate 2-kinase (Ippk), mRNA.	1.81	7.78	19.3	17.5	9.48
NM_027371	Mus musculus brix domain containing 5 (Bxdc5), transcript variant 2, mRNA.	17.3	11.4	134	176	50.44
NM_007659	Mus musculus cell division cycle 2 homolog A (S. pombe) (Cdc2a), mRNA.	80.78	73.64	489.5	969.42	429.394
NM_011692	Mus musculus von Hippel-Lindau binding protein 1 (Vbp1), mRNA.	45.388	51.21	301	522.66	340.111
NM_008726	Mus musculus natriuretic peptide precursor type B (Nppb), mRNA.	255	156	871	3750	30.7
NM_181410	Mus musculus general transcription factor IIH, polypeptide 3 (Gtf2h3), mRNA.	17.97	6.83	141	193	115.08
NM_153053	Mus musculus splicing factor 3b, subunit 4 (Sf3b4), mRNA.	22.1	51.22	185.43	225.08	384.771
NM_026635	Mus musculus family with sequence similarity 96, member A (Fam96a), mRNA.	64.82	65.87	525.1	689.4	265.9
NM_133704	Mus musculus SEC22 vesicle trafficking protein homologe A (S. cerevisiae) (Sec22a), mRNA.	1.32	1.33	15.69	14.46	5.7
NM_027462	Mus musculus tryptophanyl tRNA synthetase 2 (mitochondrial) (Wars2), nuclear gene encoding mitochondrial protein, mRNA.	1.98	1.52	19.3	24.6	14.442
NM_001001983	Mus musculus phosphatidylinositol 4-kinase, catalytic, alpha polypeptide (Pi4ka), mRNA.	7.898	13.63	81.4	76.2	110.08
NM_023270	Mus musculus ring finger protein 128 (Rnf128), mRNA.	9.05	13.48	65.6	117	14.87
NM_025386	Mus musculus F-box protein 36 (Fbxo36), mRNA.	1.48	0	18.4	17.5	5.32
NM_009084	Mus musculus ribosomal protein L37a (Rpl37a), mRNA.	257	227	3060	2050	220
NM_008567	Mus musculus minichromosome maintenance deficient 6 (MIS5 homolog, S. pombe) (S. cerevisiae) (Mcm6), mRNA.	80.65	178.89	736.14	875.84	468.48
NM_013640	Mus musculus proteasome (prosome, macropain) subunit, beta type 10 (Psmb10), mRNA.	13.2	11.6	145	133	28.7
NM_013848	Mus musculus erythroblast membrane-associated protein (Ermap), mRNA.	2.47	8.54	52.3	6.39	6.32
NM_001033411	Mus musculus predicted gene 826 (Gm826), mRNA.	5.76	1.9	20.6	112	7.63
NM_007793	Mus musculus cystatin B (Cstb), mRNA.	50.5	60	479	630	21.8
NM_026442	Mus musculus COX assembly mitochondrial protein homolog (S. cerevisiae) (Cmc1), nuclear gene encoding mitochondrial protein, mRNA.	10.9	20.7	83.4	162	92.46
NM_010368	Mus musculus glucuronidase, beta (Gusb), mRNA.	12.5	14.62	144	139.6	51.119
NM_001013389	Mus musculus MRS2 magnesium homeostasis factor homolog (S. cerevisiae) (Mrs2), mRNA.	1.15	2.66	9.86	24.4	1.541
NM_019990	Mus musculus START domain containing 10 (Stard10), mRNA.	12.3	9.49	272	14.7	141.619
NM_011270	Mus musculus Rh blood group, D antigen (Rhd), mRNA.	2.63	3.23	50.4	15.9	1.93
NM_028222	Mus musculus cyclin-dependent kinase inhibitor 3 (Cdkn3), mRNA.	5.27	5.51	69.6	58.5	2.469
NM_001080813	Mus musculus RAB11 family interacting protein 1 (class I) (Rab11fip1), mRNA.	14.978	11.2	193.93	172.76	13.939
NM_001033437	Mus musculus predicted gene 889 (Gm889), mRNA.	1.98	1.33	14.4	41.9	7.55
NM_019985	Mus musculus C-type lectin domain family 1, member b (Clec1b), mRNA.	3.46	0	42.6	51.1	4.08
NM_028284	Mus musculus Bardet-Biedl syndrome 5 (human) (Bbs5), mRNA.	1.81	6.08	7.93	46.9	16.69
NM_172775	Mus musculus plexin B1 (Plxnb1), mRNA.	14.34	12.53	214.36	166.26	47.229
NM_025281	Mus musculus Ly1 antibody reactive clone (Lyar), mRNA.	7.078	12.1	88.1	109	45.732
NM_026646	Mus musculus solute carrier family 25 (mitochondrial carrier, glutamate), member 22 (Slc25a22), nuclear gene encoding mitochondrial protein, mRNA.	2.96	12.5	37.9	50.9	32.44
NM_133999	Mus musculus FIG4 homolog (S. cerevisiae) (Fig4), mRNA.	8.56	3.42	71.57	168.5	18.6
XM_001475319	PREDICTED: Mus musculus predicted gene, EG625281 (EG625281), mRNA.	5.1	2.85	52.1	97.1	5.16
NM_144923	Mus musculus biliverdin reductase B (flavin reductase (NADPH)) (Blvrb), mRNA.	19.8	13.5	461	111	35.54
NM_177474	Mus musculus DNA segment, Chr 19, Brigham & Women's Genetics 1357 expressed (D19Bwg1357e), mRNA.	33.56	45.15	669.14	311.6	82
NM_011874	Mus musculus proteasome (prosome, macropain) 26S subunit, ATPase, 4 (Psmc4), mRNA.	91.68	126.23	1010	1810	139.152
NM_172781	Mus musculus kelch-like 4 (Drosophila) (Klhl4), mRNA.	1.65	2.66	18.4	43.83	3.39
XM_001479052	PREDICTED: Mus musculus similar to ribosomal protein S12 (LOC671641), mRNA.	2.14	1.14	37.7	42.6	6.55
NM_013513	Mus musculus erythrocyte protein band 4.2 (Epb4.2), mRNA.	1.65	2.28	52.7	15.4	11.3
NM_010453	Mus musculus homeo box A5 (Hoxa5), mRNA.	0	0	12.22	0	0
NM_010369	Mus musculus glycophorin A (Gypa), mRNA.	2.308	1.71	74.5	26.78	7.244
NM_028864	Mus musculus zinc finger CCCH type, antiviral 1 (Zc3hav1), transcript variant 2, mRNA.	0	0	9.43	3.55	3.54
NM_023042	Mus musculus RecQ protein-like (Recql), mRNA.	0	0	1.29	12.1	2.93
NM_022881	Mus musculus regulator of G-protein signaling 18 (Rgs18), mRNA.	0	0	6.86	6.63	1
NM_010423	Mus musculus hairy/enhancer-of-split related with YRPW motif 1 (Hey1), mRNA.	5.43	12.1	157	83.1	9.862
NM_053149	Mus musculus hemogen (Hemgn), mRNA.	0	2.85	12.01	1.66	0.694
NM_144945	Mus musculus leucine-rich repeat LGI family, member 2 (Lgi2), mRNA.	0	0	2.14	11.6	0
NM_001163014	Mus musculus glycoprotein 6 (platelet) (Gp6), mRNA.	0	0	9.86	4.26	0
NM_029679	Mus musculus family with sequence similarity 65, member B (Fam65b), transcript variant 1, mRNA.	0	1.14	4.5	9.94	5.245
NM_007972	Mus musculus coagulation factor X (F10), mRNA.	0	1.71	10.1	4.5	1.462
NM_019552	Mus musculus ATP-binding cassette, sub-family B (MDR/TAP), member 10 (Abcb10), nuclear gene encoding mitochondrial protein, mRNA.	0	1.33	10.1	4.5	0
NM_024216	Mus musculus GPN-loop GTPase 3 (Gpn3), mRNA.	0	0	6	8.76	9.09
NM_025650	Mus musculus ubiquinol-cytochrome c reductase (6.4kD) subunit (Uqcr), mRNA.	67.3	112	1420	1680	1330
NM_153557	Mus musculus cDNA sequence BC029214 (BC029214), mRNA.	0	0	8.79	6.16	3.62
NM_177448	Mus musculus monoacylglycerol O-acyltransferase 2 (Mogat2), mRNA.	0	1.71	7.5	7.81	17.2
NM_138599	Mus musculus translocase of outer mitochondrial membrane 70 homolog A (yeast) (Tomm70a), nuclear gene encoding mitochondrial protein, mRNA.	32.83	37.39	630.7	950.3	242.081
NM_001033286	Mus musculus solute carrier family 30, member 10 (Slc30a10), mRNA.	0	0	13.5	2.13	4.469
NM_178386	Mus musculus solute carrier family 25 (mitochondrial carrier; adenine nucleotide translocator), member 31 (Slc25a31), nuclear gene encoding mitochondrial protein, mRNA.	0	0	3.43	12.8	0
NM_008909	Mus musculus periplakin (Ppl), mRNA.	0	0	12.21	7.58	0
NM_011449	Mus musculus sperm autoantigenic protein 17 (Spa17), mRNA.	0	0	6	14	1.31
NM_139292	Mus musculus receptor accessory protein 6 (Reep6), mRNA.	0	5.7	16.9	3.55	2.62
NM_011269	Mus musculus Rhesus blood group-associated A glycoprotein (Rhag), mRNA.	0	1.9	15	5.92	1.7
XM_904631	PREDICTED: Mus musculus similar to erythroid spectrin alpha (LOC630963), mRNA.	0	0	19.3	2.13	1
NM_007780	Mus musculus colony stimulating factor 2 receptor, beta, low-affinity (granulocyte-macrophage) (Csf2rb), mRNA.	0	5.7	19.9	2.6	3.39
NM_008219	Mus musculus hemoglobin Z, beta-like embryonic chain (Hbb-bh1), mRNA.	603	701	48000	8910	6320
NM_133245	Mus musculus erythroid associated factor (Eraf), mRNA.	7.74	12.7	674.93	147	46.9
XM_907182	PREDICTED: Mus musculus similar to putative translation initiation factor A121/Sui1 (LOC631966), mRNA.	0	0	17.6	17.5	5.47
NM_011463	Mus musculus serine peptidase inhibitor, Kazal type 4 (Spink4), mRNA.	1.32	0	120.29	97.3	11.1
NM_011403	Mus musculus solute carrier family 4 (anion exchanger), member 1 (Slc4a1), mRNA.	0	3.99	46.9	10.4	24.548
NM_008221	Mus musculus hemoglobin Y, beta-like embryonic chain (Hbb-y), mRNA.	597.76	1095.32	155334	35381.2	15444.7
NM_008630	Mus musculus metallothionein 2 (Mt2), mRNA.	6.09	8.16	4411.5	886	425.77
NM_145760	Mus musculus ADP-ribosylation factor GTPase activating protein 1 (Arfgap1), mRNA.	10.04	8.74	0	0	15.17
NM_008681	Mus musculus N-myc downstream regulated gene 1 (Ndrg1), mRNA.	10	5.7	0	0	19.4
NM_009743	Mus musculus BCL2-like 1 (Bcl2l1), nuclear gene encoding mitochondrial protein, mRNA.	10	21.3	0	0	12.532
NM_030700	Mus musculus melanoma antigen, family D, 2 (Maged2), mRNA.	10	13.5	0	0	0.616
NM_001083321	Mus musculus membrane associated guanylate kinase, WW and PDZ domain containing 1 (Magi1), transcript variant 4, mRNA.	9.88	7.41	0	0	4.316
NM_022030	Mus musculus synaptic vesicle glycoprotein 2 a (Sv2a), mRNA.	9.88	7.97	0	0	10.739
NM_207225	Mus musculus histone deacetylase 4 (Hdac4), mRNA.	9.88	12.1	0	0	6.24
NM_001004190	Mus musculus zinc finger protein 560 (Zfp560), mRNA.	9.71	7.22	0	0	6.092
NM_015760	Mus musculus NADPH oxidase 4 (Nox4), mRNA.	9.71	6.84	0	0	2.392
NM_023742	Mus musculus deltex 2 homolog (Drosophila) (Dtx2), mRNA.	9.71	8.35	0	0	7.32
NM_145483	Mus musculus zinc finger protein 160 (Zfp160), mRNA.	9.71	7.78	0	0	11.994
NM_172428	Mus musculus coiled-coil domain containing 134 (Ccdc134), mRNA.	9.71	16.3	0	0	2.23
NM_181400	Mus musculus WD repeat domain 47 (Wdr47), mRNA.	9.71	10.3	0	0	5.7
NM_001113199	Mus musculus nascent polypeptide-associated complex alpha polypeptide (Naca), transcript variant 1, mRNA.	9.56	7.22	0	0	2.848
NM_153560	Mus musculus family with sequence similarity 102, member A (Fam102a), mRNA.	9.55	7.02	0	0	1.93
NM_178741	Mus musculus kelch-like 8 (Drosophila) (Klhl8), mRNA.	9.39	10.06	0	0	2.85
NM_138949	Mus musculus zinc finger protein 286 (Zfp286), mRNA.	9.388	17.85	0	0	3.16
NM_001081332	Mus musculus solute carrier family 9 (sodium/hydrogen exchanger), member 5 (Slc9a5), mRNA.	9.38	12.3	0	0	2
NM_027982	Mus musculus protein phosphatase 1J (Ppm1j), mRNA.	9.38	3.42	0	0	3.93
NM_145970	Mus musculus coiled-coil and C2 domain containing 1A (Cc2d1a), mRNA.	9.38	9.11	0	0	10.9
NM_176923	Mus musculus WD repeat domain 59 (Wdr59), mRNA.	9.38	5.51	0	0	5.01
NM_178242	Mus musculus trinucleotide repeat containing 18 (Tnrc18), transcript variant B, mRNA.	9.38	6.45	0	0	9.94
NM_175457	Mus musculus HEAT repeat containing 7A (Heatr7a), transcript variant 1, mRNA.	9.22	8.54	0	0	5.312
NM_013483	Mus musculus butyrophilin, subfamily 1, member A1 (Btn1a1), mRNA.	9.218	0	0	0	2.08
NM_153529	Mus musculus neuritin 1 (Nrn1), mRNA.	9.06	0	0	0	20.3
NM_172261	Mus musculus protein phosphatase 1, regulatory subunit 9B (Ppp1r9b), mRNA.	9.06	8.93	0	0	5.17
NM_026400	Mus musculus DnaJ (Hsp40) homolog, subfamily B, member 11 (Dnajb11), mRNA.	9.05	10.6	0	0	9.48
NM_144933	Mus musculus mediator complex subunit 17 (Med17), mRNA.	9.05	7.97	0	0	5.63
NM_199200	Mus musculus family with sequence similarity 171, member A2 (Fam171a2), mRNA.	9.05	4.37	0	0	1.31
NM_001033463	Mus musculus TatD DNase domain containing 2 (Tatdn2), mRNA.	8.89	7.59	0	0	0.771
NM_001163138	Mus musculus caspase recruitment domain family, member 6 (Card6), mRNA.	8.89	3.61	0	0	2.93
NM_010751	Mus musculus MAX dimerization protein 1 (Mxd1), mRNA.	8.89	5.51	0	0	12.18
NM_028198	Mus musculus exportin 5 (Xpo5), mRNA.	8.89	16.73	0	0	3.004
NM_029581	Mus musculus mitochondrial translational initiation factor 3 (Mtif3), nuclear gene encoding mitochondrial protein, mRNA.	8.89	3.99	0	0	2.54
NM_007897	Mus musculus early B-cell factor 1 (Ebf1), mRNA.	8.73	10.06	0	0	5.552
NM_022993	Mus musculus low-density lipoprotein receptor-related protein 10 (Lrp10), mRNA.	8.73	13.67	0	0	19.4
NM_001002764	Mus musculus Smg-6 homolog, nonsense mediated mRNA decay factor (C. elegans) (Smg6), mRNA.	8.72	7.59	0	0	5.55
NM_001081111	Mus musculus TATA element modulatory factor 1 (Tmf1), mRNA.	8.72	8.54	0	0	1.39
NM_007397	Mus musculus activin receptor IIB (Acvr2b), mRNA.	8.72	8.73	0	0	4.01
NM_007999	Mus musculus flap structure specific endonuclease 1 (Fen1), mRNA.	8.72	16.73	0	0	8.25
NM_011383	Mus musculus sine oculis-related homeobox 5 homolog (Drosophila) (Six5), mRNA.	8.72	12.7	0	0	6.55
NM_019441	Mus musculus palmitoyl-protein thioesterase 2 (Ppt2), mRNA.	8.72	21.45	0	0	8.4
NM_025826	Mus musculus acyl-Coenzyme A dehydrogenase, short/branched chain (Acadsb), nuclear gene encoding mitochondrial protein, mRNA.	8.72	11.78	0	0	5.86
NM_172253	Mus musculus TWIST neighbor (Twistnb), mRNA.	8.72	7.21	0	0	19
NM_178643	Mus musculus RIKEN cDNA C230052I12 gene (C230052I12Rik), mRNA.	8.72	2.66	0	0	1.54
NM_011770	Mus musculus IKAROS family zinc finger 2 (Ikzf2), mRNA.	8.57	10.45	0	0	6.861
NM_001025570	Mus musculus paired related homeobox 1 (Prrx1), transcript variant 3, mRNA.	8.56	0	0	0	4.7
NM_029391	Mus musculus RAB4B, member RAS oncogene family (Rab4b), mRNA.	8.56	17.3	0	0	9.17
NM_153599	Mus musculus cyclin-dependent kinase 8 (Cdk8), mRNA.	8.56	7.59	0	0	4.16
NM_172476	Mus musculus transmembrane channel-like gene family 7 (Tmc7), mRNA.	8.56	8.16	0	0	4.16
NM_172506	Mus musculus biregional cell adhesion molecule-related/down-regulated by oncogenes (Cdon) binding protein (Boc), mRNA.	8.56	7.97	0	0	5.7
NM_008613	Mus musculus meiosis-specific nuclear structural protein 1 (Mns1), mRNA.	8.558	7.41	0	0	9.86
NM_008716	Mus musculus Notch gene homolog 3 (Drosophila) (Notch3), mRNA.	8.558	1.52	0	0	2.39
NM_021565	Mus musculus midnolin (Midn), mRNA.	8.558	9.87	0	0	29.974
NM_027924	Mus musculus platelet-derived growth factor, D polypeptide (Pdgfd), mRNA.	8.39	1.14	0	0	1.23
NM_145124	Mus musculus mindbomb homolog 2 (Drosophila) (Mib2), mRNA.	8.39	9.49	0	0	6.55
NM_153795	Mus musculus fermitin family homolog 3 (Drosophila) (Fermt3), mRNA.	8.39	5.89	0	0	3.31
NM_198886	Mus musculus zinc finger and BTB domain containing 12 (Zbtb12), mRNA.	8.39	12.53	0	0	1.694
NM_021296	Mus musculus GrpE-like 2, mitochondrial (Grpel2), nuclear gene encoding mitochondrial protein, mRNA.	8.24	7.21	0	0	2.23
NM_013512	Mus musculus erythrocyte protein band 4.1-like 4a (Epb4.1l4a), mRNA.	8.23	6.83	0	0	1.771
NM_013563	Mus musculus interleukin 2 receptor, gamma chain (Il2rg), mRNA.	8.23	15.9	0	0	2.23
NM_016780	Mus musculus integrin beta 3 (Itgb3), mRNA.	8.23	27.17	0	0	6.09
NM_021423	Mus musculus SH3/ankyrin domain gene 3 (Shank3), mRNA.	8.23	9.68	0	0	6.396
NM_033573	Mus musculus papillary renal cell carcinoma (translocation-associated) (Prcc), mRNA.	8.23	9.68	0	0	5.16
NM_145521	Mus musculus phosphatidic acid phosphatase type 2 domain containing 3 (Ppapdc3), mRNA.	8.23	7.4	0	0	3.08
NM_178620	Mus musculus major facilitator superfamily domain containing 11 (Mfsd11), mRNA.	8.23	6.83	0	0	9.17
NM_021316	Mus musculus cell cycle exit and neuronal differentiation 1 (Cend1), mRNA.	8.228	22.95	0	0	2.62
NM_009001	Mus musculus RAB3A, member RAS oncogene family (Rab3a), mRNA.	8.07	7.4	0	0	6.01
NM_011719	Mus musculus wingless-type MMTV integration site 9B (Wnt9b), mRNA.	8.07	0	0	0	0.539
NM_026991	Mus musculus spermidine/spermine N1-acetyl transferase 2 (Sat2), mRNA.	8.07	4.18	0	0	8.01
NM_153391	Mus musculus WD repeat domain 19 (Wdr19), mRNA.	8.07	5.51	0	0	4.624
NM_172945	Mus musculus ankyrin repeat domain 13b (Ankrd13b), mRNA.	8.07	6.83	0	0	3.236
NM_001003920	Mus musculus BR serine/threonine kinase 1 (Brsk1), mRNA.	8.068	15.4	0	0	2.7
NM_010191	Mus musculus farnesyl diphosphate farnesyl transferase 1 (Fdft1), mRNA.	8.06	7.22	0	0	3.86
NM_183025	Mus musculus RIKEN cDNA A430033K04 gene (A430033K04Rik), mRNA.	8.06	2.66	0	0	2.85
NM_013792	Mus musculus alpha-N-acetylglucosaminidase (Sanfilippo disease IIIB) (Naglu), mRNA.	7.9	17.47	0	0	15.5
NM_016671	Mus musculus interleukin 27 receptor, alpha (Il27ra), mRNA.	7.9	5.51	0	0	2.39
NM_145430	Mus musculus cDNA sequence BC017647 (BC017647), mRNA.	7.9	16.52	0	0	8.4
NM_178591	Mus musculus neuregulin 1 (Nrg1), mRNA.	7.9	16.3	0	0	0
NM_207207	Mus musculus mitochondrial ribosomal protein S26 (Mrps26), nuclear gene encoding mitochondrial protein, mRNA.	7.9	7.97	0	0	29.6
XM_990840	PREDICTED: Mus musculus RIKEN cDNA 2010001A14 gene (2010001A14Rik), mRNA.	7.9	9.68	0	0	6.94
NM_001081335	Mus musculus cullin 9 (Cul9), mRNA.	7.898	5.32	0	0	5.7
NM_008624	Mus musculus muscle and microspikes RAS (Mras), mRNA.	7.74	16.14	0	0	3.781
NM_009142	Mus musculus chemokine (C-X3-C motif) ligand 1 (Cx3cl1), mRNA.	7.74	10.3	0	0	1.62
NM_009810	Mus musculus caspase 3 (Casp3), mRNA.	7.74	4.94	0	0	0.539
NM_020587	Mus musculus splicing factor, arginine/serine-rich 4 (SRp75) (Sfrs4), mRNA.	7.74	12.1	0	0	13.7
NM_028636	Mus musculus mannosidase, alpha, class 2C, member 1 (Man2c1), mRNA.	7.74	5.7	0	0	8.78
NM_145450	Mus musculus cDNA sequence BC022687 (BC022687), mRNA.	7.74	3.99	0	0	1.156
XM_001480999	PREDICTED: Mus musculus hypothetical LOC627695 (LOC627695), mRNA.	7.74	14.02	0	0	3.316
NM_177683	Mus musculus vestigial like 4 (Drosophila) (Vgll4), mRNA.	7.73	2.47	0	0	1.23
NR_015483	Mus musculus RIKEN cDNA 2610203C20 gene (2610203C20Rik), non-coding RNA.	7.73	2.85	0	0	5.787
NM_028018	Mus musculus RIKEN cDNA 2400003C14 gene (2400003C14Rik), mRNA.	7.578	11.59	0	0	9.863
NM_001012517	Mus musculus fucosyltransferase 10 (Fut10), transcript variant A, mRNA.	7.57	3.04	0	0	3.7
NM_001033337	Mus musculus tetratricopeptide repeat domain 38 (Ttc38), mRNA.	7.57	5.7	0	0	3.856
NM_001080930	Mus musculus ataxin 1-like (Atxn1l), mRNA.	7.57	6.27	0	0	7.162
NM_009986	Mus musculus cut-like homeobox 1 (Cux1), transcript variant 1, mRNA.	7.57	8.35	0	0	1.62
NM_013924	Mus musculus activator of basal transcription 1 (Abt1), mRNA.	7.57	12.54	0	0	5.01
NM_133792	Mus musculus phospholipase A2, group XV (Pla2g15), mRNA.	7.57	7.02	0	0	1.54
NM_146085	Mus musculus amyloid beta (A4) precursor protein-binding, family B, member 3 (Apbb3), mRNA.	7.57	9.68	0	0	4.47
NR_002864	Mus musculus paternally expressed 13 (Peg13), non-coding RNA.	7.57	5.51	0	0	3.78
NM_007396	Mus musculus activin receptor IIA (Acvr2a), mRNA.	7.568	3.42	0	0	8.096
NM_021478	Mus musculus tubby like protein 1 (Tulp1), mRNA.	7.568	6.83	0	0	3.01
NM_030256	Mus musculus B-cell CLL/lymphoma 9-like (Bcl9l), mRNA.	22.4	18.44	1.71	0	6.32
NM_198033	Mus musculus senataxin (Setx), mRNA.	22.08	21.24	0	1.89	24.603
NM_001014976	Mus musculus extra spindle poles-like 1 (S. cerevisiae) (Espl1), mRNA.	19.8	13.52	1.71	0	8.09
NM_025975	Mus musculus dynein light chain Tctex-type 3 (Dynlt3), mRNA.	16.28	22.75	0	1.42	15.869
NR_001463	Mus musculus inactive X specific transcripts (Xist), transcript variant 1, non-coding RNA.	16.26	14.06	0	1.42	5.16
NM_183221	Mus musculus FAT tumor suppressor homolog 4 (Drosophila) (Fat4), mRNA.	18.8	7.4	1.71	0	4.088
NM_024229	Mus musculus phosphate cytidylyltransferase 2, ethanolamine (Pcyt2), mRNA.	14.776	8.54	1.29	0	8.86
NM_001163610	Mus musculus NHS-like 2 (Nhsl2), mRNA.	22.378	41.76	0	2.13	16.478
NM_008992	Mus musculus ATP-binding cassette, sub-family D (ALD), member 4 (Abcd4), mRNA.	16.5	12.5	1.5	0	3.62
NM_025825	Mus musculus amyloid beta precursor protein (cytoplasmic tail) binding protein 2 (Appbp2), mRNA.	15.588	13.28	0	1.42	12.4
NM_133911	Mus musculus G protein-coupled receptor 125 (Gpr125), mRNA.	15.3	15.74	0	1.42	17.5
NM_011656	Mus musculus tuftelin 1 (Tuft1), mRNA.	17.4	17.8	1.71	0	7.71
NM_001145978	Mus musculus poly (ADP-ribose) polymerase family, member 4 (Parp4), mRNA.	19.3	24.67	1.93	0	5.706
NM_177632	Mus musculus family with sequence similarity 43, member A (Fam43a), mRNA.	17.3	14.19	1.71	0	13.76
NM_007906	Mus musculus eukaryotic translation elongation factor 1 alpha 2 (Eef1a2), mRNA.	18.8	20.93	0	1.89	36.254
NM_001034863	Mus musculus transmembrane protein 136 (Tmem136), mRNA.	13.638	21.23	1.29	0	13.414
NM_023217	Mus musculus pyroglutamyl-peptidase I (Pgpep1), mRNA.	15.15	7.21	1.5	0	12.325
NM_025383	Mus musculus NECAP endocytosis associated 2 (Necap2), mRNA.	14.5	13.67	0	1.42	7.636
NM_023699	Mus musculus nuclear factor of activated T-cells, cytoplasmic, calcineurin-dependent 4 (Nfatc4), mRNA.	15	13.5	1.5	0	6.86
NM_198114	Mus musculus diacylglycerol lipase, alpha (Dagla), mRNA.	13.2	4.75	1.29	0	1.23
NM_020561	Mus musculus sphingomyelin phosphodiesterase, acid-like 3A (Smpdl3a), mRNA.	17.9	15.21	0	1.89	7.86
NM_009055	Mus musculus regulatory factor X, 1 (influences HLA class II expression) (Rfx1), mRNA.	14.488	8.92	1.5	0	6.16
NM_172458	Mus musculus zinc finger protein 871 (Zfp871), mRNA.	19.54	25.87	0	2.13	12.721
NM_145415	Mus musculus expressed sequence AA408296 (AA408296), mRNA.	17.82	18.42	1.93	0	8.484
NM_153082	Mus musculus DnaJ (Hsp40) homolog, subfamily C, member 27 (Dnajc27), mRNA.	26.848	45.42	0	3.08	10.246
NM_001081962	Mus musculus sin3A-binding protein, SAP25 (Sap25), mRNA.	13.5	9.68	0	1.42	2.85
NM_009213	Mus musculus sphingomyelin phosphodiesterase 2, neutral (Smpd2), mRNA.	20.9	21.3	0	2.37	8.322
NM_028102	Mus musculus DDHD domain containing 2 (Ddhd2), mRNA.	20.768	16.86	2.36	0	10.712
NM_011415	Mus musculus snail homolog 2 (Drosophila) (Snai2), mRNA.	13.3	10.8	0	1.42	3.24
NM_027922	Mus musculus ankyrin repeat and LEM domain containing 2 (Ankle2), mRNA.	25.888	13.91	0	3.08	8.711
NM_145528	Mus musculus DNA segment, Chr 2, ERATO Doi 391, expressed (D2Ertd391e), mRNA.	18.63	16.51	0	2.13	16.27
NM_028057	Mus musculus cytochrome b5 reductase 1 (Cyb5r1), mRNA.	18.6	8.92	0	2.13	16.6
NM_207659	Mus musculus hook homolog 3 (Drosophila) (Hook3), mRNA.	18.27	13.48	0	2.13	8.16
NM_001033273	Mus musculus RIKEN cDNA 5031439G07 gene (5031439G07Rik), mRNA.	25.988	39.31	1.5	1.66	1.54
NM_011841	Mus musculus mitogen-activated protein kinase 7 (Mapk7), mRNA.	21.6	10.6	0	2.6	9.25
NM_183106	Mus musculus tetratricopeptide repeat domain 17 (Ttc17), mRNA.	21.6	17.1	0	2.6	13.6
NM_010331	Mus musculus GPI anchor attachment protein 1 (Gpaa1), mRNA.	27.15	29.45	1.71	1.66	19.649
NM_018780	Mus musculus secreted frizzled-related sequence protein 5 (Sfrp5), mRNA.	13.3	0	1.5	0	7.71
NM_023790	Mus musculus WD repeat domain 54 (Wdr54), mRNA.	17.9	18.4	0	2.13	11.6
NM_013907	Mus musculus F-box and WD-40 domain protein 4 (Fbxw4), mRNA.	19.6	10.6	0	2.37	21.3
NM_054041	Mus musculus anthrax toxin receptor 1 (Antxr1), mRNA.	17.42	7.02	0	2.13	4.39
NM_033620	Mus musculus par-3 (partitioning defective 3) homolog (C. elegans) (Pard3), transcript variant 3, mRNA.	14.32	17.46	1.71	0	16.26
NM_026831	Mus musculus myosin binding protein H-like (Mybphl), mRNA.	17.3	27.1	2.14	0	20
NM_021433	Mus musculus syntaxin 6 (Stx6), mRNA.	23.898	9.87	1.29	1.89	12.3
NM_023440	Mus musculus transmembrane protein 86B (Tmem86b), mRNA.	23.7	33.39	3.21	0	8.015
NM_011049	Mus musculus PCTAIRE-motif protein kinase 1 (Pctk1), mRNA.	33.53	40.65	4.71	0	54.184
NM_019833	Mus musculus family with sequence similarity 69, member B (Fam69b), mRNA.	13	11.2	0	1.66	2.854
NM_177782	Mus musculus phosphatidylinositol-3,4,5-trisphosphate-dependent Rac exchange factor 1 (Prex1), mRNA.	33.108	31.56	2.79	1.89	31.19
NM_172624	Mus musculus dipeptidylpeptidase 9 (Dpp9), mRNA.	33.2	22.6	0	4.74	21.794
NM_020570	Mus musculus X-ray repair complementing defective repair in Chinese hamster cells 2 (Xrcc2), mRNA.	17.3	15.9	2.36	0	10.71
NM_175195	Mus musculus RIKEN cDNA 3110056O03 gene (3110056O03Rik), mRNA.	20.9	34.9	1.5	1.42	5.08
NM_134086	Mus musculus solute carrier family 38, member 1 (Slc38a1), mRNA.	32.4	35.91	1.93	2.84	21.26
NM_053099	Mus musculus SET binding protein 1 (Setbp1), mRNA.	26.698	19.15	1.29	2.6	6.852
NM_026493	Mus musculus centrosome and spindle pole associated protein 1 (Cspp1), mRNA.	26.49	19.13	3.86	0	11.555
NM_172151	Mus musculus zinc finger, DHHC domain containing 8 (Zdhhc8), mRNA.	34.4	33.65	3.21	1.89	33.019
NM_001081172	Mus musculus FERM and PDZ domain containing 1 (Frmpd1), mRNA.	25	4.56	3.64	0	11.1
NM_011803	Mus musculus Kruppel-like factor 6 (Klf6), mRNA.	26.14	34.19	1.93	1.89	44.13
NM_013785	Mus musculus inositol hexaphosphate kinase 1 (Ip6k1), mRNA.	33.88	18.4	3.65	1.42	17.81
NM_019696	Mus musculus carboxypeptidase X 1 (M14 family) (Cpxm1), mRNA.	27.5	19	1.93	2.13	7.63
NM_197980	Mus musculus COX19 cytochrome c oxidase assembly homolog (S. cerevisiae) (Cox19), mRNA.	18.9	15	1.29	1.42	6.86
NM_145362	Mus musculus asparagine-linked glycosylation 1 homolog (yeast, beta-1,4-mannosyltransferase) (Alg1), mRNA.	20.1	10.4	1.5	1.42	6.7
NM_010499	Mus musculus immediate early response 2 (Ier2), mRNA.	31.98	37.54	1.29	3.55	14.26
NM_001162926	Mus musculus RIKEN cDNA D330050I23 gene (D330050I23Rik), mRNA.	23.68	9.11	0	3.55	7.549
NM_001013374	Mus musculus lectin, mannose-binding 2-like (Lman2l), mRNA.	34.06	22.57	1.71	3.55	24.948
NM_178357	Mus musculus Kruppel-like factor 11 (Klf11), mRNA.	19.218	21.29	0	2.84	36.675
NM_001013414	Mus musculus neuralized homolog 4 (Drosophila) (Neurl4), mRNA.	22.84	20.28	3.43	0	34.95
NM_175383	Mus musculus UDP-GlcNAc:betaGal beta-1,3-N-acetylglucosaminyltransferase 1 (B3gnt1), mRNA.	31.8	22.4	2.57	2.37	14.25
NM_134033	Mus musculus coiled-coil domain containing 117 (Ccdc117), mRNA.	17.3	21.62	2.57	0	7.094
NM_013557	Mus musculus eukaryotic translation initiation factor 2 alpha kinase 1 (Eif2ak1), mRNA.	28.95	32.29	4.5	0	11.942
NM_028757	Mus musculus nebulette (Nebl), mRNA.	23.37	24.16	1.93	1.66	8.553
XM_001480481	PREDICTED: Mus musculus similar to GTP-binding protein (smg p21B) (LOC100048397), mRNA.	32.8	34.4	2.57	2.6	22.9
NM_007963	Mus musculus MDS1 and EVI1 complex locus (Mecom), transcript variant 1, mRNA.	20.208	23.93	0	3.08	34.789
NM_001122730	Mus musculus trinucleotide repeat containing 18 (Tnrc18), transcript variant A, mRNA.	19.1	6.83	1.5	1.42	24.8
NM_025967	Mus musculus DNA segment, Chr 16, ERATO Doi 472, expressed (D16Ertd472e), mRNA.	18.28	11.4	2.79	0	9.008
NM_021499	Mus musculus WD repeat domain 8 (Wdr8), mRNA.	32.1	37.4	2.79	2.37	10.2
NM_175022	Mus musculus proline rich 12 (Prr12), mRNA.	26.6	23	2.36	1.89	23.47
NM_146153	Mus musculus thyroid hormone receptor associated protein 3 (Thrap3), mRNA.	33.1	40.2	3	2.37	61.3
NM_011946	Mus musculus mitogen-activated protein kinase kinase kinase 2 (Map3k2), mRNA.	19.09	13.68	3	0	9.793
NM_145556	Mus musculus TAR DNA binding protein (Tardbp), transcript variant 1, mRNA.	29.51	49.9	1.5	3.31	55.24
NM_011520	Mus musculus syndecan 3 (Sdc3), mRNA.	39.15	48.83	3.43	3.08	19.939
NM_010104	Mus musculus endothelin 1 (Edn1), mRNA.	37.66	46.29	1.29	4.97	15.585
NM_029624	Mus musculus lipase maturation factor 1 (Lmf1), mRNA.	18.6	13.3	1.29	1.66	6.24
NM_020486	Mus musculus basal cell adhesion molecule (Bcam), mRNA.	36.018	39.69	1.29	4.74	44.759
NM_175477	Mus musculus zinc finger protein 574 (Zfp574), mRNA.	17.48	16.7	2.79	0	13.46
NM_146222	Mus musculus cDNA sequence BC024479 (BC024479), mRNA.	44.268	35.1	3	4.5	14.3
NM_001111311	Mus musculus leucine rich repeat (in FLII) interacting protein 1 (Lrrfip1), transcript variant 1, mRNA.	17.75	22.57	1.5	1.42	23.53
NM_027230	Mus musculus zinc finger, MYND-type containing 8 (Zmynd8), mRNA.	50.868	43.45	3.21	5.68	11.6
NM_172536	Mus musculus zinc finger protein 609 (Zfp609), mRNA.	17.27	16.14	0	2.84	14.414
NM_027434	Mus musculus regulation of nuclear pre-mRNA domain containing 1B (Rprd1b), mRNA.	17.66	11.81	1.5	1.42	4.469
NM_172589	Mus musculus lipoma HMGIC fusion partner-like 2 (Lhfpl2), mRNA.	22.84	15.57	3.86	0	14.39
NM_033218	Mus musculus sterol regulatory element binding factor 2 (Srebf2), mRNA.	23.7	36.69	4.07	0	13.692
NM_008622	Mus musculus Mpv17 transgene, kidney disease mutant (Mpv17), mRNA.	28.6	23.4	2.14	2.84	10.554
NM_021439	Mus musculus carbohydrate sulfotransferase 11 (Chst11), mRNA.	45.25	20.12	0	8.05	11.339
NM_010162	Mus musculus exostoses (multiple) 1 (Ext1), mRNA.	43.978	39.35	4.29	3.55	21.81
NM_001164503	Mus musculus A kinase (PRKA) anchor protein 11 (Akap11), mRNA.	34.1	27.73	1.29	4.73	16.342
NM_011577	Mus musculus transforming growth factor, beta 1 (Tgfb1), mRNA.	30.5	19.6	2.79	2.6	12.8
NM_001037725	Mus musculus family with sequence similarity 117, member B (Fam117b), transcript variant 1, mRNA.	43.578	56.91	4.07	3.79	29.758
NM_181039	Mus musculus latrophilin 1 (Lphn1), mRNA.	49.268	41.03	7.07	1.89	23.056
NM_009557	Mus musculus zinc finger protein 46 (Zfp46), mRNA.	23.9	15.8	2.79	1.42	13.635
NM_201406	Mus musculus phosphatidylinositol glycan anchor biosynthesis, class S (Pigs), mRNA.	23.08	15.73	1.93	2.13	1.54
NM_001038643	Mus musculus solute carrier organic anion transporter family, member 3a1 (Slco3a1), transcript variant 2, mRNA.	33.22	29.2	3.43	2.6	26.1
NM_011340	Mus musculus serine (or cysteine) peptidase inhibitor, clade F, member 1 (Serpinf1), mRNA.	24.9	38.2	2.36	2.13	9.71
NM_198170	Mus musculus cDNA sequence BC059842 (BC059842), mRNA.	35.74	29.4	2.57	4.02	9.4
NM_145463	Mus musculus shisa homolog 2 (Xenopus laevis) (Shisa2), mRNA.	33.72	27.89	6.21	0	47.125
NM_001081279	Mus musculus malignant fibrous histiocytoma amplified sequence 1 (Mfhas1), mRNA.	32.73	28.72	3.21	2.84	44.76
NM_009472	Mus musculus unc-5 homolog C (C. elegans) (Unc5c), mRNA.	29.94	12.34	1.29	4.26	36.448
NM_012017	Mus musculus zinc finger protein 346 (Zfp346), mRNA.	28.8	13.7	2.57	2.84	6.55
NM_016696	Mus musculus glypican 1 (Gpc1), mRNA.	43.25	21.1	6.86	1.42	30.016
NM_030035	Mus musculus golgi autoantigen, golgin subfamily b, macrogolgin 1 (Golgb1), mRNA.	43.788	28.1	5.79	2.6	32.1
NM_138306	Mus musculus diacylglycerol kinase zeta (Dgkz), mRNA.	51.55	37.18	1.71	8.29	50.03
NM_021299	Mus musculus adenylate kinase 3 (Ak3), nuclear gene encoding mitochondrial protein, mRNA.	34.93	35.88	1.5	5.21	14.8
NM_011899	Mus musculus signal recognition particle 54a (Srp54a), mRNA.	48.68	39.65	3.22	6.39	23.15
NM_001161665	Mus musculus kinesin family member 26B (Kif26b), mRNA.	39.8	21.42	4.5	3.31	11.9
NM_178682	Mus musculus RIKEN cDNA 4933426M11 gene (4933426M11Rik), mRNA.	58.9	34.6	7.5	4.26	15.24
NM_026129	Mus musculus endoplasmic reticulum protein 29 (Erp29), mRNA.	62.02	69.71	4.5	8.05	21.571
NM_175318	Mus musculus SPT2, Suppressor of Ty, domain containing 1 (S. cerevisiae) (Spty2d1), mRNA.	34.3	23.73	4.71	2.13	13.331
NM_145602	Mus musculus N-myc downstream regulated gene 4 (Ndrg4), mRNA.	55.32	50.1	5.57	5.68	32.49
NM_028200	Mus musculus RIKEN cDNA 1300018I17 gene (1300018I17Rik), mRNA.	36.55	23.2	4.07	3.31	8.32
NM_019864	Mus musculus ataxia telangiectasia and Rad3 related (Atr), mRNA.	28.6	34.54	4.29	1.42	14.916
NM_015734	Mus musculus collagen, type V, alpha 1 (Col5a1), mRNA.	65.14	92.24	5.35	8.05	28.35
NM_013668	Mus musculus lysine (K)-specific demethylase 5C (Kdm5c), mRNA.	39.47	40.3	1.5	6.63	45.962
NM_019998	Mus musculus asparagine-linked glycosylation 2 homolog (yeast, alpha-1,3-mannosyltransferase) (Alg2), mRNA.	43.92	41.95	3.43	5.68	36.978
NM_001033150	Mus musculus pleckstrin homology domain containing, family M (with RUN domain) member 2 (Plekhm2), mRNA.	32.1	32.5	2.57	4.02	9.25
NM_177646	Mus musculus diacylglycerol kinase, delta (Dgkd), mRNA.	51.7	44	5.57	5.21	16.2
NM_054043	Mus musculus Musashi homolog 2 (Drosophila) (Msi2), mRNA.	101.76	106.55	6.64	14.9	109.867
NM_018797	Mus musculus plexin C1 (Plxnc1), mRNA.	82.3	46.29	8.14	9.23	37.54
NM_019788	Mus musculus pallidin (Pldn), mRNA.	64.54	109.39	7.71	5.92	22.436
NM_007570	Mus musculus B-cell translocation gene 2, anti-proliferative (Btg2), mRNA.	37.4	23.7	0	7.81	19
NM_019831	Mus musculus zinc finger, MYM-type 3 (Zmym3), mRNA.	42.67	30.23	4.5	4.5	17.978
NM_194340	Mus musculus RIKEN cDNA C330019G07 gene (C330019G07Rik), mRNA.	44.77	24.29	6.43	3.08	27.372
NM_198703	Mus musculus WNK lysine deficient protein kinase 1 (Wnk1), mRNA.	114.516	77.05	15.41	9.47	226.569
NM_009260	Mus musculus spectrin beta 2 (Spnb2), transcript variant 2, mRNA.	54.43	35.91	3.21	8.52	44.379
NM_027875	Mus musculus synapse defective 1, Rho GTPase, homolog 1 (C. elegans) (Syde1), mRNA.	38.71	25.25	2.14	6.16	16.61
NM_001001980	Mus musculus LIM and calponin homology domains 1 (Limch1), mRNA.	52.48	52.94	6.21	5.21	37.35
NM_023476	Mus musculus tubulointerstitial nephritis antigen-like 1 (Tinagl1), mRNA.	36.188	61.9	2.36	5.45	12.6
NM_001085378	Mus musculus myosin, heavy chain 7B, cardiac muscle, beta (Myh7b), mRNA.	31.8	20.84	4.5	2.37	17.38
NM_144842	Mus musculus zinc finger, MYM-type 5 (Zmym5), mRNA.	49.59	63.02	7.5	3.55	13.338
NM_001081345	Mus musculus chromodomain helicase DNA binding protein 2 (Chd2), mRNA.	44.28	28.71	5.14	4.74	27.565
NM_013672	Mus musculus trans-acting transcription factor 1 (Sp1), mRNA.	27.01	22.17	0	5.92	34.54
NM_026402	Mus musculus autophagy-related 3 (yeast) (Atg3), mRNA.	36.88	34.2	3	5.21	19.524
NM_028292	Mus musculus protein phosphatase methylesterase 1 (Ppme1), mRNA.	51.18	47.6	3.21	8.29	7.86
NM_011370	Mus musculus cytoplasmic FMR1 interacting protein 1 (Cyfip1), mRNA.	147.598	198.24	16.3	17.52	70.547
NM_172525	Mus musculus Rho GTPase activating protein 29 (Arhgap29), mRNA.	55.338	63.01	4.71	7.81	76.384
NM_013499	Mus musculus complement component (3b/4b) receptor 1-like (Cr1l), mRNA.	31.3	20.3	3.43	3.55	17.462
NM_027150	Mus musculus RIKEN cDNA 2310046A06 gene (2310046A06Rik), mRNA.	87.1	41.2	4.71	15.2	34.8
NM_133671	Mus musculus U2 small nuclear ribonucleoprotein auxiliary factor (U2AF) 2 (U2af2), mRNA.	158	139.09	16.1	20.4	84.419
NM_009696	Mus musculus apolipoprotein E (Apoe), mRNA.	158.3	81.3	21.4	15.2	212.4
NM_009813	Mus musculus calsequestrin 1 (Casq1), nuclear gene encoding mitochondrial protein, mRNA.	63.03	83.95	7.07	7.34	34.149
NM_019972	Mus musculus sortilin 1 (Sort1), mRNA.	42.008	46.87	6	3.55	63.125
NM_015794	Mus musculus F-box and leucine-rich repeat protein 17 (Fbxl17), mRNA.	46.22	42.52	4.92	5.68	24.079
NM_009752	Mus musculus galactosidase, beta 1 (Glb1), mRNA.	61.88	74.8	5.79	8.52	21.039
NM_009367	Mus musculus transforming growth factor, beta 2 (Tgfb2), mRNA.	122.2	93.98	13.92	14.67	135.684
NM_016866	Mus musculus serine/threonine kinase 39, STE20/SPS1 homolog (yeast) (Stk39), mRNA.	141.5	141.74	10.9	22.3	134.71
NM_009868	Mus musculus cadherin 5 (Cdh5), mRNA.	90.91	108.75	8.57	12.8	81.8
NM_001031808	Mus musculus mitochondrial ribosomal protein L41 (Mrpl41), nuclear gene encoding mitochondrial protein, mRNA.	49.36	35.34	9.21	2.37	11.33
NM_009416	Mus musculus tropomyosin 2, beta (Tpm2), mRNA.	177.03	193.51	21	21.54	151.209
NM_026551	Mus musculus dephospho-CoA kinase domain containing (Dcakd), mRNA.	105.658	88.66	11.1	14.2	40.58
NM_198937	Mus musculus hematological and neurological expressed 1-like (Hn1l), mRNA.	75.7	70.1	8.36	9.71	27.559
NM_012008	Mus musculus DEAD (Asp-Glu-Ala-Asp) box polypeptide 3, Y-linked (Ddx3y), mRNA.	70.728	72.87	8.57	8.29	26.865
NM_029576	Mus musculus RAB1B, member RAS oncogene family (Rab1b), mRNA.	83.45	88.3	7.71	12.32	47.812
NM_172653	Mus musculus solute carrier family 39 (zinc transporter), member 10 (Slc39a10), mRNA.	52.79	54.85	3.64	9	63.603
NM_025435	Mus musculus THO complex 7 homolog (Drosophila) (Thoc7), transcript variant 1, mRNA.	69.8	66.8	5.14	11.8	53.9
NM_054044	Mus musculus G protein-coupled receptor 124 (Gpr124), mRNA.	130.91	111.65	13.5	18.5	32.95
NM_130864	Mus musculus acetyl-Coenzyme A acyltransferase 1A (Acaa1a), mRNA.	58.4	34	7.07	7.1	33.1
NM_145453	Mus musculus zinc finger, CCHC domain containing 9 (Zcchc9), mRNA.	67.14	59.2	3.64	12.82	19.462
NM_026234	Mus musculus phosphatidylinositol glycan anchor biosynthesis, class M (Pigm), mRNA.	60.26	42.75	1.29	13.49	29.688
NM_146144	Mus musculus ubiquitin specific peptidase 1 (Usp1), mRNA.	93	80.7	13.1	9.94	46.9
NM_145562	Mus musculus RIKEN cDNA 9130213B05 gene (9130213B05Rik), mRNA.	46.55	32.3	7.29	4.26	17.001
NM_010688	Mus musculus LIM and SH3 protein 1 (Lasp1), mRNA.	227.208	257.45	28.3	29.1	127.539
NM_153117	Mus musculus RIKEN cDNA 9530068E07 gene (9530068E07Rik), mRNA.	176.53	156.76	20.6	24.1	135.246
NM_011317	Mus musculus KH domain containing, RNA binding, signal transduction associated 1 (Khdrbs1), mRNA.	99.07	95.54	7.71	17.29	142.339
NM_198303	Mus musculus eukaryotic translation initiation factor 5B (Eif5b), mRNA.	81.51	88.5	12.2	8.52	36.821
NM_001033275	Mus musculus glycosyltransferase 8 domain containing 3 (Glt8d3), mRNA.	72.128	57.7	12.86	5.45	13.789
XM_001477380	PREDICTED: Mus musculus similar to ubiquitin-conjugating enzyme UbcM2 (LOC100047012), mRNA.	92.55	63.6	12	11.6	29.762
NM_001003908	Mus musculus clathrin, heavy polypeptide (Hc) (Cltc), mRNA.	452.002	488.62	55.27	61.11	249.098
NM_001163775	Mus musculus TAO kinase 2 (Taok2), transcript variant 2, mRNA.	67.77	75.9	9	8.29	40.42
NM_134115	Mus musculus serine/threonine kinase 38 (Stk38), mRNA.	95.48	73.44	12.9	11.6	52.4
NM_010806	Mus musculus myeloid/lymphoid or mixed-lineage leukemia (trithorax homolog, Drosophila); translocated to, 4 (Mllt4), mRNA.	165.938	120.96	21	21.8	42.949
NM_026225	Mus musculus component of oligomeric golgi complex 6 (Cog6), mRNA.	56.3	63.41	7.5	6.87	6.475
NM_011767	Mus musculus zinc finger RNA binding protein (Zfr), mRNA.	187.16	153.48	26.62	21.78	119.982
NM_008981	Mus musculus protein tyrosine phosphatase, receptor type, G (Ptprg), mRNA.	49.93	29.77	4.28	8.52	14.058
NM_013813	Mus musculus erythrocyte protein band 4.1-like 3 (Epb4.1l3), mRNA.	140.65	160.56	9.86	26.96	34.87
NM_025448	Mus musculus signal sequence receptor, beta (Ssr2), mRNA.	419.988	735	45	65.8	126.16
NM_007872	Mus musculus DNA methyltransferase 3A (Dnmt3a), transcript variant 1, mRNA.	87.22	130.37	5.36	17.48	57.98
NM_011743	Mus musculus zinc finger protein 106 (Zfp106), mRNA.	64.33	63.46	9	7.81	38.024
NM_009120	Mus musculus SAR1 gene homolog A (S. cerevisiae) (Sar1a), mRNA.	134.13	88.88	20.97	14.42	116.816
NM_019658	Mus musculus soc-2 (suppressor of clear) homolog (C. elegans) (Shoc2), mRNA.	85.55	96.1	6.42	16.11	66.29
NM_010258	Mus musculus GATA binding protein 6 (Gata6), mRNA.	102.24	101.6	6.64	20.6	45.602
NM_177185	Mus musculus ubinuclein 2 (Ubn2), mRNA.	69.068	79.88	5.14	13.26	44.452
NM_009502	Mus musculus vinculin (Vcl), mRNA.	122.12	118.38	15	17.75	136.939
NM_172650	Mus musculus potassium channel tetramerisation domain containing 3 (Kctd3), mRNA.	136	140	19.7	17	55.062
NM_016804	Mus musculus metaxin 2 (Mtx2), nuclear gene encoding mitochondrial protein, mRNA.	176.79	159.75	17.33	30.57	171.471
NM_007742	Mus musculus collagen, type I, alpha 1 (Col1a1), mRNA.	160.2	204.19	24.9	19.7	26.16
NM_011401	Mus musculus solute carrier family 2 (facilitated glucose transporter), member 3 (Slc2a3), mRNA.	126.12	180.78	20.1	15.4	220.04
NM_172396	Mus musculus RIKEN cDNA 9130011J15 gene (9130011J15Rik), mRNA.	146.1	202.9	15.21	26.1	112.346
NM_008885	Mus musculus peripheral myelin protein 22 (Pmp22), mRNA.	94.8	154.82	13.7	13.02	151.2
NM_007471	Mus musculus amyloid beta (A4) precursor protein (App), mRNA.	307.99	168.35	31.7	57.72	194.642
NM_008610	Mus musculus matrix metallopeptidase 2 (Mmp2), mRNA.	194.15	237.23	26.8	29.6	105.848
NM_001163635	Mus musculus tankyrase, TRF1-interacting ankyrin-related ADP-ribose polymerase 2 (Tnks2), mRNA.	311.408	264	50.63	40.95	214.667
NM_025321	Mus musculus succinate dehydrogenase complex, subunit C, integral membrane protein (Sdhc), nuclear gene encoding mitochondrial protein, mRNA.	258.15	318.09	16.3	59.9	48.1
NM_007564	Mus musculus zinc finger protein 36, C3H type-like 1 (Zfp36l1), mRNA.	233.52	294.16	36.01	33.59	234.54
NM_010233	Mus musculus fibronectin 1 (Fn1), mRNA.	1562.68	1041.58	312	160	559.935
NM_010123	Mus musculus eukaryotic translation initiation factor 3, subunit A (Eif3a), mRNA.	512.56	521.05	70.9	84.29	120.766
NM_010515	Mus musculus insulin-like growth factor 2 receptor (Igf2r), mRNA.	276.014	270.12	43.5	40	149.83
NM_198326	Mus musculus NSFL1 (p97) cofactor (p47) (Nsfl1c), mRNA.	213	384.14	27	37.4	117.62
NM_011949	Mus musculus mitogen-activated protein kinase 1 (Mapk1), transcript variant 1, mRNA.	174.64	149.81	245.16	335.21	200.236
NM_001163006	Mus musculus RIKEN cDNA 2310028O11 gene (2310028O11Rik), mRNA.	108.43	168.73	119.22	245.1	264.481
NM_001160319	Mus musculus ubiquitin protein ligase E3 component n-recognin 4 (Ubr4), mRNA.	102	82	180.5	165	60.6
NM_025509	Mus musculus oligosaccharyltransferase complex subunit (Ostc), mRNA.	158.27	140.97	234.89	300.93	160.441
NM_011508	Mus musculus eukaryotic translation initiation factor 1 (Eif1), mRNA.	126.13	121	191	236	325.93
NM_027204	Mus musculus mitochondrial ribosomal protein L12 (Mrpl12), nuclear gene encoding mitochondrial protein, mRNA.	154.8	168	142	388	25.12
NM_008944	Mus musculus proteasome (prosome, macropain) subunit, alpha type 2 (Psma2), mRNA.	374.62	355.47	503	780	441.1
NM_026417	Mus musculus Yip1 domain family, member 4 (Yipf4), mRNA.	48.62	55.07	53.39	114.14	44.1
NM_019553	Mus musculus DEAD (Asp-Glu-Ala-Asp) box polypeptide 21 (Ddx21), mRNA.	58.92	64.55	88.1	116	30.25
NM_145615	Mus musculus electron transferring flavoprotein, alpha polypeptide (Etfa), nuclear gene encoding mitochondrial protein, mRNA.	104.29	89.84	134	228	74.38
NM_010332	Mus musculus endothelin receptor type A (Ednra), mRNA.	75.59	86.23	161	102.42	92.216
NM_027182	Mus musculus thyroid hormone receptor interactor 13 (Trip13), mRNA.	56.95	43.84	70.1	129.08	41.199
NM_026851	Mus musculus mitochondrial ribosomal protein L52 (Mrpl52), nuclear gene encoding mitochondrial protein, mRNA.	265	224.33	441	494	213.462
NM_023418	Mus musculus phosphoglycerate mutase 1 (Pgam1), mRNA.	286.04	265.43	369.5	640.89	902.03
NM_010023	Mus musculus dodecenoyl-Coenzyme A delta isomerase (3,2 trans-enoyl-Coenyme A isomerase) (Dci), nuclear gene encoding mitochondrial protein, mRNA.	50.4	34.2	56.6	123	42.8
NM_008831	Mus musculus prohibitin (Phb), mRNA.	141.2	155.52	203.3	299.4	151.7
NM_001033305	Mus musculus NADH dehydrogenase (ubiquinone) 1 beta subcomplex, 6 (Ndufb6), nuclear gene encoding mitochondrial protein, mRNA.	177.65	187	230.5	403.37	193.539
NM_053071	Mus musculus cytochrome c oxidase, subunit VIc (Cox6c), mRNA.	640.81	612	1030	1260	423.01
NM_026031	Mus musculus UTP11-like, U3 small nucleolar ribonucleoprotein, (yeast) (Utp11l), mRNA.	54.32	58.05	69.6	126	42.816
NM_007415	Mus musculus poly (ADP-ribose) polymerase family, member 1 (Parp1), mRNA.	74.88	74.23	123	147.6	78.2
NM_008047	Mus musculus follistatin-like 1 (Fstl1), mRNA.	302.468	316.92	502	588.84	625.7
NM_028299	Mus musculus RIKEN cDNA 2700029M09 gene (2700029M09Rik), mRNA.	24.5	21.45	30.4	58.76	12.4
NM_026452	Mus musculus coenzyme Q9 homolog (yeast) (Coq9), mRNA.	89.2	85.22	130	193	104.7
NM_010192	Mus musculus feminization 1 homolog a (C. elegans) (Fem1a), mRNA.	39.81	26.55	83.34	61.6	33.08
NM_008409	Mus musculus integral membrane protein 2A (Itm2a), mRNA.	149.598	555.52	251	292	388.02
NM_026883	Mus musculus RIKEN cDNA 1500011H22 gene (1500011H22Rik), mRNA.	21.6	23.34	23.1	56.1	71.6
NM_026744	Mus musculus mitochondrial ribosomal protein L53 (Mrpl53), nuclear gene encoding mitochondrial protein, mRNA.	47.7	62.8	65.59	109	12.51
NM_153138	Mus musculus WAS/WASL interacting protein family, member 1 (Wipf1), mRNA.	17.8	20.3	39.24	26.5	29.87
NM_026011	Mus musculus ADP-ribosylation factor-like 8B (Arl8b), mRNA.	45.768	48.95	68.8	99.2	110.128
NM_178380	Mus musculus DEAH (Asp-Glu-Ala-His) box polypeptide 38 (Dhx38), mRNA.	31.9	37.4	51.4	66.1	61.8
NM_010480	Mus musculus heat shock protein 90, alpha (cytosolic), class A member 1 (Hsp90aa1), mRNA.	396.55	517.97	490.33	962.8	720.576
NM_178930	Mus musculus golgi-specific brefeldin A-resistance factor 1 (Gbf1), mRNA.	32.888	40.21	54.2	67.7	75.362
NM_011885	Mus musculus mitochondrial ribosomal protein S12 (Mrps12), nuclear gene encoding mitochondrial protein, mRNA.	29	33.2	56.8	51.1	78.294
NM_031156	Mus musculus insulin degrading enzyme (Ide), mRNA.	23.19	30.38	42.03	44.5	21.892
NM_029478	Mus musculus transmembrane protein 49 (Tmem49), mRNA.	138.05	134.67	251.93	259	75.26
NM_025507	Mus musculus SNW domain containing 1 (Snw1), mRNA.	78.538	63.98	160	131	198.32
NM_028151	Mus musculus superkiller viralicidic activity 2-like 2 (S. cerevisiae) (Skiv2l2), mRNA.	49.99	49.95	73.7	112	83.91
NM_026331	Mus musculus solute carrier family 25, member 37 (Slc25a37), nuclear gene encoding mitochondrial protein, mRNA.	35.18	33.77	114.55	16.79	83.736
NM_017367	Mus musculus cyclin I (Ccni), mRNA.	97.3	74.27	171	191	637.696
NM_027642	Mus musculus PHD finger protein 6 (Phf6), mRNA.	30.406	17.83	59.33	54.4	22.282
NM_026742	Mus musculus NADH dehydrogenase (ubiquinone) 1 alpha subcomplex, assembly factor 4 (Ndufaf4), mRNA.	16.3	12.72	16.9	44.77	65.021
NM_010472	Mus musculus ArfGAP with FG repeats 1 (Agfg1), mRNA.	79.46	57.34	140.1	157.5	95.944
NM_080289	Mus musculus glyoxylate reductase/hydroxypyruvate reductase (Grhpr), mRNA.	36.688	22.8	62.8	75.5	63.101
NM_018743	Mus musculus 1-acylglycerol-3-phosphate O-acyltransferase 6 (lysophosphatidic acid acyltransferase, zeta) (Agpat6), mRNA.	82.52	66.64	179	131	55.72
NM_011890	Mus musculus sarcoglycan, beta (dystrophin-associated glycoprotein) (Sgcb), mRNA.	19.09	27.38	25.71	46.9	36.999
NM_011884	Mus musculus RNA guanylyltransferase and 5'-phosphatase (Rngtt), mRNA.	25.5	22.18	44.1	52.8	44.763
NM_009105	Mus musculus Ras suppressor protein 1 (Rsu1), mRNA.	33.788	28.08	57.6	71	38.99
NM_007451	Mus musculus solute carrier family 25 (mitochondrial carrier, adenine nucleotide translocator), member 5 (Slc25a5), nuclear gene encoding mitochondrial protein, mRNA.	172	274	230	421	581
NM_025706	Mus musculus TBC1 domain family, member 15 (Tbc1d15), mRNA.	27.318	23.68	30.44	73.89	45.04
NM_145925	Mus musculus pituitary tumor-transforming 1 interacting protein (Pttg1ip), mRNA.	27.45	23.4	64.7	40.53	89.168
NM_026329	Mus musculus polymerase (RNA) II (DNA directed) polypeptide G (Polr2g), mRNA.	138.62	146.99	184	343	202.571
NM_175102	Mus musculus splicing factor 3b, subunit 5 (Sf3b5), mRNA.	75.18	49.2	156	131	50.66
NM_021519	Mus musculus endothelial differentiation-related factor 1 (Edf1), mRNA.	129	122	242	250	92.2
NM_133747	Mus musculus family with sequence similarity 98, member A (Fam98a), mRNA.	19.588	26.23	35.8	39.8	50.974
NM_011203	Mus musculus protein tyrosine phosphatase, non-receptor type 12 (Ptpn12), mRNA.	52.16	25.6	93.2	107	43.599
NM_028659	Mus musculus eukaryotic translation initiation factor 3, subunit K (Eif3k), mRNA.	280.74	268.6	611.5	462	255.485
NM_025739	Mus musculus ring finger protein 220 (Rnf220), mRNA.	52.22	32.44	109	92.08	89.38
NM_025808	Mus musculus leucine-zipper-like transcriptional regulator, 1 (Lztr1), mRNA.	26.65	21.5	46.1	57.3	16.21
NM_010885	Mus musculus NADH dehydrogenase (ubiquinone) 1 alpha subcomplex, 2 (Ndufa2), mRNA.	102	73.5	201	192	71.3
NM_008618	Mus musculus malate dehydrogenase 1, NAD (soluble) (Mdh1), mRNA.	229.87	209.71	285.29	600.86	871.4
NM_028120	Mus musculus coiled-coil domain containing 123 (Ccdc123), mRNA.	22.1	10.4	27	59.2	13.048
NM_019989	Mus musculus SH3-binding domain glutamic acid-rich protein like (Sh3bgrl), mRNA.	97.8	89.2	127.57	250.97	206.316
NM_011655	Mus musculus tubulin, beta 5 (Tubb5), mRNA.	743.43	872.3	1131.69	1743.05	2612.55
NM_145705	Mus musculus Terf1 (TRF1)-interacting nuclear factor 2 (Tinf2), mRNA.	23	19	32.8	57.3	29.58
NM_024174	Mus musculus mitochondrial ribosomal protein S23 (Mrps23), nuclear gene encoding mitochondrial protein, mRNA.	76	92.7	124.59	171.7	41.43
NM_153547	Mus musculus guanine nucleotide binding protein-like 3 (nucleolar) (Gnl3), transcript variant 1, mRNA.	20.73	30.01	36.2	45.2	61.54
NM_011863	Mus musculus 3'-phosphoadenosine 5'-phosphosulfate synthase 1 (Papss1), mRNA.	42.6	40.1	84.2	82.6	17.748
NM_007840	Mus musculus DEAD (Asp-Glu-Ala-Asp) box polypeptide 5 (Ddx5), mRNA.	1197.51	1365.98	1809	2866.61	1387.48
NM_018757	Mus musculus non-metastatic cells 6, protein expressed in (nucleoside-diphosphate kinase) (Nme6), mRNA.	71.6	93	158	123	42.8
NM_145546	Mus musculus general transcription factor IIB (Gtf2b), mRNA.	71.1	42.3	110	170	15.148
NM_146087	Mus musculus casein kinase 1, alpha 1 (Csnk1a1), mRNA.	145.03	131	169.42	401.02	244.922
NM_009085	Mus musculus polymerase (RNA) I polypeptide C (Polr1c), mRNA.	54.6	61.9	91.5	124	34.1
NM_026999	Mus musculus zinc finger protein 688 (Zfp688), mRNA.	33.6	17.3	68.6	64.4	24.07
NM_020560	Mus musculus mitochondrial ribosomal protein S31 (Mrps31), nuclear gene encoding mitochondrial protein, mRNA.	23.2	20.1	44.1	48.1	17.91
NM_133215	Mus musculus myotubularin related protein 4 (Mtmr4), mRNA.	20.59	17.27	41.75	40.28	56.69
NM_019806	Mus musculus vesicle-associated membrane protein, associated protein B and C (Vapb), mRNA.	120.176	102.32	244.29	229.84	148.098
NM_007892	Mus musculus E2F transcription factor 5 (E2f5), mRNA.	37.4	30.2	62.1	86.2	13.942
NM_001033451	Mus musculus zinc finger protein 408 (Zfp408), mRNA.	14	9.87	22.3	33.9	6.622
NM_173740	Mus musculus monoamine oxidase A (Maoa), nuclear gene encoding mitochondrial protein, mRNA.	15.8	2.28	25.3	38.09	28.3
NM_022891	Mus musculus ribosomal protein L23 (Rpl23), mRNA.	32.92	36.3	65.4	65.82	40.8
NM_013922	Mus musculus zinc finger protein 354C (Zfp354c), mRNA.	25.5	23.17	42.84	59.4	27.152
NM_011871	Mus musculus protein kinase, interferon inducible double stranded RNA dependent activator (Prkra), mRNA.	60.228	58.3	113.36	127.47	69.352
NM_153581	Mus musculus glycoprotein m6a (Gpm6a), mRNA.	11.988	1.9	31.08	17.72	8.79
NM_008913	Mus musculus protein phosphatase 3, catalytic subunit, alpha isoform (Ppp3ca), mRNA.	17.988	40.48	34.9	37.9	12.79
NM_024227	Mus musculus mitochondrial ribosomal protein L28 (Mrpl28), nuclear gene encoding mitochondrial protein, mRNA.	27.2	34.22	49.49	60.09	77.116
NM_029665	Mus musculus importin 11 (Ipo11), mRNA.	48.59	39.28	93.4	102	41.968
NM_013918	Mus musculus ubiquitin specific peptidase 25 (Usp25), mRNA.	24.33	17.66	42.01	56.31	50.954
NM_025553	Mus musculus mitochondrial ribosomal protein L11 (Mrpl11), nuclear gene encoding mitochondrial protein, mRNA.	20.788	16.11	23.6	60.8	79.925
NM_145401	Mus musculus protein kinase, AMP-activated, gamma 2 non-catalytic subunit (Prkag2), mRNA.	21.208	18.6	43.7	42.6	44.209
NM_009143	Mus musculus stromal cell derived factor 2 (Sdf2), mRNA.	145	113	164	421	184.62
NM_153530	Mus musculus DIS3 mitotic control homolog (S. cerevisiae)-like 2 (Dis3l2), mRNA.	17.45	15.93	40.1	31.5	32.96
NM_134037	Mus musculus ATP citrate lyase (Acly), mRNA.	50.038	57.32	87.9	116	209.076
NM_009460	Mus musculus SMT3 suppressor of mif two 3 homolog 1 (yeast) (Sumo1), mRNA.	145.72	151	276.5	316	301.864
NM_026631	Mus musculus NHP2 ribonucleoprotein homolog (yeast) (Nhp2), mRNA.	232.15	431.47	531.57	413	329.771
NM_008249	Mus musculus transcription factor B2, mitochondrial (Tfb2m), nuclear gene encoding mitochondrial protein, mRNA.	9.22	9.11	20.4	18	4.78
NM_022981	Mus musculus zinc finger protein 110 (Zfp110), mRNA.	25.5	23.36	50.79	54	13.81
NM_026515	Mus musculus RIKEN cDNA 2810417H13 gene (2810417H13Rik), mRNA.	42.768	29.59	64.26	111.58	77.932
NM_027959	Mus musculus protein disulfide isomerase associated 6 (Pdia6), mRNA.	54.01	65.51	127.86	93.76	119.55
NM_025357	Mus musculus small muscle protein, X-linked (Smpx), mRNA.	44.3	54.5	45.2	137	12.3
NM_148928	Mus musculus general transcription factor IIIC, polypeptide 5 (Gtf3c5), mRNA.	15.82	9.11	31.1	34.6	58.092
NM_020022	Mus musculus replication factor C (activator 1) 2 (Rfc2), mRNA.	43.8	46.14	102	78.4	101.13
NM_030198	Mus musculus GINS complex subunit 3 (Psf3 homolog) (Gins3), mRNA.	14.49	16.14	25.26	35.23	12.409
NM_019665	Mus musculus ADP-ribosylation factor-like 6 (Arl6), mRNA.	14.5	23.9	18.4	42.1	13.1
NM_010128	Mus musculus epithelial membrane protein 1 (Emp1), mRNA.	19.55	9.3	27.2	54.7	7.47
NM_175329	Mus musculus coiled-coil-helix-coiled-coil-helix domain containing 10 (Chchd10), mRNA.	165.3	133	276	409	451.394
NM_007861	Mus musculus dihydrolipoamide dehydrogenase (Dld), mRNA.	46.288	58.77	47.54	145.19	59.252
NM_028787	Mus musculus solute carrier family 35, member F5 (Slc35f5), mRNA.	15.3	32.7	18.2	46.2	22.97
NM_027554	Mus musculus ubiquitin specific peptidase 38 (Usp38), mRNA.	10.37	9.69	23.1	21.1	22.728
NM_026577	Mus musculus ADP-ribosylation factor-like 13B (Arl13b), mRNA.	16.976	9.87	35.4	36.27	20.6
NM_008976	Mus musculus protein tyrosine phosphatase, non-receptor type 14 (Ptpn14), mRNA.	23.05	27.68	43.09	54	34.256
NM_178748	Mus musculus EGF-like, fibronectin type III and laminin G domains (Egflam), mRNA.	14.52	10.06	30.84	30.53	12.17
NM_028132	Mus musculus phosphoglucomutase 2 (Pgm2), mRNA.	67.806	79.76	73.9	210	79.015
NM_025443	Mus musculus partner of NOB1 homolog (S. cerevisiae) (Pno1), mRNA.	27.208	25.87	37.89	76.68	58.304
NM_025352	Mus musculus ubiquinol-cytochrome c reductase, complex III subunit VII (Uqcrq), nuclear gene encoding mitochondrial protein, mRNA.	166	176.28	255	441.79	388.164
NM_133740	Mus musculus protein arginine N-methyltransferase 3 (Prmt3), mRNA.	6.58	12.71	12.64	16.1	37.931
NM_212433	Mus musculus F-box protein 3 (Fbxo3), transcript variant 1, mRNA.	39.5	26.02	70.9	96.11	51.478
NM_009801	Mus musculus carbonic anhydrase 2 (Car2), mRNA.	35.91	19	128.5	23.4	32.28
NM_133977	Mus musculus transferrin (Trf), mRNA.	16.1	15.19	57.2	11.8	5.55
NM_010898	Mus musculus neurofibromatosis 2 (Nf2), mRNA.	32.47	20.3	60.9	77.4	21.865
NM_011278	Mus musculus ring finger protein 4 (Rnf4), mRNA.	97.12	79.18	167.79	243.42	119.79
NM_027992	Mus musculus transmembrane protein 106B (Tmem106b), mRNA.	18.43	28.45	26.36	52.58	48.348
NM_025799	Mus musculus fucosidase, alpha-L- 2, plasma (Fuca2), mRNA.	7.9	8.73	12	22.5	28.036
NM_001039824	Mus musculus ferredoxin 1-like (Fdx1l), mRNA.	75.08	142.47	174	145	44.796
NM_010247	Mus musculus X-ray repair complementing defective repair in Chinese hamster cells 6 (Xrcc6), mRNA.	38.2	59.8	71.8	91.1	51.03
NM_133768	Mus musculus argininosuccinate lyase (Asl), mRNA.	14.8	6.07	25.5	38.4	22.35
NM_153127	Mus musculus multimerin 2 (Mmrn2), mRNA.	16.84	32.29	33.2	39.29	18.036
NM_001039534	Mus musculus phosphoseryl-tRNA kinase (Pstk), mRNA.	17.1	25.4	28.3	45.5	22.9
NM_146032	Mus musculus signal recognition particle 68 (Srp68), mRNA.	70.78	69.52	126.93	175.74	44.83
NM_026302	Mus musculus dynactin 4 (Dctn4), mRNA.	19.09	20.27	34.33	48.34	53.884
NM_207255	Mus musculus zinc finger protein 532 (Zfp532), mRNA.	14.2	11.58	29.6	32.2	60.733
NM_134131	Mus musculus tumor necrosis factor, alpha-induced protein 8 (Tnfaip8), mRNA.	15.64	22.8	24.6	43.3	7.86
NM_080456	Mus musculus mitochondrial ribosomal protein S6 (Mrps6), nuclear gene encoding mitochondrial protein, mRNA.	31.92	42.91	64.5	73.4	22.16
NM_025511	Mus musculus family with sequence similarity 36, member A (Fam36a), mRNA.	21.68	22.39	43.51	50.7	11.02
NM_022331	Mus musculus homocysteine-inducible, endoplasmic reticulum stress-inducible, ubiquitin-like domain member 1 (Herpud1), mRNA.	8.89	9.49	23.4	15.9	29.562
NM_025336	Mus musculus coiled-coil-helix-coiled-coil-helix domain containing 3 (Chchd3), mRNA.	43.788	32.83	70.46	119	52.462
NM_026734	Mus musculus transmembrane protein 126B (Tmem126b), mRNA.	15	11	25.7	40.2	4.165
NR_003634	Mus musculus ribosomal protein S4, Y-linked 2 (Rps4y2), non-coding RNA.	15	18.8	14.6	51.62	45.3
NM_025550	Mus musculus proteasome (prosome, macropain) 26S subunit, non-ATPase, 6 (Psmd6), mRNA.	39.33	53.74	69.03	103	78.92
NM_145460	Mus musculus oxidoreductase NAD-binding domain containing 1 (Oxnad1), mRNA.	21.2	21.5	39.9	53.5	11.169
NM_026703	Mus musculus NADH dehydrogenase (ubiquinone) 1 alpha subcomplex, 8 (Ndufa8), nuclear gene encoding mitochondrial protein, mRNA.	44.98	37.37	97.49	100	69.41
NM_010120	Mus musculus eukaryotic translation initiation factor 1A (Eif1a), mRNA.	17.798	24.11	31.89	46.9	59.101
NM_019650	Mus musculus golgi SNAP receptor complex member 2 (Gosr2), mRNA.	19.768	22.17	36	51.58	67.21
NM_019684	Mus musculus serine/arginine-rich protein specific kinase 3 (Srpk3), mRNA.	14.65	15.19	27.4	38.1	17.839
NM_027093	Mus musculus RIKEN cDNA 2310003L22 gene (2310003L22Rik), mRNA.	30.8	20.33	50.6	85.5	56.96
NM_009373	Mus musculus transglutaminase 2, C polypeptide (Tgm2), mRNA.	19.788	10.1	39.2	48.8	28.016
NM_001004185	Mus musculus WAS protein homolog associated with actin, golgi membranes and microtubules (Whamm), mRNA.	14.77	16.75	26.34	39.8	9.174
NM_010473	Mus musculus histidine rich calcium binding protein (Hrc), mRNA.	10.208	15.77	8.14	37.9	57.87
NM_009022	Mus musculus aldehyde dehydrogenase family 1, subfamily A2 (Aldh1a2), mRNA.	8.888	4.18	19.7	20.8	9.02
NM_029090	Mus musculus N-acetyltransferase 15 (GCN5-related, putative) (Nat15), mRNA.	31.4	35.7	54.2	86.4	71.8
NM_030057	Mus musculus trafficking protein particle complex 6B (Trappc6b), mRNA.	12.51	11.96	19.09	37.6	13.26
NM_173751	Mus musculus ilvB (bacterial acetolactate synthase)-like (Ilvbl), mRNA.	8.89	10.3	19.9	20.8	19.49
NM_025362	Mus musculus DnaJ (Hsp40) homolog, subfamily C, member 30 (Dnajc30), mRNA.	13.3	15.4	27.2	33.1	33.462
NM_146247	Mus musculus cDNA sequence BC024814 (BC024814), mRNA.	10.54	13.9	18.9	29.4	19.325
NM_025518	Mus musculus dihydrouridine synthase 2-like (SMM1, S. cerevisiae) (Dus2l), mRNA.	8.398	17.5	19.5	19.4	8.87
NM_001111277	Mus musculus eukaryotic translation initiation factor 2B, subunit 3 (Eif2b3), transcript variant 1, mRNA.	8.39	6.83	22.3	16.6	13.1
NM_009185	Mus musculus Scl/Tal1 interrupting locus (Stil), mRNA.	8.72	14.39	21.4	18.9	8.94
NM_001110242	Mus musculus RIKEN cDNA 1810043H04 gene (1810043H04Rik), mRNA.	12.3	10.8	17.6	39.1	9.71
NM_001081222	Mus musculus establishment of cohesion 1 homolog 1 (S. cerevisiae) (Esco1), mRNA.	7.898	6.45	11.8	25.1	4.159
NM_010929	Mus musculus Notch gene homolog 4 (Drosophila) (Notch4), mRNA.	8.23	17.3	25.3	13	6.09
NM_020050	Mus musculus TMEM9 domain family, member B (Tmem9b), mRNA.	22.7	28.47	31.1	72.9	36.57
NM_027256	Mus musculus integrator complex subunit 4 (Ints4), mRNA.	7.9	9.3	19.7	17.3	21.04
NM_023168	Mus musculus glutamate receptor, ionotropic, N-methyl D-aspartate-associated protein 1 (glutamate binding) (Grina), mRNA.	25.05	28.5	72.9	42.4	102.771
NM_172540	Mus musculus TRM2 tRNA methyltransferase 2 homolog B (S. cerevisiae) (Trmt2b), mRNA.	11.7	5.51	20.8	33.62	20.431
NM_001007581	Mus musculus RIKEN cDNA 2810408M09 gene (2810408M09Rik), mRNA.	12.7	8.16	26.6	32.4	47.71
NM_026933	Mus musculus TP53 regulated inhibitor of apoptosis 1 (Triap1), mRNA.	13.688	12.7	28.3	35.3	27.16
NM_028131	Mus musculus centromere protein N (Cenpn), mRNA.	20.08	13.15	53.1	40.2	50.46
NM_026658	Mus musculus mitochondrial translation optimization 1 homolog (S. cerevisiae) (Mto1), nuclear gene encoding mitochondrial protein, mRNA.	14.2	14	34.9	31.5	21.462
XM_984471	PREDICTED: Mus musculus similar to UDP-Gal:glucosylceramide beta-1,4-galactosyltransferase (LOC675709), mRNA.	14.488	24.87	20.13	48.1	40.96
NM_153799	Mus musculus enhancer of mRNA decapping 3 homolog (S. cerevisiae) (Edc3), mRNA.	10	11.44	30.23	17.32	40.325
NM_173048	Mus musculus golgi associated, gamma adaptin ear containing, ARF binding protein 3 (Gga3), mRNA.	9.38	21.81	18.6	26.76	51.47
NM_028756	Mus musculus solute carrier family 35, member A5 (Slc35a5), mRNA.	12.02	10.06	22.1	35.73	26.94
NM_027740	Mus musculus WD repeat domain 51B (Wdr51b), mRNA.	5.76	8.92	10.5	18.22	20
NM_001030014	Mus musculus malonyl CoA:ACP acyltransferase (mitochondrial) (Mcat), nuclear gene encoding mitochondrial protein, mRNA.	8.56	3.23	17.6	24.4	9.17
NM_134071	Mus musculus ankyrin repeat domain 32 (Ankrd32), mRNA.	11.36	5.51	21.2	34.52	23.96
NM_027324	Mus musculus sideroflexin 1 (Sfxn1), mRNA.	15.46	23.53	27.9	47.6	23.311
NM_023906	Mus musculus ankyrin repeat and SOCS box-containing 3 (Asb3), mRNA.	7.24	5.89	15.4	20.39	11.328
NM_009940	Mus musculus demethyl-Q 7 (Coq7), mRNA.	15.6	18	19.5	56.6	25.86
NM_009524	Mus musculus wingless-related MMTV integration site 5A (Wnt5a), mRNA.	16.81	36.62	34.53	47.38	29.655
NM_011173	Mus musculus protein S (alpha) (Pros1), mRNA.	18.13	17.07	41.96	46.2	23.908
NR_015601	Mus musculus RIKEN cDNA C030044B11 gene (C030044B11Rik), non-coding RNA.	10.698	12.72	26.19	26.53	16.18
NM_001045523	Mus musculus bromo adjacent homology domain containing 1 (Bahd1), mRNA.	9.88	11.4	24.81	24.1	30.605
NM_026140	Mus musculus glutamyl-tRNA synthetase 2 (mitochondrial)(putative) (Ears2), nuclear gene encoding mitochondrial protein, mRNA.	9.38	4.18	13.7	32.9	4.78
NM_133921	Mus musculus nuclear transcription factor, X-box binding-like 1 (Nfxl1), mRNA.	5.1	4.94	8.79	17.3	20.24
NM_025729	Mus musculus mitogen-activated protein kinase kinase kinase 7 interacting protein 3 (Map3k7ip3), mRNA.	6.75	8.92	20.8	13.7	19.567
NM_001014996	Mus musculus centromere protein J (Cenpj), mRNA.	16.6	13.71	40.3	42.6	18.9
NM_178391	Mus musculus SET domain and mariner transposase fusion gene (Setmar), mRNA.	3.62	1.33	9.21	9.94	8.86
NM_001039483	Mus musculus transmembrane and coiled-coil domains 1 (Tmco1), mRNA.	5.1	6.64	12	14.7	11.6
NM_023633	Mus musculus RIKEN cDNA 2410016O06 gene (2410016O06Rik), mRNA.	5.93	3.99	11.8	18.9	6.47
NM_133972	Mus musculus armadillo repeat containing 6 (Armc6), mRNA.	8.23	10.6	19.7	22.5	20.616
NM_025636	Mus musculus RIKEN cDNA 2310079N02 gene (2310079N02Rik), mRNA.	4.61	4.37	7.71	16.6	14.3
NM_001114637	Mus musculus jumonji domain containing 7 (Jmjd7), mRNA.	7.24	9.49	18.9	18.5	32.7
NM_001163567	Mus musculus family with sequence similarity 102, member B (Fam102b), mRNA.	9.88	18.99	17.79	33.18	28.562
NM_025500	Mus musculus mitochondrial ribosomal protein L37 (Mrpl37), nuclear gene encoding mitochondrial protein, mRNA.	10.368	13.47	30.2	23.4	27.8
NM_026788	Mus musculus methylenetetrahydrofolate dehydrogenase (NADP+ dependent) 2-like (Mthfd2l), mRNA.	6.75	3.42	8.79	26.79	17.229
NM_028123	Mus musculus solute carrier family 37 (glycerol-3-phosphate transporter), member 3 (Slc37a3), mRNA.	5.93	9.68	11.4	19.7	20.84
NM_024199	Mus musculus cleavage stimulation factor, 3' pre-RNA, subunit 1 (Cstf1), mRNA.	5.1	6.26	10.3	17	21.7
NM_010255	Mus musculus guanidinoacetate methyltransferase (Gamt), mRNA.	7.41	9.3	9.21	29.8	27.06
NM_177190	Mus musculus t-complex 11 like 1 (Tcp11l1), mRNA.	8.23	13.5	19.1	24.1	14.61
NM_001042499	Mus musculus RAB, member of RAS oncogene family-like 3 (Rabl3), mRNA.	7.9	9.87	17.4	24.37	18.316
NM_025564	Mus musculus mago-nashi homolog B (Drosophila) (Magohb), mRNA.	5.93	7.59	8.36	23.2	9.32
NM_028211	Mus musculus RIKEN cDNA 2210016L21 gene (2210016L21Rik), mRNA.	7.24	6.45	22.1	16.3	24.1
NM_028248	Mus musculus transmembrane protein 87B (Tmem87b), mRNA.	6.91	10.06	14.1	22.76	12.799
NM_153420	Mus musculus acid phosphatase-like 2 (Acpl2), mRNA.	5.758	3.23	11.4	19.9	12.87
NM_026440	Mus musculus RNA (guanine-7-) methyltransferase (Rnmt), mRNA.	4.77	3.8	11.1	15.2	12.9
NM_027136	Mus musculus candidate tumor suppressor in ovarian cancer 2 (Ovca2), mRNA.	6.09	7.59	13.3	20.1	9.09
NM_029756	Mus musculus serologically defined colon cancer antigen 8 (Sdccag8), mRNA.	8.388	5.7	14.1	31.5	11.3
NM_013526	Mus musculus growth differentiation factor 6 (Gdf6), mRNA.	4.61	3.42	10.1	15.6	0.925
NM_013456	Mus musculus actinin alpha 3 (Actn3), mRNA.	8.23	6.45	27.9	17	7.786
NM_008102	Mus musculus GTP cyclohydrolase 1 (Gch1), mRNA.	5.59	7.41	7.5	23.69	15.124
NM_173866	Mus musculus glutamic pyruvate transaminase (alanine aminotransferase) 2 (Gpt2), mRNA.	3.13	2.47	12.86	5.68	7.25
NM_008278	Mus musculus hydroxyprostaglandin dehydrogenase 15 (NAD) (Hpgd), mRNA.	3.29	1.71	7.07	12.8	1.08
NM_018886	Mus musculus lectin, galactose binding, soluble 8 (Lgals8), mRNA.	4.61	6.65	7.29	20.1	3.161
NM_001033155	Mus musculus DnaJ (Hsp40) homolog, subfamily B, member 14 (Dnajb14), mRNA.	3.128	2.28	9.86	9.23	3.47
NM_032003	Mus musculus ectonucleotide pyrophosphatase/phosphodiesterase 5 (Enpp5), mRNA.	4.28	11.24	10.5	15.4	4.24
NM_001081091	Mus musculus centrosomal protein 152 (Cep152), mRNA.	5.76	4.18	15.2	19.2	16.5
NM_175503	Mus musculus alanine and arginine rich domain containing protein (Aard), mRNA.	3.13	1.9	8.57	10.7	1.77
NM_183263	Mus musculus RNA methyltransferase like 1 (Rnmtl1), mRNA.	3.29	7.02	7.5	13.3	3.236
NM_198105	Mus musculus family with sequence similarity 120, member C (Fam120c), mRNA.	4.11	2.28	11.1	14.4	7.94
NM_153424	Mus musculus nephronophthisis 4 (juvenile) homolog (human) (Nphp4), mRNA.	4.77	0	7.29	22.5	10.401
NM_145471	Mus musculus leucine rich repeat containing 14 (Lrrc14), mRNA.	3.95	8.54	10.7	14.4	7.71
NM_176979	Mus musculus topoisomerase (DNA) II binding protein 1 (Topbp1), mRNA.	5.93	10.25	15.2	21.1	16.09
NM_011158	Mus musculus protein kinase, cAMP dependent regulatory, type II beta (Prkar2b), mRNA.	4.28	4.75	10.93	16.08	23.92
NM_133818	Mus musculus expressed sequence AI597479 (AI597479), mRNA.	3.79	2.85	9.43	14.7	25.736
NM_021337	Mus musculus superkiller viralicidic activity 2-like (S. cerevisiae) (Skiv2l), mRNA.	2.14	6.45	9.43	4.74	13.6
NM_028797	Mus musculus gametocyte specific factor 1 (Gtsf1), mRNA.	3.95	2.85	0	25.6	1.233
NM_172468	Mus musculus sorting nexin family member 30 (Snx30), mRNA.	2.14	5.13	3.43	10.9	3.78
NM_001024135	Mus musculus kelch repeat and BTB (POZ) domain containing 7 (Kbtbd7), mRNA.	5.43	6.27	9.86	24.6	7.089
NM_001081119	Mus musculus abhydrolase domain containing 13 (Abhd13), mRNA.	5.43	3.8	18.4	16.58	23.654
NM_028354	Mus musculus tyrosyl-DNA phosphodiesterase 1 (Tdp1), mRNA.	3.46	3.8	14.8	8.76	11.4
XR_031050	PREDICTED: Mus musculus similar to ribosomal protein S2 (LOC621842), misc RNA.	3.29	3.23	16.7	5.68	3.39
NM_023876	Mus musculus elongation protein 4 homolog (S. cerevisiae) (Elp4), mRNA.	2.968	11.2	10.5	10.89	6.554
NM_181419	Mus musculus zinc finger protein 599 (Zfp599), mRNA.	1.98	3.04	3.86	11.37	3.77
NM_001024698	Mus musculus carboxypeptidase A2, pancreatic (Cpa2), mRNA.	2.63	0	12	7.34	5.32
NM_153578	Mus musculus non imprinted in Prader-Willi/Angelman syndrome 1 homolog (human) (Nipa1), mRNA.	2.63	2.85	9.64	9.71	3.78
NM_024169	Mus musculus FK506 binding protein 11 (Fkbp11), mRNA.	3.95	11.2	18.2	10.9	3.164
NM_030026	Mus musculus methylcrotonoyl-Coenzyme A carboxylase 2 (beta) (Mccc2), nuclear gene encoding mitochondrial protein, mRNA.	2.8	4.56	9.43	13	9.79
NM_028481	Mus musculus coiled-coil domain containing 18 (Ccdc18), mRNA.	2.47	1.52	8.36	13.3	4.396
NM_032540	Mus musculus Kell blood group (Kel), mRNA.	1.65	3.99	8.79	6.87	6.55
NM_013539	Mus musculus splA/ryanodine receptor domain and SOCS box containing 2 (Spsb2), mRNA.	1.65	0	8.79	8.05	1.54
NM_025474	Mus musculus mitochondrial ribosomal protein S14 (Mrps14), nuclear gene encoding mitochondrial protein, mRNA.	1.81	2.47	5.14	12.78	3.85
NM_144865	Mus musculus receptor accessory protein 2 (Reep2), mRNA.	1.81	3.04	8.79	9.23	5.01
NM_008620	Mus musculus guanylate binding protein 4 (Gbp4), mRNA.	1.48	1.71	8.35	7.1	3.47
NM_138605	Mus musculus protein phosphatase 1, regulatory (inhibitor) subunit 3F (Ppp1r3f), mRNA.	1.48	0	8.36	8.29	3.236
NM_181470	Mus musculus LTV1 homolog (S. cerevisiae) (Ltv1), mRNA.	1.48	6.83	6.43	10.9	9.479
NR_024083	Mus musculus cDNA sequence BC005561 (BC005561), non-coding RNA.	0	1.14	2.79	5.68	2.39
NM_145916	Mus musculus zinc finger protein 7 (Zfp7), mRNA.	0	2.09	5.36	3.55	2.16
NM_028275	Mus musculus RIKEN cDNA 1700112E06 gene (1700112E06Rik), mRNA.	0	0	5.57	3.55	4.16
NM_198014	Mus musculus SLAIN motif family, member 1 (Slain1), mRNA.	0	0	0	9.47	1.7
XR_032589	PREDICTED: Mus musculus similar to Cltb protein (LOC100046457), misc RNA.	0	0	7.5	2.13	5.17
NM_026789	Mus musculus RIKEN cDNA 1110020C03 gene (1110020C03Rik), mRNA.	0	0	6.21	3.55	0.616
NM_028386	Mus musculus aspartate beta-hydroxylase domain containing 2 (Asphd2), mRNA.	0	0	3.64	6.16	3.93
NM_028710	Mus musculus arylsulfatase G (Arsg), mRNA.	0	2.28	3	6.87	11.1
NM_007525	Mus musculus BRCA1 associated RING domain 1 (Bard1), mRNA.	0	6.84	5.36	5.68	2.389
NM_010304	Mus musculus guanine nucleotide binding protein, alpha 15 (Gna15), mRNA.	0	0	7.29	4.02	2.85
NM_146001	Mus musculus huntingtin interacting protein 1 (Hip1), mRNA.	57.8	87.95	7.71	8.05	36.585
NM_133786	Mus musculus structural maintenance of chromosomes 4 (Smc4), mRNA.	160.988	155	224	313	66.93
NM_010273	Mus musculus guanosine diphosphate (GDP) dissociation inhibitor 1 (Gdi1), mRNA.	439.23	370.69	47.1	90.2	197.39
NM_175413	Mus musculus leucine rich repeat containing 39 (Lrrc39), transcript variant 2, mRNA.	37.06	36.3	29.6	99	32.447
NM_008983	Mus musculus protein tyrosine phosphatase, receptor type, K (Ptprk), mRNA.	40.68	27.11	6	2.84	24.745
NM_178896	Mus musculus DCN1, defective in cullin neddylation 1, domain containing 4 (S. cerevisiae) (Dcun1d4), mRNA.	39.46	23.88	2.57	6.87	15.021
NM_028065	Mus musculus canopy 3 homolog (zebrafish) (Cnpy3), mRNA.	22.39	12.7	0	3.31	10.1
NM_010613	Mus musculus KH-type splicing regulatory protein (Khsrp), mRNA.	22.18	26	0	3.55	98.02
NM_173863	Mus musculus CREB regulated transcription coactivator 3 (Crtc3), mRNA.	22.4	9.68	2.36	1.42	6.09
NM_080636	Mus musculus histidyl-tRNA synthetase 2, mitochondrial (putative) (Hars2), nuclear gene encoding mitochondrial protein, mRNA.	21.73	15	1.5	2.6	7.171
NM_028836	Mus musculus chitobiase, di-N-acetyl- (Ctbs), mRNA.	4.77	1.71	8.36	15.15	12.722
NM_007829	Mus musculus Fas death domain-associated protein (Daxx), mRNA.	63.05	126.9	11.6	4.5	9.784
NM_173011	Mus musculus isocitrate dehydrogenase 2 (NADP+), mitochondrial (Idh2), nuclear gene encoding mitochondrial protein, mRNA.	345.83	358.84	313.57	821.94	633.25
NM_178928	Mus musculus actin filament associated protein 1-like 1 (Afap1l1), mRNA.	77.2	111.3	102.26	158.6	91.925
NM_019745	Mus musculus programmed cell death 10 (Pdcd10), mRNA.	33.08	33.57	52.71	62	28.29
NM_011965	Mus musculus proteasome (prosome, macropain) subunit, alpha type 1 (Psma1), mRNA.	187.15	227.14	292	324	33.18
NM_026917	Mus musculus zinc finger, DHHC domain containing 3 (Zdhhc3), mRNA.	25	28.49	41.19	50.39	66.001
NM_028863	Mus musculus iron-sulfur cluster assembly 2 homolog (S. cerevisiae) (Isca2), mRNA.	66.3	95.5	7.93	10.7	50.4
NM_178888	Mus musculus GTPase activating RANGAP domain-like 3 (Garnl3), mRNA.	44.418	35.28	5.79	4.5	14.878
NM_025800	Mus musculus protein phosphatase 1, regulatory (inhibitor) subunit 2 (Ppp1r2), mRNA.	26.33	28.52	35.99	59.88	32.86
NM_027117	Mus musculus kelch domain containing 2 (Klhdc2), mRNA.	26.55	45.38	60.9	36.2	114.32
NM_025710	Mus musculus ubiquinol-cytochrome c reductase, Rieske iron-sulfur polypeptide 1 (Uqcrfs1), mRNA.	306.93	299.61	388.5	614.39	147.86
NM_011695	Mus musculus voltage-dependent anion channel 2 (Vdac2), mRNA.	389.99	561.18	553.93	715.13	707.38
NM_019951	Mus musculus SEC11 homolog A (S. cerevisiae) (Sec11a), mRNA.	70.71	63.06	8.79	11.36	74.271
NM_008682	Mus musculus neural precursor cell expressed, developmentally down-regulated gene 1 (Nedd1), mRNA.	53.35	51.82	65.52	117.08	36.683
NM_007944	Mus musculus epidermal growth factor receptor pathway substrate 15-like 1 (Eps15l1), transcript variant 1, mRNA.	101.81	96.82	7.93	22	123
NM_009538	Mus musculus pleiomorphic adenoma gene-like 1 (Plagl1), mRNA.	101.748	122.86	13.1	17.02	139.926
NM_008535	Mus musculus lymphoblastomic leukemia 1 (Lyl1), mRNA.	13.188	22.01	37.7	13	16.228
NM_021498	Mus musculus polymerase (DNA directed), epsilon 3 (p17 subunit) (Pole3), mRNA.	13.13	17.43	26.1	24.6	25.1
XM_001481164	PREDICTED: Mus musculus RIKEN cDNA 1190002F15 gene (1190002F15Rik), mRNA.	12.5	10.8	16.1	34.3	16.6
NM_177806	Mus musculus PRP39 pre-mRNA processing factor 39 homolog (yeast) (Prpf39), mRNA.	74.7	54.11	6.43	14.69	32.667
NM_001081356	Mus musculus RIKEN cDNA 2610030H06 gene (2610030H06Rik), mRNA.	21.908	11.78	24.63	53.31	29.41
NM_023209	Mus musculus PDZ binding kinase (Pbk), mRNA.	21.9	19.74	37.9	40.5	24.225
NM_021354	Mus musculus developmentally regulated GTP binding protein 2 (Drg2), mRNA.	21.2	26.4	41.1	36.7	37.772
NM_008471	Mus musculus keratin 19 (Krt19), mRNA.	30.9	43.3	41.8	67.9	40.402
NM_197998	Mus musculus RIKEN cDNA 2210021J22 gene (2210021J22Rik), mRNA.	26.2	36.41	2.36	2.13	5.16
NM_016765	Mus musculus dimethylarginine dimethylaminohydrolase 2 (Ddah2), mRNA.	26.18	32.69	3.21	1.66	22.15
NM_010474	Mus musculus heparan sulfate (glucosamine) 3-O-sulfotransferase 1 (Hs3st1), mRNA.	25.7	15.8	1.71	3.08	3.78
NM_173185	Mus musculus casein kinase 1, gamma 1 (Csnk1g1), mRNA.	25.48	26.46	3.43	1.42	16.569
NM_017366	Mus musculus acyl-Coenzyme A dehydrogenase, very long chain (Acadvl), nuclear gene encoding mitochondrial protein, mRNA.	26.5	30.8	1.29	4.26	28.8
NM_145501	Mus musculus phosphatidylinositol 4-kinase type 2 alpha (Pi4k2a), mRNA.	26.788	15.94	2.36	3.31	3.78
NM_010831	Mus musculus salt inducible kinase 1 (Sik1), mRNA.	6.588	16.13	10.7	17.52	61.638
NM_177870	Mus musculus solute carrier family 5 (sodium-dependent vitamin transporter), member 6 (Slc5a6), mRNA.	5.93	9.3	11.6	15.9	10.401
NM_028599	Mus musculus WD repeat domain 75 (Wdr75), mRNA.	5.76	20.31	12	15.4	74.1
NM_001031772	Mus musculus lin-28 homolog B (C. elegans) (Lin28b), mRNA.	5.76	3.42	9.43	18	23.39
NM_013738	Mus musculus pleckstrin 2 (Plek2), mRNA.	5.43	8.92	19.26	8.29	0
NM_177682	Mus musculus expressed sequence AU022870 (AU022870), mRNA.	40.48	34.41	81.9	58.2	28
NM_001048250	Mus musculus RIKEN cDNA 2810008M24 gene (2810008M24Rik), mRNA.	53	44.38	6	7.1	18.994
NM_133913	Mus musculus chondroitin polymerizing factor 2 (Chpf2), mRNA.	52.7	30.38	5.36	8.05	13.6
NM_023173	Mus musculus dual specificity phosphatase 12 (Dusp12), mRNA.	52.2	68.5	6.21	7.58	21.839
NM_016665	Mus musculus stimulated by retinoic acid 13 (Stra13), mRNA.	14.6	12.9	24.9	30.1	26
NM_175275	Mus musculus centlein, centrosomal protein (Cntln), transcript variant 1, mRNA.	14.66	10.25	19.7	35.94	28
NM_016686	Mus musculus vascular endothelial zinc finger 1 (Vezf1), mRNA.	83.31	72.47	6.21	17.99	71.295
NM_172683	Mus musculus pogo transposable element with ZNF domain (Pogz), mRNA.	56.75	44.4	9.64	4.97	39.062
NM_134007	Mus musculus CDGSH iron sulfur domain 1 (Cisd1), mRNA.	37	32.68	38.31	88.5	51.494
NM_025831	Mus musculus RIKEN cDNA 1300014I06 gene (1300014I06Rik), mRNA.	30.81	17.3	4.07	2.13	8.399
NM_016695	Mus musculus membrane protein, palmitoylated 2 (MAGUK p55 subfamily member 2) (Mpp2), mRNA.	30.9	22.2	1.93	4.5	24.299
NM_138679	Mus musculus ash1 (absent, small, or homeotic)-like (Drosophila) (Ash1l), mRNA.	30.34	15.2	2.79	3.55	8.1
NM_008695	Mus musculus nidogen 2 (Nid2), mRNA.	30.3	60.2	3.86	2.84	37.762
NM_146131	Mus musculus pre-B-cell leukemia transcription factor interacting protein 1 (Pbxip1), mRNA.	7.24	9.68	10.9	21.8	9.246
NM_145533	Mus musculus spermine oxidase (Smox), mRNA.	7.08	5.32	10.5	22	22.239
NM_198001	Mus musculus RIKEN cDNA 1110008P14 gene (1110008P14Rik), mRNA.	7.08	7.59	17.6	15.2	24.132
NM_011537	Mus musculus T-box 5 (Tbx5), mRNA.	61.08	5.13	7.5	8.52	61.22
NM_010859	Mus musculus myosin, light polypeptide 3 (Myl3), mRNA.	407.2	579.2	270.64	1036.63	688.81
NM_153781	Mus musculus brain glycogen phosphorylase (Pygb), mRNA.	101.02	98.34	12.81	16.6	49.2
NM_028095	Mus musculus methyltransferase like 10 (Mettl10), mRNA.	42	36.4	54.4	89.7	31.271
NM_199008	Mus musculus COX11 homolog, cytochrome c oxidase assembly protein (yeast) (Cox11), nuclear gene encoding mitochondrial protein, mRNA.	20.45	19.94	34.91	36.72	49.63
NM_011670	Mus musculus ubiquitin carboxy-terminal hydrolase L1 (Uchl1), mRNA.	20.58	34.21	31.3	41.4	103.85
NM_139144	Mus musculus O-linked N-acetylglucosamine (GlcNAc) transferase (UDP-N-acetylglucosamine:polypeptide-N-acetylglucosaminyl transferase) (Ogt), mRNA.	317.38	252.06	38.34	62.96	157.344
NM_026714	Mus musculus RIKEN cDNA 0610037D15 gene (0610037D15Rik), mRNA.	35.1	26	4.07	4.5	14.9
NM_028385	Mus musculus SET domain containing 5 (Setd5), mRNA.	34.358	39.26	2.57	5.92	36.756
NM_016681	Mus musculus CHK2 checkpoint homolog (S. pombe) (Chek2), mRNA.	9.06	2.85	13.9	22.53	6.157
NM_134000	Mus musculus TRAF3 interacting protein 2 (Traf3ip2), mRNA.	8.07	6.45	13.9	23.2	9.48
NM_054056	Mus musculus PRKC, apoptosis, WT1, regulator (Pawr), mRNA.	12.54	23.9	1.29	0	37.97
NM_027557	Mus musculus PWWP domain containing 2A (Pwwp2a), transcript variant 2, mRNA.	12.3	9.49	1.29	0	11.7
NM_198168	Mus musculus protein phosphatase 2, regulatory subunit B (B56), beta isoform (Ppp2r5b), mRNA.	12.2	10.6	1.29	0	7.47
NM_001001184	Mus musculus coiled-coil domain containing 111 (Ccdc111), mRNA.	11.85	6.46	1.29	0	6.09
NM_175549	Mus musculus roundabout homolog 2 (Drosophila) (Robo2), mRNA.	12.67	7.41	0	1.42	8.55
NM_001030307	Mus musculus dyskeratosis congenita 1, dyskerin homolog (human) (Dkc1), mRNA.	11.69	8.73	1.29	0	5.24
NM_173347	Mus musculus prune homolog (Drosophila) (Prune), mRNA.	12.35	13.1	0	1.42	17.683
NM_178632	Mus musculus integrator complex subunit 7 (Ints7), mRNA.	12.838	5.32	1.5	0	31.3
NM_029568	Mus musculus microfibrillar-associated protein 4 (Mfap4), mRNA.	12.8	8.73	1.5	0	3.85
NM_009336	Mus musculus vacuolar protein sorting 72 (yeast) (Vps72), mRNA.	11.9	9.87	0	1.42	20.9
NM_029522	Mus musculus G-protein signalling modulator 2 (AGS3-like, C. elegans) (Gpsm2), mRNA.	12.35	8.35	1.5	0	1.464
NM_181585	Mus musculus phosphatidylinositol 3 kinase, regulatory subunit, polypeptide 3 (p55) (Pik3r3), mRNA.	12.506	10.45	0	1.66	7.01
NM_001085522	Mus musculus predicted gene 13251 (Gm13251), mRNA.	11.9	9.3	0	1.66	1.85
NM_011985	Mus musculus matrix metallopeptidase 23 (Mmp23), mRNA.	11.65	14	0	1.66	7.01
NM_011906	Mus musculus transmembrane protein, adipocyte asscociated 1 (Tpra1), mRNA.	12	13.3	1.71	0	4.47
NM_031406	Mus musculus solute carrier family 12 (potassium/chloride transporters), member 9 (Slc12a9), mRNA.	11.9	12.1	1.71	0	5.01
NM_019484	Mus musculus RNA and export factor binding protein 2 (Refbp2), mRNA.	2.14	0	4.5	8.76	10.402
NM_145419	Mus musculus hexokinase domain containing 1 (Hkdc1), mRNA.	1.81	1.14	2.57	11.4	1
NM_198415	Mus musculus creatine kinase, mitochondrial 2 (Ckmt2), nuclear gene encoding mitochondrial protein, mRNA.	1.48	1.52	3.21	10.4	5.78
NM_053245	Mus musculus aryl hydrocarbon receptor-interacting protein-like 1 (Aipl1), mRNA.	1.48	0	7.71	5.92	0.771
NM_025653	Mus musculus RIKEN cDNA 3110001I22 gene (3110001I22Rik), mRNA.	1.32	0	7.29	5.68	7.47
NM_016924	Mus musculus RWD domain containing 2B (Rwdd2b), mRNA.	1.32	1.14	6.21	7.34	22.662
NM_008524	Mus musculus lumican (Lum), mRNA.	0.988	4.37	4.71	8.29	4.78
NM_009321	Mus musculus tubulin cofactor A (Tbca), mRNA.	50.4	51.6	71.6	97.8	7.4
NM_008031	Mus musculus fragile X mental retardation syndrome 1 homolog (Fmr1), mRNA.	37.89	66.19	47.6	80.98	103.52
NM_024433	Mus musculus methylthioadenosine phosphorylase (Mtap), mRNA.	37.728	31.89	53.77	76.19	72.591
NM_008224	Mus musculus host cell factor C1 (Hcfc1), mRNA.	38.05	36.24	8.15	1.66	59.45
NM_027088	Mus musculus Brca1 associated protein 1 (Bap1), mRNA.	38.7	53	4.29	5.68	19.3
NM_027558	Mus musculus progesterone receptor membrane component 2 (Pgrmc2), mRNA.	9.548	8.36	21	19.7	32.105
NM_010485	Mus musculus ELAV (embryonic lethal, abnormal vision, Drosophila)-like 1 (Hu antigen R) (Elavl1), mRNA.	103.9	108.04	155.57	180.89	269.652
NM_011072	Mus musculus profilin 1 (Pfn1), mRNA.	73.22	97.8	133	107	251.77
NM_016748	Mus musculus cytidine 5'-triphosphate synthase (Ctps), mRNA.	41.638	47.23	53.77	83.8	75.79
NM_027551	Mus musculus kelch-like 30 (Drosophila) (Klhl30), mRNA.	40.68	47.5	48.17	89.8	62.9
NM_138667	Mus musculus mitogen-activated protein kinase kinase kinase 7 interacting protein 2 (Map3k7ip2), mRNA.	85.96	79.78	18.6	6.16	36.494
NM_153774	Mus musculus importin 9 (Ipo9), mRNA.	80.84	71.38	111	149.52	201.767
NM_001081118	Mus musculus PHD and ring finger domains 1 (Phrf1), mRNA.	43.48	36.6	4.5	6.39	26
NM_001163026	Mus musculus DnaJ (Hsp40) homolog, subfamily C, member 13 (Dnajc13), mRNA.	43.47	27.31	4.5	6.87	12.896
NM_133966	Mus musculus TAF5-like RNA polymerase II, p300/CBP-associated factor (PCAF)-associated factor (Taf5l), mRNA.	42.8	25.6	8.14	3.31	20.4
NM_183149	Mus musculus zinc finger protein 598 (Zfp598), mRNA.	46.9	52.44	4.71	7.58	12.9
NM_173437	Mus musculus neuron navigator 1 (Nav1), mRNA.	103.476	146.32	15.24	15.4	62.554
NM_025523	Mus musculus NADH dehydrogenase (ubiquinone) 1, subcomplex unknown, 1 (Ndufc1), mRNA.	261	254.09	246.57	579	206.94
NM_026892	Mus musculus eukaryotic translation initiation factor 1B (Eif1b), mRNA.	77.34	61.9	112.64	137.71	155.571
NM_145452	Mus musculus RAS p21 protein activator 1 (Rasa1), mRNA.	50.688	41.36	9.21	5.21	35.391
NM_010362	Mus musculus glutathione S-transferase omega 1 (Gsto1), mRNA.	14.46	19.6	17.8	35	60.9
NM_009378	Mus musculus thrombomodulin (Thbd), mRNA.	14.11	21.5	40.11	13.7	73.56
NM_026305	Mus musculus transcription elongation factor B (SIII), polypeptide 2 (Tceb2), mRNA.	128	134	164	244	92.5
NM_013497	Mus musculus cAMP responsive element binding protein 3 (Creb3), mRNA.	55.62	93.41	8.57	5.92	25.61
NM_025881	Mus musculus Luc7 homolog (S. cerevisiae)-like (Luc7l), transcript variant 1, mRNA.	55.64	43.84	7.29	8.05	54.13
NM_007771	Mus musculus cryptochrome 1 (photolyase-like) (Cry1), mRNA.	16	7.97	19.9	38.4	34.248
NM_001082483	Mus musculus EFR3 homolog B (S. cerevisiae) (Efr3b), mRNA.	60.4	32.87	1.5	14.9	34.234
NM_175366	Mus musculus mex3 homolog B (C. elegans) (Mex3b), mRNA.	60.44	52.77	5.57	10.89	33.214
NM_028355	Mus musculus transmembrane protein 48 (Tmem48), mRNA.	16.988	23.33	28.3	33.6	11.455
NM_152812	Mus musculus OTU domain containing 6B (Otud6b), mRNA.	16.45	17.84	17.79	43.6	30.86
NM_009874	Mus musculus cyclin-dependent kinase 7 (homolog of Xenopus MO15 cdk-activating kinase) (Cdk7), mRNA.	63.36	77.87	6.85	11.13	59.308
NM_021511	Mus musculus RRS1 ribosome biogenesis regulator homolog (S. cerevisiae) (Rrs1), mRNA.	18.6	33.4	28.9	38.1	29.4
NM_001037913	Mus musculus hypothetical protein LOC622404 (Ccdc107), mRNA.	16	27.7	1.71	0	11.9
NM_016902	Mus musculus nephronophthisis 1 (juvenile) homolog (human) (Nphp1), mRNA.	16.8	6.83	2.14	0	5.86
NM_172471	Mus musculus inter-alpha (globulin) inhibitor H5 (Itih5), mRNA.	16.12	15.19	0	2.13	2.77
NM_153103	Mus musculus kinesin family member 1C (Kif1c), mRNA.	15.81	15.57	2.14	0	6.851
NM_029748	Mus musculus RIKEN cDNA 2510006D16 gene (2510006D16Rik), mRNA.	16.82	19.92	0	2.6	16.2
NM_001085549	Mus musculus predicted gene 12824 (Gm12824), mRNA.	16.12	0	2.57	0	22.86
NM_011829	Mus musculus inosine 5'-phosphate dehydrogenase 1 (Impdh1), mRNA.	16.5	16.52	0	2.84	7.402
NM_011020	Mus musculus heat shock protein 4 like (Hspa4l), mRNA.	3.79	3.23	4.29	13.02	3.62
NM_028705	Mus musculus hect domain and RLD 3 (Herc3), mRNA.	3.79	7.78	4.71	13.69	9.71
NM_023256	Mus musculus keratin 20 (Krt20), mRNA.	3.46	8.16	5.14	12.5	1.54
NM_001080818	Mus musculus CDC14 cell division cycle 14 homolog A (S. cerevisiae) (Cdc14a), mRNA.	3.46	5.13	7.07	10.7	10.324
NM_010145	Mus musculus epoxide hydrolase 1, microsomal (Ephx1), mRNA.	3.29	7.02	10.3	7.34	1.46
NM_001081155	Mus musculus Rap1 GTPase-activating protein (Rap1gap), mRNA.	3.13	8.35	6.43	11.8	3.62
NM_030188	Mus musculus tetratricopeptide repeat domain 30A1 (Ttc30a1), mRNA.	2.47	3.8	7.07	10.2	11.41
NM_011247	Mus musculus retinoblastoma binding protein 6 (Rbbp6), transcript variant 1, mRNA.	93.29	74.02	15.9	11.8	29.77
NM_026283	Mus musculus sterile alpha motif domain containing 8 (Samd8), mRNA.	30.95	38.75	58.09	46.89	26.806
NM_011678	Mus musculus ubiquitin specific peptidase 4 (proto-oncogene) (Usp4), mRNA.	31.13	30.72	62.31	43.32	48.32
NM_016884	Mus musculus heterogeneous nuclear ribonucleoprotein C (Hnrnpc), mRNA.	119	110	18.2	18.7	91.7
NM_009210	Mus musculus helicase-like transcription factor (Hltf), transcript variant 1, mRNA.	127.46	128.75	10.7	29.4	58.38
NM_027994	Mus musculus cullin associated and neddylation disassociated 1 (Cand1), mRNA.	49.418	55.3	55.69	105.33	44.435
NM_011018	Mus musculus sequestosome 1 (Sqstm1), mRNA.	48.67	48.41	77.8	82.9	108.09
NM_001029982	Mus musculus Sec23 interacting protein (Sec23ip), mRNA.	68.46	49.4	75.44	145.36	67.39
NM_025832	Mus musculus NMDA receptor regulated 1-like (Narg1l), mRNA.	20.43	28.89	1.5	1.66	7.009
NM_008146	Mus musculus golgi autoantigen, golgin subfamily a, 3 (Golga3), mRNA.	20.1	12.7	3.43	0	11.9
NM_029868	Mus musculus GC-rich promoter binding protein 1-like 1 (Gpbp1l1), mRNA.	20.4	18.8	0	4.02	11.7
NM_001001881	Mus musculus RIKEN cDNA 2510009E07 gene (2510009E07Rik), mRNA.	20.6	9.68	1.71	2.37	6.4
NM_026931	Mus musculus RIKEN cDNA 1810011O10 gene (1810011O10Rik), mRNA.	20.94	49.9	1.29	3.08	16.8
NM_178389	Mus musculus galactose-4-epimerase, UDP (Gale), mRNA.	5.1	5.13	13.5	8.05	6.94
NM_001080935	Mus musculus RIKEN cDNA B230217C12 gene (B230217C12Rik), mRNA.	5.098	6.84	7.07	15.61	5.32
NM_175770	Mus musculus TAF7 RNA polymerase II, TATA box binding protein (TBP)-associated factor (Taf7), transcript variant 1, mRNA.	4.28	6.65	12.43	9.71	20.702
NM_007416	Mus musculus adrenergic receptor, alpha 1b (Adra1b), mRNA.	25.15	7.97	1.5	3.08	29.387
NM_013626	Mus musculus peptidylglycine alpha-amidating monooxygenase (Pam), mRNA.	25.16	28.12	1.93	3.08	26.74
NM_011586	Mus musculus myosin XVIIIA (Myo18a), mRNA.	25.198	18.24	2.79	2.37	22.7
NM_009544	Mus musculus zinc finger protein 105 (Zfp105), mRNA.	24.15	24.1	5.36	0	8.09
NM_001100452	Mus musculus cDNA sequence BC032203 (BC032203), mRNA.	24.48	24.25	5.78	0	13.25
NM_130863	Mus musculus adrenergic receptor kinase, beta 1 (Adrbk1), mRNA.	24.99	26.94	2.14	3.79	20.98
NM_021315	Mus musculus nucleolar complex associated 3 homolog (S. cerevisiae) (Noc3l), mRNA.	6.09	12.53	16.5	10.2	3.62
NM_013636	Mus musculus protein phosphatase 1, catalytic subunit, gamma isoform (Ppp1cc), mRNA.	6.09	5.13	12.4	14.4	39.1
XM_001478299	PREDICTED: Mus musculus similar to PBX3a (LOC100047506), mRNA.	62.7	46.9	92.6	110	83.8
NM_011170	Mus musculus prion protein (Prnp), mRNA.	46.88	68.5	25.9	125	139.09
NM_001003912	Mus musculus Rho guanine nucleotide exchange factor (GEF) 11 (Arhgef11), mRNA.	28.77	19.4	4.07	1.89	12.96
NM_011752	Mus musculus zinc finger protein 259 (Zfp259), mRNA.	28.488	28.7	3.86	2.13	23.32
NR_002855	Mus musculus insulin-like growth factor 2, antisense (Igf2as), non-coding RNA.	28.64	40.23	4.93	1.42	3.855
NM_028142	Mus musculus NOL1/NOP2/Sun domain family, member 4 (Nsun4), mRNA.	29.28	29.22	3.86	2.84	14.558
XR_033905	PREDICTED: Mus musculus similar to sortilin-related receptor, LDLR class A repeats-containing (LOC100047936), misc RNA.	28.84	37.18	0	6.63	16.565
NM_177640	Mus musculus RIKEN cDNA D030056L22 gene (D030056L22Rik), mRNA.	28.5	32.1	2.79	3.79	13.3
NM_199467	Mus musculus RIKEN cDNA F730047E07 gene (F730047E07Rik), mRNA.	29	13.5	3.43	3.31	20
NM_194462	Mus musculus A kinase (PRKA) anchor protein (yotiao) 9 (Akap9), mRNA.	28.498	20.09	3.22	4.02	34.94
NM_183275	Mus musculus RIKEN cDNA 1110002N22 gene (1110002N22Rik), mRNA.	7.08	8.54	9.43	21.3	42.74
NM_009721	Mus musculus ATPase, Na+/K+ transporting, beta 1 polypeptide (Atp1b1), mRNA.	125.75	87.1	12.01	27.93	258.891
NM_010517	Mus musculus insulin-like growth factor binding protein 4 (Igfbp4), mRNA.	132.9	133.41	178.14	237	113.339
NM_172993	Mus musculus zinc finger protein 512 (Zfp512), mRNA.	33.75	24.7	6.43	1.66	11.48
NM_001081176	Mus musculus polymerase (RNA) III (DNA directed) polypeptide G (Polr3g), mRNA.	32.57	20.55	0	8.05	93
NM_026992	Mus musculus DnaJ (Hsp40) homolog, subfamily C, member 24 (Dnajc24), mRNA.	8.56	9.11	11.35	23.4	9.48
NM_028975	Mus musculus transmembrane protein 33 (Tmem33), transcript variant 1, mRNA.	23.5	30.4	24.9	57.06	40.102
NM_029571	Mus musculus KTI12 homolog, chromatin associated (S. cerevisiae) (Kti12), mRNA.	37.4	59.6	1.5	8.05	19.2
NM_025454	Mus musculus inhibitor of growth family, member 5 (Ing5), mRNA.	20.58	23.34	16.1	52.59	35.456
NM_001024604	Mus musculus ankyrin repeat domain 28 (Ankrd28), mRNA.	20.23	8.54	27.4	41.7	35.35
NM_153550	Mus musculus disrupted in renal carcinoma 2 (human) (Dirc2), mRNA.	17.82	18.75	33.4	26.79	63.245
NM_010256	Mus musculus phosphoribosylglycinamide formyltransferase (Gart), mRNA.	17.65	14.42	21.43	39.5	31.93
NM_031397	Mus musculus bicaudal C homolog 1 (Drosophila) (Bicc1), mRNA.	16.95	30.6	23.6	36.5	16
NM_011935	Mus musculus estrogen-related receptor gamma (Esrrg), mRNA.	16.62	18.76	20.8	39.8	35.726
NM_013477	Mus musculus ATPase, H+ transporting, lysosomal V0 subunit D1 (Atp6v0d1), mRNA.	41	25.8	3.64	6.63	14.55
NM_178890	Mus musculus ankyrin repeat and BTB (POZ) domain containing 2 (Abtb2), mRNA.	40.87	16.74	1.29	9.71	13.825
NM_180962	Mus musculus cysteine and histidine rich 1 (Cyhr1), transcript variant 2, mRNA.	16.3	15	19.5	36.2	13.9
NM_024194	Mus musculus leucine rich repeat containing 40 (Lrrc40), mRNA.	46.228	28.43	0	12.08	32.45
NM_177342	Mus musculus TAF5 RNA polymerase II, TATA box binding protein (TBP)-associated factor (Taf5), mRNA.	13.49	13.1	27.43	20.86	13.79
NM_133787	Mus musculus NMD3 homolog (S. cerevisiae) (Nmd3), mRNA.	50.5	46.7	10.9	2.13	55.216
NM_146108	Mus musculus 3-hydroxyisobutyryl-Coenzyme A hydrolase (Hibch), nuclear gene encoding mitochondrial protein, mRNA.	13.8	12.5	22.9	28.6	10.1
NM_025635	Mus musculus ZW10 interactor (Zwint), mRNA.	86.04	136.37	129.36	140	48.6
NM_013536	Mus musculus EMG1 nucleolar protein homolog (S. cerevisiae) (Emg1), mRNA.	55.8	39.07	85.7	93.5	26.13
NM_133656	Mus musculus v-crk sarcoma virus CT10 oncogene homolog (avian) (Crk), mRNA.	55.3	58.9	81.69	93.24	73.625
NM_007585	Mus musculus annexin A2 (Anxa2), mRNA.	390.13	331.04	49.7	81.4	351.46
NM_007722	Mus musculus chemokine (C-X-C motif) receptor 7 (Cxcr7), mRNA.	123.45	44.6	18.2	21.3	29.605
NM_019936	Mus musculus cysteine-rich PDZ-binding protein (Cript), mRNA.	37.438	35.95	55.54	63.4	48.04
NM_001081337	Mus musculus signal-induced proliferation-associated 1 like 2 (Sipa1l2), mRNA.	206.24	216.46	23.8	44.3	250.7
NM_025958	Mus musculus cullin-associated and neddylation-dissociated 2 (putative) (Cand2), mRNA.	89.83	102.84	135.72	143.45	110.162
NM_178764	Mus musculus family with sequence similarity 168, member A (Fam168a), mRNA.	98.45	130.67	17.6	13.02	38.074
NM_010306	Mus musculus guanine nucleotide binding protein (G protein), alpha inhibiting 3 (Gnai3), mRNA.	94.31	102.9	11.4	18.2	42.42
XR_031636	PREDICTED: Mus musculus similar to axotrophin (LOC100045448), misc RNA.	90.2	58.06	11.4	16.32	62.845
NM_026176	Mus musculus phosducin-like (Pdcl), mRNA.	52.368	78.07	62.97	102.42	122.948
NM_008229	Mus musculus histone deacetylase 2 (Hdac2), mRNA.	340.348	289.14	54.9	60.81	180.96
NM_008020	Mus musculus FK506 binding protein 2 (Fkbp2), mRNA.	24	19.2	35.6	45	17.6
NM_001040435	Mus musculus transforming, acidic coiled-coil containing protein 3 (Tacc3), mRNA.	44.78	38.9	66.2	77.4	31.41
NM_181404	Mus musculus KN motif and ankyrin repeat domains 1 (Kank1), mRNA.	74.11	67.23	9	14	30.792
NM_007968	Mus musculus Ewing sarcoma breakpoint region 1 (Ewsr1), mRNA.	249.61	256.16	30.2	53.72	128.36
NM_026936	Mus musculus oxidase assembly 1-like (Oxa1l), mRNA.	65.34	54.7	10.71	8.52	39.599
NR_015531	Mus musculus RIKEN cDNA 2700023E23 gene (2700023E23Rik), non-coding RNA.	60.7	63.8	7.5	10.2	82.16
NM_172260	Mus musculus centrosomal protein 68 (Cep68), mRNA.	19.066	15.95	32.4	31	11.492
NM_197940	Mus musculus WAS/WASL interacting protein family, member 2 (Wipf2), mRNA.	17.798	19.02	25.5	34.37	28.356
NM_009443	Mus musculus trans-golgi network protein (Tgoln1), mRNA.	17.45	13.12	29.76	29.86	44.356
NM_001033270	Mus musculus solute carrier family 4, sodium bicarbonate cotransporter, member 7 (Slc4a7), mRNA.	52.05	40.41	4.29	10.2	19.464
NM_009370	Mus musculus transforming growth factor, beta receptor I (Tgfbr1), mRNA.	52.05	44.4	6.43	8.52	22.159
NM_133762	Mus musculus non-SMC condensin II complex, subunit G2 (Ncapg2), mRNA.	52.49	32.7	6.22	9.24	7.708
NM_009980	Mus musculus C-terminal binding protein 2 (Ctbp2), mRNA.	52.5	77.84	4.07	11.4	71.1
NM_025299	Mus musculus thioredoxin-like 4A (Txnl4a), transcript variant 1, mRNA.	16.296	9.31	30.66	24.35	18.12
NM_133749	Mus musculus RIKEN cDNA 2900064A13 gene (2900064A13Rik), mRNA.	15.588	22.81	17.4	37.6	29.7
NM_025584	Mus musculus CD99 antigen (Cd99), mRNA.	48.08	26.21	6.21	7.81	18.37
NM_007945	Mus musculus epidermal growth factor receptor pathway substrate 8 (Eps8), mRNA.	14.8	6.07	25.3	24.9	6.94
NM_027044	Mus musculus prefoldin 5 (Pfdn5), mRNA.	174.988	150	215	313	120.99
NM_011618	Mus musculus troponin T1, skeletal, slow (Tnnt1), mRNA.	55.8	166.42	52.7	123	104.848
NM_009758	Mus musculus bone morphogenetic protein receptor, type 1A (Bmpr1a), mRNA.	54.85	57.74	74.54	96.56	118.902
NM_001136070	Mus musculus ligatin (Lgtn), transcript variant 1, mRNA.	26.8	21.6	34.5	52.6	25.7
NM_001113358	Mus musculus defender against cell death 1 (Dad1), transcript variant 1, mRNA.	421	365	63.4	81.4	232
NM_025433	Mus musculus ribosomal protein L7-like 1 (Rpl7l1), mRNA.	77.65	74.66	100.5	136.25	55.02
NM_134076	Mus musculus abhydrolase domain containing 4 (Abhd4), mRNA.	40.36	28.82	5.36	4.97	18.554
NM_008443	Mus musculus kinesin family member 3A (Kif3a), mRNA.	40.848	44.95	6	4.74	23.464
NM_015805	Mus musculus ATPase, class II, type 9B (Atp9b), mRNA.	40.788	24.1	4.71	6.63	14.5
NM_008689	Mus musculus nuclear factor of kappa light polypeptide gene enhancer in B-cells 1, p105 (Nfkb1), mRNA.	40.68	18.27	6.64	4.97	39.14
NM_172422	Mus musculus FAST kinase domains 2 (Fastkd2), mRNA.	12.188	9.3	12.4	29.6	28.316
NM_026661	Mus musculus RIKEN cDNA 0610011L14 gene (0610011L14Rik), mRNA.	11	7.03	15	27	10.401
NM_026330	Mus musculus non-SMC element 1 homolog (S. cerevisiae) (Nsmce1), mRNA.	26.14	19.4	37.9	45.9	19.91
NM_024270	Mus musculus STARD3 N-terminal like (Stard3nl), mRNA.	112.25	210.63	13.11	24.16	118.46
NM_001038015	Mus musculus glucosamine-6-phosphate deaminase 2 (Gnpda2), mRNA.	36.23	19.97	4.71	4.97	6.552
NM_007457	Mus musculus adaptor protein complex AP-1, sigma 1 (Ap1s1), mRNA.	35.576	34.95	4.07	5.92	60.862
NM_183116	Mus musculus RIKEN cDNA 1110021L09 gene (1110021L09Rik), mRNA.	35.54	25.45	3.43	6.63	15.1
NM_172647	Mus musculus F11 receptor (F11r), mRNA.	108.32	99.49	13.93	21.31	50.366
NM_008652	Mus musculus myeloblastosis oncogene-like 2 (Mybl2), mRNA.	7.41	4.37	0	0	3.16
NM_010478	Mus musculus heat shock protein 1B (Hspa1b), mRNA.	7.41	7.78	0	0	7.319
NM_011711	Mus musculus formin-like 3 (Fmnl3), mRNA.	7.41	11.58	0	0	1.23
NM_026057	Mus musculus zinc finger protein 422 (Zfp422), mRNA.	7.41	4.94	0	0	13.425
NM_144922	Mus musculus heterogeneous nuclear ribonucleoprotein U-like 1 (Hnrnpul1), transcript variant 1, mRNA.	7.41	7.21	0	0	14.762
NM_172338	Mus musculus DnaJ (Hsp40) homolog, subfamily C, member 16 (Dnajc16), mRNA.	7.41	11.77	0	0	2.31
NM_197945	Mus musculus ProSAPiP1 protein (Prosapip1), mRNA.	7.41	12.9	0	0	1.16
NM_013917	Mus musculus pituitary tumor-transforming gene 1 (Pttg1), transcript variant 2, mRNA.	7.408	1.9	0	0	5.63
NM_013724	Mus musculus Nik related kinase (Nrk), mRNA.	7.25	6.08	0	0	0
NM_008478	Mus musculus L1 cell adhesion molecule (L1cam), mRNA.	7.24	29.63	0	0	1.93
NM_008876	Mus musculus phospholipase D2 (Pld2), mRNA.	7.24	3.04	0	0	1.93
NM_009553	Mus musculus zinc finger and SCAN domain containing 2 (Zscan2), mRNA.	7.24	9.49	0	0	6.55
NM_025431	Mus musculus LLP homolog, long-term synaptic facilitation (Aplysia) (Llph), mRNA.	7.24	2.85	0	0	2.39
NM_028325	Mus musculus zinc finger, CCHC domain containing 12 (Zcchc12), mRNA.	7.24	11.4	0	0	0.462
NM_028398	Mus musculus alanine-glyoxylate aminotransferase 2-like 2 (Agxt2l2), mRNA.	7.24	6.07	0	0	2.774
NM_178919	Mus musculus lipase maturation factor 2 (Lmf2), mRNA.	7.24	8.92	0	0	7.556
XM_893392	PREDICTED: Mus musculus RIKEN cDNA 1500005K14 gene (1500005K14Rik), mRNA.	7.24	8.92	0	0	10.4
NM_001024142	Mus musculus F-box protein 10 (Fbxo10), mRNA.	7.08	3.8	0	0	5.16
NM_008369	Mus musculus interleukin 3 receptor, alpha chain (Il3ra), mRNA.	7.08	6.07	0	0	2.31
NM_019754	Mus musculus transgelin 3 (Tagln3), mRNA.	7.08	2.85	0	0	7.09
NM_019873	Mus musculus FK506 binding protein-like (Fkbpl), mRNA.	7.08	7.4	0	0	5.86
NM_021892	Mus musculus neuropeptide VF precursor (Npvf), mRNA.	7.08	0	0	0	1.54
NM_027129	Mus musculus RIKEN cDNA 2310035K24 gene (2310035K24Rik), mRNA.	7.08	7.21	0	0	1.54
NM_145628	Mus musculus ubiquitin specific peptidase 11 (Usp11), mRNA.	7.08	9.11	0	0	7.696
NM_010402	Mus musculus heart and neural crest derivatives expressed transcript 2 (Hand2), mRNA.	6.92	10.63	0	0	13.1
NM_001025432	Mus musculus CREB binding protein (Crebbp), mRNA.	6.91	8.36	0	0	0.616
NM_007485	Mus musculus ras homolog gene family, member D (Rhod), mRNA.	6.91	9.49	0	0	0.848
NM_008101	Mus musculus glucagon receptor (Gcgr), mRNA.	6.91	1.52	0	0	3.08
NM_008867	Mus musculus phospholipase A2 receptor 1 (Pla2r1), mRNA.	6.91	4.75	0	0	1.77
NM_009397	Mus musculus tumor necrosis factor, alpha-induced protein 3 (Tnfaip3), mRNA.	6.91	5.51	0	0	2.31
NM_009657	Mus musculus aldolase C, fructose-bisphosphate (Aldoc), mRNA.	6.91	2.47	0	0	21.9
NM_017401	Mus musculus polymerase (DNA directed), mu (Polm), mRNA.	6.91	3.99	0	0	9.94
NM_026071	Mus musculus solute carrier family 25 (mitochondrial thiamine pyrophosphate carrier), member 19 (Slc25a19), nuclear gene encoding mitochondrial protein, mRNA.	6.91	6.65	0	0	0
NM_027827	Mus musculus arylformamidase (Afmid), mRNA.	6.91	5.89	0	0	13.625
NM_144942	Mus musculus cysteine sulfinic acid decarboxylase (Csad), mRNA.	6.91	4.18	0	0	4.32
NM_153170	Mus musculus solute carrier family 36 (proton/amino acid symporter), member 2 (Slc36a2), mRNA.	6.91	0	0	0	8.02
NM_173440	Mus musculus nuclear receptor interacting protein 1 (Nrip1), mRNA.	6.91	8.35	0	0	2.39
NM_175132	Mus musculus synaptopodin 2-like (Synpo2l), mRNA.	6.91	8.73	0	0	2.62
NM_199027	Mus musculus zinc finger protein 335 (Zfp335), mRNA.	6.91	9.11	0	0	8.01
XR_035281	PREDICTED: Mus musculus predicted gene, EG237412 (EG237412), misc RNA.	6.91	10.4	0	0	1.16
NM_021466	Mus musculus TATA box binding protein (Tbp)-associated factor, RNA polymerase I, A (Taf1a), mRNA.	6.75	3.8	0	0	6.319
NM_025285	Mus musculus stathmin-like 2 (Stmn2), mRNA.	6.75	57.68	0	0	4.16
NM_026698	Mus musculus transmembrane protein 129 (Tmem129), mRNA.	6.75	12.13	0	0	4.24
NM_153807	Mus musculus acyl-CoA synthetase family member 2 (Acsf2), mRNA.	6.75	3.04	0	0	0
NM_172339	Mus musculus small nuclear RNA activating complex, polypeptide 4 (Snapc4), mRNA.	6.75	10.6	0	0	4.93
NM_173371	Mus musculus hexose-6-phosphate dehydrogenase (glucose 1-dehydrogenase) (H6pd), mRNA.	6.75	9.3	0	0	0.925
NM_183162	Mus musculus cDNA sequence BC006779 (BC006779), mRNA.	6.75	7.21	0	0	2.39
NR_003518	Mus musculus phosphatidylserine decarboxylase, pseudogene 3 (Pisd-ps3), non-coding RNA.	6.75	4.56	0	0	9.25
NM_001008700	Mus musculus interleukin 4 receptor, alpha (Il4ra), mRNA.	6.748	2.85	0	0	3.08
NM_009281	Mus musculus zinc finger protein 143 (Zfp143), mRNA.	6.748	6.64	0	0	5.86
NM_001081341	Mus musculus S phase cyclin A-associated protein in the ER (Scaper), mRNA.	6.59	5.51	0	0	3.308
NM_001081281	Mus musculus tripartite motif-containing 55 (Trim55), mRNA.	6.58	9.12	0	0	4.862
NM_011050	Mus musculus programmed cell death 4 (Pdcd4), mRNA.	6.58	3.61	0	0	25.848
NM_011756	Mus musculus zinc finger protein 36 (Zfp36), mRNA.	6.58	7.02	0	0	28.6
NM_016888	Mus musculus UDP-GlcNAc:betaGal beta-1,3-N-acetylglucosaminyltransferase 2 (B3gnt2), mRNA.	6.58	2.85	0	0	11.709
NM_019707	Mus musculus cadherin 13 (Cdh13), mRNA.	6.58	6.83	0	0	2.31
NM_198414	Mus musculus progestin and adipoQ receptor family member IX (Paqr9), mRNA.	6.58	1.14	0	0	5.014
NR_015574	Mus musculus RIKEN cDNA 4930513N10 gene (4930513N10Rik), non-coding RNA.	6.58	2.66	0	0	6.234
NM_001007577	Mus musculus transcription elongation factor A (SII) N-terminal and central domain containing (Tceanc), mRNA.	6.42	3.04	0	0	10.796
NM_020594	Mus musculus zinc finger CCCH type containing 8 (Zc3h8), mRNA.	6.42	20.47	0	0	5.24
NM_026900	Mus musculus zinc finger protein 580 (Zfp580), mRNA.	6.42	10.4	0	0	3.62
NM_134096	Mus musculus family with sequence similarity 19, member A5 (Fam19a5), mRNA.	6.42	2.66	0	0	2.39
NM_144550	Mus musculus coiled-coil domain containing 52 (Ccdc52), mRNA.	6.42	3.23	0	0	3.01
NM_172766	Mus musculus nuclear factor related to kappa B binding protein (Nfrkb), mRNA.	6.42	6.84	0	0	3.32
NM_198300	Mus musculus cytoplasmic polyadenylation element binding protein 3 (Cpeb3), mRNA.	6.42	3.61	0	0	1.08
NM_009089	Mus musculus polymerase (RNA) II (DNA directed) polypeptide A (Polr2a), mRNA.	6.416	6.64	0	0	6.63
NM_001033281	Mus musculus PR domain containing 6 (Prdm6), mRNA.	6.26	2.47	0	0	5.159
NM_001033399	Mus musculus glucose-fructose oxidoreductase domain containing 1 (Gfod1), mRNA.	6.26	6.27	0	0	3.62
NM_146206	Mus musculus two pore segment channel 2 (Tpcn2), mRNA.	6.258	2.66	0	0	2.388
NM_001003911	Mus musculus a disintegrin-like and metallopeptidase (reprolysin type) with thrombospondin type 1 motif, 7 (Adamts7), mRNA.	6.25	4.18	0	0	1.08
NM_007537	Mus musculus BCL2-like 2 (Bcl2l2), mRNA.	6.25	6.83	0	0	2.47
NM_031392	Mus musculus WD repeat domain 6 (Wdr6), mRNA.	6.25	1.52	0	0	2.85
NM_145384	Mus musculus PQ loop repeat containing 2 (Pqlc2), mRNA.	6.25	1.9	0	0	0.616
NM_153195	Mus musculus F-box protein 7 (Fbxo7), mRNA.	6.25	4.37	0	0	0.771
NM_153804	Mus musculus pleckstrin homology domain containing, family G (with RhoGef domain) member 3 (Plekhg3), mRNA.	6.25	4.94	0	0	1.16
NM_172843	Mus musculus torsin A interacting protein 2 (Tor1aip2), mRNA.	6.25	4.75	0	0	2.54
NM_177262	Mus musculus protein kinase N1 (Pkn1), mRNA.	6.25	6.64	0	0	1.31
NM_198023	Mus musculus REST corepressor 1 (Rcor1), mRNA.	6.25	2.09	0	0	8.01
XM_286230	PREDICTED: Mus musculus RIKEN cDNA E030030I06 gene, transcript variant 1 (E030030I06Rik), mRNA.	6.25	6.07	0	0	1.31
NM_001039220	Mus musculus expressed sequence AI429214 (AI429214), mRNA.	6.09	3.61	0	0	4.55
NM_001081260	Mus musculus tankyrase 1 binding protein 1 (Tnks1bp1), mRNA.	6.09	4.94	0	0	4.7
NM_011372	Mus musculus ST6 (alpha-N-acetyl-neuraminyl-2,3-beta-galactosyl-1, 3)-N-acetylgalactosaminide alpha-2,6-sialyltransferase 3 (St6galnac3), mRNA.	6.09	3.42	0	0	9.558
NM_023249	Mus musculus yippee-like 1 (Drosophila) (Ypel1), mRNA.	6.09	0	0	0	2.692
NM_023547	Mus musculus INO80 complex subunit B (Ino80b), mRNA.	6.09	4.75	0	0	3.01
NM_026436	Mus musculus transmembrane protein 86A (Tmem86a), mRNA.	6.09	3.8	0	0	15.9
NM_028063	Mus musculus tRNA 5-methylaminomethyl-2-thiouridylate methyltransferase (Trmu), nuclear gene encoding mitochondrial protein, mRNA.	6.09	5.13	0	0	2.23
NM_080843	Mus musculus suppressor of cytokine signaling 4 (Socs4), mRNA.	6.09	6.64	0	0	1.46
NM_177628	Mus musculus family with sequence similarity 167, member A (Fam167a), mRNA.	6.09	12.12	0	0	1.772
XM_001478602	PREDICTED: Mus musculus similar to FOG (LOC100047651), mRNA.	6.09	10.8	0	0	1.16
NM_008220	Mus musculus hemoglobin, beta adult major chain (Hbb-b1), mRNA.	0	0	5.57	1.42	2.159
NM_026510	Mus musculus FtsJ homolog 2 (E. coli) (Ftsj2), mRNA.	0	0	2.57	4.5	2.47
NM_023729	Mus musculus ankyrin repeat, SAM and basic leucine zipper domain containing 1 (Asz1), mRNA.	0	0	4.71	2.37	0.462
NM_001033960	Mus musculus RAB GTPase activating protein 1 (Rabgap1), transcript variant 2, mRNA.	0	0	2.36	4.97	0.848
[truncated: 8,672 more rows]
