# Supplementary material for: Twist1 Transcriptional Targets in the Developing Atrio-Ventricular Canal of the Mouse
Source: PLoS One. 2012 Jul 16;7(7):e40815. doi: 10.1371/journal.pone.0040815 (PMC3397961; doi:10.1371/journal.pone.0040815)
Supplement: Table S3 — Expression of genes previously characterized in AVC development. 16 genes previously identified as involved in AVC development were analyzed for AVC expression. The majority of these genes showed AVC enrichment. Expression values are listed for each library including the Twist1 null AVC and are represented as tags per million. Only genes with more than 5 raw tags were considered expressed. Fold changes and p-values are provided as calculated by edgeR as the normalized fold-change of AVC expression over the atria and ventricle libraries. (XLS) [file pone.0040815.s005.xls]

## Sheet: Table S3
Table S3. Expression of genes previously characterized in AVC development (in tags per million)
							AVC over A&V
RefSeq Accession	Gene Name	AVC	OFT	Atria	Ventricles	Twist1 null AVC	Fold Change	P-Value
NM_009238	Mus musculus SRY-box containing gene 4 (Sox4), mRNA.	98.76	86.52	0	0	19.61	303.664	1.08154e-06
NM_008542	Mus musculus MAD homolog 6 (Drosophila) (Smad6), mRNA.	57.95	64.53	0	0	18.03	178.677	3.67892e-05
NM_011448	Mus musculus SRY-box containing gene 9 (Sox9), mRNA.	514.35	376.67	4.07	4.26	113.45	63.0805	2.65513e-09
NM_009324	Mus musculus T-box 2 (Tbx2), mRNA.	20.1	6.08	0	0	19.76	62.5743	0.00202351
NM_007553	Mus musculus bone morphogenetic protein 2 (Bmp2), mRNA.	219.61	27.1	4.5	0	51.16	48.2489	1.47509e-07
NM_013822	Mus musculus jagged 1 (Jag1), mRNA.	12	27.91	0	0	8.71	37.7607	0.0167905
NM_194263	Mus musculus T-box 20 (Tbx20), transcript variant 1, mRNA.	51.71	40.09	1.5	0	43.28	29.9517	0.000299503
NM_008216	Mus musculus hyaluronan synthase 2 (Has2), mRNA.	214.62	240.76	1.71	9.23	171.233	20.2489	3.58406e-06
NM_008092	Mus musculus GATA binding protein 4 (Gata4), mRNA.	227.44	122.79	9.43	5.45	118.139	15.9034	1.12648e-05
NM_011427	Mus musculus snail homolog 1 (Drosophila) (Snai1), mRNA.	43.47	18.4	2.14	1.42	4.78	11.9282	0.00212487
NM_011415	Mus musculus snail homolog 2 (Drosophila) (Snai2), mRNA.	13.3	10.8	0	1.42	3.24	8.1999	0.0467734
NM_010496	Mus musculus inhibitor of DNA binding 2 (Id2), mRNA.	1086.3	959.45	62.97	102.1	801.54	6.98546	0.00032926
NM_008610	Mus musculus matrix metallopeptidase 2 (Mmp2), mRNA.	194.15	237.23	26.8	29.6	105.848	3.64527	0.0183183
NM_010495	Mus musculus inhibitor of DNA binding 1 (Id1), mRNA.	53	62.25	12.39	14.4	30.562	2.08965	0.235329
NM_015784	Mus musculus periostin, osteoblast specific factor (Postn), mRNA.	144.098	138.61	52.5	32.9	29.016	1.79111	0.284551
NM_011701	Mus musculus vimentin (Vim), mRNA.	1473.07	1609.99	561	790	717.162	1.15946	0.76877
