# Supplementary material for: Twist1 Transcriptional Targets in the Developing Atrio-Ventricular Canal of the Mouse
Source: PLoS One. 2012 Jul 16;7(7):e40815. doi: 10.1371/journal.pone.0040815 (PMC3397961; doi:10.1371/journal.pone.0040815)
Supplement: Table S4 — Genes significantly enriched in the AVC and OFT. Genes enriched in both the AVC and OFT (725 genes in Table S4A), just the AVC (214 genes in Table S4B) or just the OFT (324 genes in Table S4C) are listed. A heat-map of the data is shown in Figure 1. Expression values are listed for each library including the Twist1 null AVC and are represented as tags per million. Only genes with more than 5 raw tags were considered expressed. Fold changes and p-values are provided as calculated by edgeR as the normalized fold-change of AVC expression or OFT expression over the atria and ventricle libraries. Genes were considered enriched if the p-value was less than 0.05 but no fold change cut-off was used. (XLS) [file pone.0040815.s006.xls]

## Sheet: Table S4A
Table S4. Genes significantly enriched in the AVC and OFT (expression in tags per million)
A. 725 Genes enriched in both the AVC and OFT (p-value<0.05 in both)							AVC over A&V		OFT over A&V
RefSeq Accession	Gene Name	AVC	OFT	Atria	Ventricles	Twist1 null AVC	Fold Change	P-Value	Fold Change	P-Value
NM_007591	Mus musculus calreticulin (Calr), mRNA.	288.98	407.24	0	0	301.79	886.321	3.7627e-10	1278.53	1.96513e-11
NM_011864	Mus musculus 3'-phosphoadenosine 5'-phosphosulfate synthase 2 (Papss2), mRNA.	218.9	115.5	0	0	12.019	671.577	3.17606e-09	363.364	2.86868e-07
NM_001081390	Mus musculus palladin, cytoskeletal associated protein (Palld), mRNA.	106.87	98.91	0	0	22.23	328.477	6.20003e-07	311.284	8.94727e-07
NM_009238	Mus musculus SRY-box containing gene 4 (Sox4), mRNA.	98.76	86.52	0	0	19.61	303.664	1.08154e-06	272.381	2.17755e-06
NM_008608	Mus musculus matrix metallopeptidase 14 (membrane-inserted) (Mmp14), mRNA.	89.33	127.21	0	0	21.7	274.561	2.17755e-06	400.071	1.41675e-07
NM_019827	Mus musculus glycogen synthase kinase 3 beta (Gsk3b), mRNA.	86.25	100.58	0	0	23.18	265.371	2.68966e-06	316.618	7.43305e-07
NM_031373	Mus musculus opioid growth factor receptor (Ogfr), mRNA.	84.3	237	0	0	47.3	259.244	3.34046e-06	744.553	1.34436e-09
NM_007475	Mus musculus ribosomal protein, large, P0 (Rplp0), mRNA.	82.42	97.01	0	0	9.4	253.424	3.73071e-06	305.323	9.83181e-07
NM_026778	Mus musculus collagen triple helix repeat containing 1 (Cthrc1), mRNA.	82.1	37.6	0	0	15.9	252.505	3.73071e-06	118.964	6.11187e-05
NR_003279	Mus musculus 28S ribosomal RNA (LOC236598), non-coding RNA.	694.25	981.9	2.79	0	18.498	235.458	6.5543e-12	354.361	2.99582e-13
NM_019564	Mus musculus HtrA serine peptidase 1 (Htra1), mRNA.	70.26	31.9	0	0	10.55	216.357	1.08358e-05	101.082	0.000144245
NM_054085	Mus musculus alpha-kinase 3 (Alpk3), mRNA.	67.32	85.81	0	0	18.03	207.167	1.40059e-05	270.185	2.17755e-06
NM_029726	Mus musculus triadin (Trdn), mRNA.	63.518	39.5	0	0	8.552	195.526	2.0901e-05	124.925	4.99656e-05
NM_023049	Mus musculus ankyrin repeat and SOCS box-containing 2 (Asb2), mRNA.	62.908	52.99	0	0	56.292	193.688	2.0901e-05	167.28	7.15478e-06
NM_028024	Mus musculus NFKB inhibitor interacting Ras-like protein 2 (Nkiras2), mRNA.	59.95	93.18	0	0	23.4	184.804	2.75976e-05	293.401	1.31314e-06
NM_008542	Mus musculus MAD homolog 6 (Drosophila) (Smad6), mRNA.	57.95	64.53	0	0	18.03	178.677	3.67892e-05	203.359	2.21263e-06
NM_023229	Mus musculus Fas-activated serine/threonine kinase (Fastk), mRNA.	57.64	70.96	0	0	19.2	177.452	3.67892e-05	223.752	1.14653e-06
NM_178405	Mus musculus ATPase, Na+/K+ transporting, alpha 2 polypeptide (Atp1a2), mRNA.	56.308	33.96	0	0	16.492	173.469	4.26373e-05	107.67	0.000115396
NM_027884	Mus musculus tensin 1 (Tns1), mRNA.	56.06	30.11	0	0	9.474	172.857	4.26373e-05	95.4343	0.000229672
NM_013529	Mus musculus glutamine fructose-6-phosphate transaminase 2 (Gfpt2), mRNA.	49.55	31.53	0	0	11.7	152.944	9.29448e-05	99.8266	0.000181421
NM_007542	Mus musculus biglycan (Bgn), mRNA.	49.35	36.92	0	0	4.551	152.332	9.29448e-05	116.768	7.51367e-05
NM_031408	Mus musculus GRB10 interacting GYF protein 1 (Gigyf1), mRNA.	46.47	37.55	0	0	30.77	143.448	1.95171e-05	118.964	6.11187e-05
NM_001001491	Mus musculus tropomyosin 4 (Tpm4), mRNA.	45.47	57.91	0	0	5.085	140.385	2.3359e-05	182.653	4.51797e-06
NM_026718	Mus musculus ankyrin repeat domain 13a (Ankrd13a), mRNA.	45.27	39.52	0	0	21.39	139.772	2.3359e-05	124.925	4.99656e-05
NM_013767	Mus musculus casein kinase 1, epsilon (Csnk1e), mRNA.	43.608	36.29	0	0	23.85	134.564	3.38678e-05	114.886	7.51367e-05
NM_198110	Mus musculus guanine nucleotide binding protein-like 3 (nucleolar)-like (Gnl3l), mRNA.	43.166	77.46	0	0	43.97	133.339	3.38678e-05	244.145	4.67424e-06
NM_009135	Mus musculus sodium channel, voltage-gated, type VII, alpha (Scn7a), mRNA.	41.68	26.77	0	0	31.102	128.744	4.10432e-05	85.0811	0.000375941
NM_001003949	Mus musculus open reading frame 61 (ORF61), mRNA.	41.318	40.82	0	0	15.025	127.518	4.10432e-05	129.004	4.10432e-05
NM_028351	Mus musculus R-spondin 3 homolog (Xenopus laevis) (Rspo3), mRNA.	39.86	43.13	0	0	56.301	123.229	4.99656e-05	136.22	2.80685e-05
NM_020027	Mus musculus HLA-B associated transcript 2 (Bat2), mRNA.	38.838	32.43	0	0	21.5	119.86	6.11187e-05	102.65	0.000144245
NM_008397	Mus musculus integrin alpha 6 (Itga6), mRNA.	38.48	19.9	0	0	13.7	118.941	6.11187e-05	63.4333	0.00202351
NM_010605	Mus musculus potassium inwardly-rectifying channel, subfamily J, member 5 (Kcnj5), mRNA.	38.506	11	0	0	44.824	118.941	6.11187e-05	35.5109	0.0167905
NM_013595	Mus musculus methyl-CpG binding domain protein 3 (Mbd3), mRNA.	37.88	49.71	0	0	27	117.103	7.51367e-05	156.926	1.16395e-05
NM_146218	Mus musculus ring finger and WD repeat domain 3 (Rfwd3), mRNA.	37.33	39.35	0	0	6.7	115.265	7.51367e-05	124.612	4.99656e-05
NM_172571	Mus musculus Fas (TNFRSF6) binding factor 1 (Fbf1), mRNA.	36.53	30.56	0	0	15.478	112.814	9.28576e-05	97.003	0.000181421
NM_001081383	Mus musculus myeloid/lymphoid or mixed-lineage leukemia 3 (Mll3), mRNA.	36.21	33.6	0	0	31.989	111.895	9.28576e-05	106.415	0.000115396
NM_007472	Mus musculus aquaporin 1 (Aqp1), mRNA.	35.7	23	0	0	6.63	110.363	9.28576e-05	73.1591	0.000835737
NM_007568	Mus musculus betacellulin, epidermal growth factor family member (Btc), mRNA.	34.9	16.3	0	0	8.32	107.913	0.000115396	52.1389	0.00386393
NM_027996	Mus musculus RIKEN cDNA 2310021P13 gene (2310021P13Rik), mRNA.	34.2	23.32	0	0	8.404	105.768	0.000115396	74.1003	0.000835737
NM_177730	Mus musculus inositol monophosphatase domain containing 1 (Impad1), mRNA.	33.75	35.12	0	0	44.324	104.543	0.000144245	111.121	9.28576e-05
NM_031251	Mus musculus cystinosis, nephropathic (Ctns), mRNA.	32.63	44.8	0	0	21.07	100.867	0.000181421	141.553	2.3359e-05
NM_010637	Mus musculus Kruppel-like factor 4 (gut) (Klf4), mRNA.	32.08	47.8	0	0	4.54	99.335	0.000181421	150.965	1.37791e-05
NM_028763	Mus musculus chromobox homolog 6 (Cbx6), mRNA.	32.11	23.54	0	0	13.48	99.335	0.000181421	74.7278	0.000835737
NM_010656	Mus musculus sarcospan (Sspn), mRNA.	30.1	22.4	0	0	10.175	93.2082	0.000229672	71.2767	0.00111065
NM_010764	Mus musculus mannosidase 2, alpha B1 (Man2b1), mRNA.	29.65	32.27	0	0	6.084	91.9829	0.000292768	102.337	0.000144245
NM_019704	Mus musculus transmembrane protein 115 (Tmem115), mRNA.	29.5	12.9	0	0	14.994	91.3702	0.000292768	41.4719	0.011339
NM_027156	Mus musculus DEAD (Asp-Glu-Ala-Asp) box polypeptide 51 (Ddx51), mRNA.	29.18	24.1	0	0	15.839	90.4512	0.000292768	76.6102	0.000634839
NM_008483	Mus musculus laminin, beta 2 (Lamb2), mRNA.	28.766	25.22	0	0	16.4	89.2258	0.000292768	80.0613	0.000486512
NM_019949	Mus musculus ubiquitin-conjugating enzyme E2L 6 (Ube2l6), mRNA.	27.2	26	0	0	3.08	84.3244	0.000486512	82.5712	0.000486512
NM_030074	Mus musculus zinc finger protein 687 (Zfp687), mRNA.	26.788	55.47	0	0	23.72	83.099	0.000486512	175.123	5.25141e-06
NM_015735	Mus musculus damage specific DNA binding protein 1 (Ddb1), mRNA.	207.418	184.03	0	2.37	54.52	81.2973	2.32553e-08	76.7187	4.31688e-08
NM_011923	Mus musculus angiopoietin-like 2 (Angptl2), mRNA.	26.148	25.45	0	0	13.941	80.9546	0.000486512	81.0025	0.000486512
NM_016699	Mus musculus exosome component 10 (Exosc10), mRNA.	25.688	26.4	0	0	6.16	79.7293	0.000634839	83.8261	0.000486512
NM_009499	Mus musculus vasodilator-stimulated phosphoprotein (Vasp), mRNA.	218.22	425.3	2.57	0	217.762	79.6605	5.46253e-08	165.073	6.80823e-11
NM_028769	Mus musculus synovial apoptosis inhibitor 1, synoviolin (Syvn1), mRNA.	24.988	35.12	0	0	11.339	77.5849	0.000634839	111.121	9.28576e-05
NM_009181	Mus musculus ST8 alpha-N-acetyl-neuraminide alpha-2,8-sialyltransferase 2 (St8sia2), mRNA.	24.568	25.07	0	0	6.784	76.3595	0.000835737	79.7476	0.000634839
NM_010612	Mus musculus kinase insert domain protein receptor (Kdr), mRNA.	24.548	17.24	0	0	16.12	76.0532	0.000835737	54.9625	0.00386393
NM_181594	Mus musculus enhancer of mRNA decapping 4 (Edc4), mRNA.	24.5	14.8	0	0	25.9	76.0532	0.000835737	47.4328	0.00544751
NM_020601	Mus musculus transducin (beta)-like 1 X-linked (Tbl1x), mRNA.	24.15	19.94	0	0	0.616	75.1342	0.000835737	63.4333	0.00202351
NM_019725	Mus musculus transducin-like enhancer of split 2, homolog of Drosophila E(spl) (Tle2), mRNA.	23.7	8.92	0	0	5.16	73.6025	0.000835737	28.9224	0.039138
NM_138646	Mus musculus Hermansky-Pudlak syndrome 4 homolog (human) (Hps4), mRNA.	23.7	17.64	0	0	11.9	73.6025	0.000835737	56.2174	0.00277856
NM_029020	Mus musculus ATP-binding cassette, sub-family B (MDR/TAP), member 8 (Abcb8), nuclear gene encoding mitochondrial protein, mRNA.	23.57	21.64	0	0	13.01	73.2961	0.000835737	68.7668	0.00111065
NM_199149	Mus musculus leucine rich repeat containing 68 (Lrrc68), mRNA.	23.53	46.09	0	0	7.088	72.9898	0.000835737	145.632	1.95171e-05
NM_024260	Mus musculus coiled-coil domain containing 132 (Ccdc132), mRNA.	23.2	24.83	0	0	11.866	72.0708	0.00111065	78.8064	0.000634839
NM_026578	Mus musculus GAR1 ribonucleoprotein homolog (yeast) (Gar1), mRNA.	23.22	19.02	0	0	10.86	72.0708	0.00111065	60.6097	0.00202351
NM_001144855	Mus musculus protein tyrosine phosphatase, receptor type, f polypeptide (PTPRF), interacting protein (liprin), alpha 4 (Ppfia4), mRNA.	23.08	18.95	0	0	9.63	71.7644	0.00111065	60.6097	0.00202351
NM_013743	Mus musculus pyruvate dehydrogenase kinase, isoenzyme 4 (Pdk4), mRNA.	23.07	14.23	0	0	14.258	71.7644	0.00111065	45.5504	0.00779557
NM_025996	Mus musculus translocase of outer mitochondrial membrane 34 (Tomm34), nuclear gene encoding mitochondrial protein, mRNA.	22.87	49.21	0	0	67.3	71.1518	0.00111065	155.358	1.16395e-05
NM_025295	Mus musculus biotinidase (Btd), mRNA.	22.72	37.99	0	0	9.094	70.5391	0.00111065	120.219	6.11187e-05
NM_007713	Mus musculus CDC-like kinase 3 (Clk3), mRNA.	22.57	27.7	0	0	12.9	70.2327	0.00111065	87.9047	0.000375941
NM_019874	Mus musculus DnaJ (Hsp40) homolog, subfamily B, member 5 (Dnajb5), mRNA.	22.58	45.74	0	0	12.1	70.2327	0.00111065	144.377	1.95171e-05
NM_007523	Mus musculus BCL2-antagonist/killer 1 (Bak1), mRNA.	22.38	20.48	0	0	8.319	69.6201	0.00111065	65.3157	0.00149101
NM_153537	Mus musculus pleckstrin homology-like domain, family B, member 1 (Phldb1), mRNA.	22.25	15.9	0	0	12.526	69.3137	0.00111065	50.8839	0.00544751
NM_011690	Mus musculus valyl-tRNA synthetase (Vars), nuclear gene encoding mitochondrial protein, mRNA.	206.928	318.01	0	2.84	57.239	69.1417	8.02007e-08	113.049	2.38423e-09
NM_177354	Mus musculus vasohibin 1 (Vash1), mRNA.	22.2	32.87	0	0	7.94	69.0074	0.00111065	104.219	0.000144245
NM_007682	Mus musculus centromere protein B (Cenpb), mRNA.	21.908	19.7	0	0	12.9	68.0884	0.00149101	62.8059	0.00202351
NM_025607	Mus musculus ring finger protein 181 (Rnf181), mRNA.	21.88	16.74	0	0	24.01	68.0884	0.00149101	53.3938	0.00386393
NM_010347	Mus musculus amino-terminal enhancer of split (Aes), mRNA.	232.4	304.8	0	3.31	197.24	67.6706	3.31068e-08	94.4931	3.31218e-09
NM_028881	Mus musculus CREB regulated transcription coactivator 2 (Crtc2), mRNA.	21.7	14.8	0	0	7.63	67.4757	0.00149101	47.4328	0.00544751
NM_177186	Mus musculus RIKEN cDNA A530082C11 gene (A530082C11Rik), mRNA.	21.56	9.49	0	0	6.862	67.1693	0.00149101	30.8049	0.039138
NM_001033311	Mus musculus cDNA sequence BC023744 (BC023744), mRNA.	21.4	8.35	0	0	4.242	66.5567	0.00149101	27.3538	0.039138
NM_011947	Mus musculus mitogen-activated protein kinase kinase kinase 3 (Map3k3), mRNA.	21.42	18.2	0	0	1.62	66.5567	0.00149101	58.0998	0.00277856
NM_028444	Mus musculus protein kinase C, delta binding protein (Prkcdbp), mRNA.	20.9	61.87	0	0	22.916	65.025	0.00149101	195.202	2.92247e-06
NM_026482	Mus musculus ATPase, Ca++ transporting, plasma membrane 1 (Atp2b1), mRNA.	20.57	30.75	0	0	19.24	64.106	0.00149101	97.6305	0.000181421
NM_173788	Mus musculus natriuretic peptide receptor 2 (Npr2), mRNA.	20.6	8.73	0	0	25.7	64.106	0.00149101	28.295	0.039138
NM_011448	Mus musculus SRY-box containing gene 9 (Sox9), mRNA.	514.35	376.67	4.07	4.26	113.45	63.0805	2.65513e-09	49.3302	1.08828e-08
NM_030084	Mus musculus G protein-coupled receptor 108 (Gpr108), mRNA.	20.2	24.3	0	0	5.01	62.8806	0.00202351	77.2377	0.000634839
NM_021434	Mus musculus G protein-coupled receptor 180 (Gpr180), mRNA.	95.138	96.04	1.29	0	19.771	61.9841	6.21881e-06	66.2917	1.08154e-06
NM_008537	Mus musculus alpha-methylacyl-CoA racemase (Amacr), mRNA.	19.8	37.4	0	0	9.71	61.6552	0.00202351	118.337	6.11187e-05
NM_025473	Mus musculus family with sequence similarity 3, member A (Fam3a), mRNA.	19.78	21.61	0	0	26.56	61.6552	0.00202351	68.7668	0.00111065
NM_133692	Mus musculus polymerase (DNA-directed), delta 3, accessory subunit (Pold3), mRNA.	19.46	12.72	0	0	8.479	60.7362	0.00202351	40.8444	0.011339
NM_144822	Mus musculus calcium binding atopy-related autoantigen 1 (Cbara1), mRNA.	19.538	11.01	0	0	4.78	60.7362	0.00202351	35.5109	0.0167905
NM_026888	Mus musculus phosphorylase kinase, gamma 2 (testis) (Phkg2), mRNA.	19.27	24.3	0	0	20.896	60.1235	0.00202351	77.2377	0.000634839
NM_145926	Mus musculus mannoside acetylglucosaminyltransferase 4, isoenzyme B (Mgat4b), mRNA.	19.3	31.1	0	0	10	60.1235	0.00202351	98.5717	0.000181421
NM_175550	Mus musculus adaptor-related protein complex AP-4, epsilon 1 (Ap4e1), mRNA.	19.3	12.74	0	0	15.048	60.1235	0.00202351	40.8444	0.011339
NM_001081214	Mus musculus peroxisome proliferative activated receptor, gamma, coactivator-related 1 (Pprc1), mRNA.	19.076	34	0	0	24.626	59.5109	0.00277856	107.67	0.000115396
XR_032547	PREDICTED: Mus musculus hypothetical LOC666336 (LOC666336), misc RNA.	19.05	12.2	0	0	16.568	59.5109	0.00277856	39.2757	0.011339
NM_133922	Mus musculus KRAB-A domain containing 1 (Krba1), mRNA.	18.928	19.32	0	0	17.78	58.8982	0.00277856	61.5509	0.00202351
NM_172290	Mus musculus neurotrimin (Ntm), mRNA.	18.888	13.7	0	0	0	58.8982	0.00277856	43.9817	0.00779557
NM_207525	Mus musculus optic atrophy 3 (human) (Opa3), mRNA.	18.9	15.9	0	0	6.86	58.8982	0.00277856	50.8839	0.00544751
NM_134068	Mus musculus dual specificity phosphatase 22 (Dusp22), transcript variant 2, mRNA.	18.8	15	0	0	23	58.5918	0.00277856	48.0603	0.00544751
XM_001474871	PREDICTED: Mus musculus similar to headcase homolog (LOC100045753), mRNA.	18.76	14.79	0	0	32.625	58.5918	0.00277856	47.4328	0.00544751
NM_025638	Mus musculus glycerophosphodiester phosphodiesterase domain containing 1 (Gdpd1), mRNA.	18.738	16.3	0	0	8.935	58.2855	0.00277856	52.1389	0.00386393
NM_001039556	Mus musculus RAD54 homolog B (S. cerevisiae) (Rad54b), mRNA.	18.6	13.33	0	0	2.16	57.9792	0.00277856	42.7268	0.011339
NM_019479	Mus musculus hairy and enhancer of split 6 (Drosophila) (Hes6), mRNA.	18.6	41.19	0	0	40.03	57.9792	0.00277856	130.259	3.38678e-05
NM_025965	Mus musculus signal sequence receptor, alpha (Ssr1), mRNA.	18.6	13.1	0	0	5.246	57.9792	0.00277856	42.0993	0.011339
NR_003278	Mus musculus 18S RNA (Rn18s), non-coding RNA.	659.6	908.61	7.29	4.5	14.105	57.8195	1.39201e-09	85.0656	8.44865e-11
NM_023320	Mus musculus pleckstrin homology domain containing, family O member 1 (Plekho1), mRNA.	120.6	142.4	0	1.89	51.79	57.4811	1.17584e-06	72.0622	2.93383e-07
NM_008254	Mus musculus 3-hydroxy-3-methylglutaryl-Coenzyme A lyase (Hmgcl), mRNA.	18.3	17.1	0	0	12.6	57.0601	0.00277856	54.6487	0.00386393
NM_133796	Mus musculus Rho GDP dissociation inhibitor (GDI) alpha (Arhgdia), mRNA.	107.128	139.16	0	1.66	101.603	56.9155	2.71069e-06	78.4576	3.36033e-07
NM_144522	Mus musculus TBC1 domain family, member 10b (Tbc1d10b), mRNA.	18.23	18.04	0	0	6.55	56.7538	0.00277856	57.4724	0.00277856
NM_010703	Mus musculus lymphoid enhancer binding factor 1 (Lef1), mRNA.	18.148	11	0	0	13.62	56.4475	0.00277856	35.5109	0.0167905
NM_175130	Mus musculus transient receptor potential cation channel, subfamily M, member 4 (Trpm4), mRNA.	18.1	13.84	0	0	11.655	56.4475	0.00277856	44.2955	0.00779557
NM_026416	Mus musculus S100 calcium binding protein A16 (S100a16), mRNA.	17.8	15.2	0	0	10	55.5284	0.00386393	48.6878	0.00544751
NM_153122	Mus musculus 5-oxoprolinase (ATP-hydrolysing) (Oplah), mRNA.	17.8	11.39	0	0	2.39	55.5284	0.00386393	36.7658	0.0167905
NM_172569	Mus musculus unkempt homolog (Drosophila) (Unk), mRNA.	17.8	14.8	0	0	12.64	55.5284	0.00386393	47.4328	0.00544751
NM_001081043	Mus musculus protein tyrosine phosphatase, non-receptor type 23 (Ptpn23), mRNA.	17.45	10.1	0	0	10.6	54.6094	0.00386393	32.6873	0.025357
NM_133816	Mus musculus SH3-domain binding protein 4 (Sh3bp4), mRNA.	17.4	16.9	0	0	8.63	54.3031	0.00386393	54.0213	0.00386393
NR_026976	Mus musculus RIKEN cDNA 6720401G13 gene (6720401G13Rik), transcript variant 2, non-coding RNA.	17.28	8.92	0	0	8.554	53.9967	0.00386393	28.9224	0.039138
NM_001081081	Mus musculus glutaminase (Gls), nuclear gene encoding mitochondrial protein, transcript variant 1, mRNA.	16.95	24.46	0	0	13.37	53.0777	0.00386393	77.8652	0.000634839
NM_008924	Mus musculus protein kinase, cAMP dependent regulatory, type II alpha (Prkar2a), mRNA.	16.92	15.23	0	0	7.392	52.7714	0.00386393	48.6878	0.00544751
NM_008817	Mus musculus paternally expressed 3 (Peg3), mRNA.	16.786	17.28	0	0	0	52.465	0.00386393	55.2762	0.00386393
NM_027995	Mus musculus progestin and adipoQ receptor family member VII (Paqr7), mRNA.	16.8	9.68	0	0	10.322	52.465	0.00386393	31.4323	0.025357
NM_013909	Mus musculus F-box and leucine-rich repeat protein 6 (Fbxl6), mRNA.	16.65	24.53	0	0	38.371	52.1587	0.00386393	77.8652	0.000634839
NM_001081413	Mus musculus unc-13 homolog B (C. elegans) (Unc13b), mRNA.	16.6	17.1	0	0	1.62	51.8524	0.00386393	54.6487	0.00386393
NM_009343	Mus musculus PHD finger protein 1 (Phf1), mRNA.	16.3	14	0	0	2.47	50.9334	0.00544751	44.9229	0.00779557
NM_028815	Mus musculus centrosomal protein 97 (Cep97), transcript variant 1, mRNA.	16.3	10.26	0	0	6.012	50.9334	0.00544751	33.3147	0.025357
NM_133733	Mus musculus RIKEN cDNA 9030425E11 gene (9030425E11Rik), mRNA.	16.3	9.12	0	0	1.85	50.9334	0.00544751	29.5499	0.039138
NM_172779	Mus musculus DEAD/H (Asp-Glu-Ala-Asp/His) box polypeptide 26B (Ddx26b), mRNA.	16	13.52	0	0	38.089	50.0143	0.00544751	43.3543	0.00779557
NM_001081102	Mus musculus Wolf-Hirschhorn syndrome candidate 1 (human) (Whsc1), mRNA.	15.6	31.68	0	0	11.6	48.789	0.00544751	100.454	0.000181421
NM_001101443	Mus musculus RIKEN cDNA D330027H18 gene (D330027H18Rik), mRNA.	15.6	20.1	0	0	5.082	48.789	0.00544751	64.0608	0.00149101
NM_145920	Mus musculus Ellis van Creveld syndrome 2 homolog (human) (Evc2), mRNA.	15.5	8.35	0	0	6.01	48.4826	0.00544751	27.3538	0.039138
NR_024257	Mus musculus RIKEN cDNA 4930412O13 gene (4930412O13Rik), non-coding RNA.	15.5	34.1	0	0	3.619	48.4826	0.00544751	107.984	0.000115396
NM_007553	Mus musculus bone morphogenetic protein 2 (Bmp2), mRNA.	219.61	27.1	4.5	0	51.16	48.2489	1.47509e-07	6.4133	0.0160224
NM_009451	Mus musculus tubulin, beta 4 (Tubb4), mRNA.	15.268	8.54	0	0	8.319	47.87	0.00544751	27.6675	0.039138
NM_010017	Mus musculus dystroglycan 1 (Dag1), mRNA.	15.28	8.55	0	0	25.309	47.87	0.00544751	27.9812	0.039138
NM_011876	Mus musculus twinfilin, actin-binding protein, homolog 2 (Drosophila) (Twf2), mRNA.	15.14	15.9	0	0	4.85	47.2573	0.00779557	50.8839	0.00544751
NM_133823	Mus musculus methylmalonic aciduria (cobalamin deficiency) type A (Mmaa), nuclear gene encoding mitochondrial protein, mRNA.	15.1	10.8	0	0	4.39	47.2573	0.00779557	34.8834	0.025357
NM_172617	Mus musculus zinc finger protein 523 (Zfp523), mRNA.	15.1	18.58	0	0	6.55	47.2573	0.00779557	59.3548	0.00277856
NM_198615	Mus musculus mex3 homolog D (C. elegans) (Mex3d), mRNA.	15.1	11.4	0	0	2.08	47.2573	0.00779557	36.7658	0.0167905
NM_176849	Mus musculus arginine and glutamate rich 1 (Arglu1), mRNA.	14.99	10.45	0	0	28.62	46.9509	0.00779557	33.9422	0.025357
NM_007741	Mus musculus collagen, type IX, alpha 2 (Col9a2), mRNA.	14.8	17.5	0	0	0.694	46.3383	0.00779557	55.9037	0.00277856
NM_207220	Mus musculus G protein-coupled receptor 137 (Gpr137), mRNA.	14.8	10.63	0	0	15.139	46.3383	0.00779557	34.2559	0.025357
NM_008083	Mus musculus growth associated protein 43 (Gap43), mRNA.	14.688	35.9	0	0	5.32	46.0319	0.00779557	113.631	7.51367e-05
NM_019676	Mus musculus phospholipase C, delta 1 (Plcd1), mRNA.	14.66	15.97	0	0	4.54	46.0319	0.00779557	51.1976	0.00544751
NM_133791	Mus musculus WW, C2 and coiled-coil domain containing 2 (Wwc2), mRNA.	14.648	12.34	0	0	12.099	45.7256	0.00779557	39.5894	0.011339
NM_008700	Mus musculus NK2 transcription factor related, locus 5 (Drosophila) (Nkx2-5), mRNA.	14.36	12.5	0	0	55.95	45.1129	0.00779557	40.2169	0.011339
NM_008090	Mus musculus GATA binding protein 2 (Gata2), mRNA.	14.15	39.66	0	0	15.79	44.5002	0.00779557	125.553	4.10432e-05
NM_025282	Mus musculus myocyte enhancer factor 2C (Mef2c), mRNA.	13.97	24.45	0	0	3.4	43.8875	0.00779557	77.8652	0.000634839
NM_183138	Mus musculus tet oncogene family member 3 (Tet3), mRNA.	13.998	12.53	0	0	2.154	43.8875	0.00779557	40.2169	0.011339
NM_001033285	Mus musculus CDC42 binding protein kinase alpha (Cdc42bpa), mRNA.	13.84	10.3	0	0	4.08	43.2749	0.011339	33.3147	0.025357
NM_007828	Mus musculus death-associated protein kinase 3 (Dapk3), mRNA.	13.81	15.99	0	0	13.439	43.2749	0.011339	51.1976	0.00544751
NM_013659	Mus musculus sema domain, immunoglobulin domain (Ig), transmembrane domain (TM) and short cytoplasmic domain, (semaphorin) 4B (Sema4b), mRNA.	13.8	20.84	0	0	12.98	43.2749	0.011339	66.2569	0.00149101
NM_133362	Mus musculus erythroid differentiation regulator 1 (Erdr1), mRNA.	13.8	8.73	0	0	78.3	43.2749	0.011339	28.295	0.039138
NM_133916	Mus musculus eukaryotic translation initiation factor 3, subunit B (Eif3b), mRNA.	13.828	22.6	0	0	1.619	43.2749	0.011339	71.9042	0.000835737
NM_153679	Mus musculus carnitine palmitoyltransferase 1c (Cpt1c), mRNA.	13.8	14.4	0	0	7.632	43.2749	0.011339	46.1779	0.00779557
NM_172517	Mus musculus retinoblastoma binding protein 5 (Rbbp5), mRNA.	13.79	10.63	0	0	5.241	43.2749	0.011339	34.2559	0.025357
NM_007854	Mus musculus solute carrier family 29 (nucleoside transporters), member 2 (Slc29a2), mRNA.	13.7	25.2	0	0	7.632	42.9685	0.011339	80.0613	0.000486512
NM_033563	Mus musculus Kruppel-like factor 7 (ubiquitous) (Klf7), mRNA.	13.7	17.3	0	0	1.54	42.9685	0.011339	55.2762	0.00386393
NM_023178	Mus musculus DNA methyltransferase 1-associated protein 1 (Dmap1), mRNA.	13.45	15.9	0	0	6.01	42.3558	0.011339	50.8839	0.00544751
NM_008626	Mus musculus mannose receptor, C type 2 (Mrc2), mRNA.	13.288	10.44	0	0	2.468	41.7432	0.011339	33.6285	0.025357
NM_134083	Mus musculus regulator of chromosome condensation (RCC1) and BTB (POZ) domain containing protein 2 (Rcbtb2), mRNA.	13.34	13.29	0	0	9.63	41.7432	0.011339	42.7268	0.011339
NM_080849	Mus musculus NIMA (never in mitosis gene a)-related expressed kinase 8 (Nek8), mRNA.	13.17	13.1	0	0	9.088	41.4368	0.011339	42.0993	0.011339
NM_175675	Mus musculus RIKEN cDNA 4930471M23 gene (4930471M23Rik), mRNA.	13.2	20.54	0	0	6.852	41.4368	0.011339	65.3157	0.00149101
NM_177372	Mus musculus DNA replication helicase 2 homolog (yeast) (Dna2), mRNA.	13.18	10.4	0	0	4.55	41.4368	0.011339	33.6285	0.025357
NM_028379	Mus musculus zinc finger, DHHC domain containing 4 (Zdhhc4), mRNA.	13.02	9.3	0	0	4.7	40.8241	0.011339	30.1774	0.039138
NM_029850	Mus musculus B-cell CLL/lymphoma 7A (Bcl7a), mRNA.	12.65	10.44	0	0	11.244	39.9051	0.011339	33.6285	0.025357
NM_178385	Mus musculus tubulin-specific chaperone C (Tbcc), mRNA.	12.7	31.3	0	0	13.5	39.9051	0.011339	99.1992	0.000181421
NM_001164237	Mus musculus ring finger protein 41 (Rnf41), transcript variant 1, mRNA.	12.5	12.3	0	0	6.01	39.2924	0.0167905	39.5894	0.011339
NM_007880	Mus musculus AT rich interactive domain 3A (BRIGHT-like) (Arid3a), mRNA.	12.518	13.67	0	0	18.42	39.2924	0.0167905	43.9817	0.00779557
NM_013749	Mus musculus tumor necrosis factor receptor superfamily, member 12a (Tnfrsf12a), transcript variant 1, mRNA.	12.5	17.3	0	0	1.23	39.2924	0.0167905	55.2762	0.00386393
NM_026817	Mus musculus RAB, member of RAS oncogene family-like 2A (Rabl2a), mRNA.	12.5	14.2	0	0	3.464	39.2924	0.0167905	45.5504	0.00779557
NM_177066	Mus musculus TNNI3 interacting kinase (Tnni3k), mRNA.	12.5	15.34	0	0	0	39.2924	0.0167905	49.0015	0.00544751
NM_028071	Mus musculus coactosin-like 1 (Dictyostelium) (Cotl1), mRNA.	198.14	296.49	3.21	1.89	60.441	38.7371	3.19623e-07	61.8007	1.17585e-08
NM_019993	Mus musculus aldehyde dehydrogenase 9, subfamily A1 (Aldh9a1), mRNA.	12.344	15.59	0	0	13.1	38.6798	0.0167905	49.9427	0.00544751
NM_009936	Mus musculus collagen, type IX, alpha 3 (Col9a3), mRNA.	120.47	38.2	3	0	9.41	38.387	3.82913e-06	13.0287	0.00352847
NM_023220	Mus musculus RIKEN cDNA 2010106G01 gene (2010106G01Rik), mRNA.	12.188	9.3	0	0	3.16	38.3734	0.0167905	30.1774	0.039138
NM_172372	Mus musculus WD repeat domain 45 (Wdr45), mRNA.	12.2	15.4	0	0	8.32	38.3734	0.0167905	49.3152	0.00544751
NM_173444	Mus musculus neurobeachin like 1 (Nbeal1), mRNA.	12.18	9.69	0	0	4.084	38.3734	0.0167905	31.4323	0.025357
NM_008988	Mus musculus immunoglobulin superfamily, DCC subclass, member 3 (Igdcc3), mRNA.	12.05	31.29	0	0	8.86	38.0671	0.0167905	99.1992	0.000181421
NM_001081055	Mus musculus trafficking protein particle complex 10 (Trappc10), mRNA.	12.01	12.72	0	0	7.008	37.7607	0.0167905	40.8444	0.011339
NM_001097621	Mus musculus kinesin family member 26A (Kif26a), mRNA.	12	30.58	0	0	11.79	37.7607	0.0167905	97.003	0.000181421
NM_013822	Mus musculus jagged 1 (Jag1), mRNA.	12	27.91	0	0	8.71	37.7607	0.0167905	88.5322	0.000292768
NM_028079	Mus musculus RIKEN cDNA 2010111I01 gene (2010111I01Rik), mRNA.	12	19.9	0	0	5.16	37.7607	0.0167905	63.4333	0.00202351
NM_029239	Mus musculus protein kinase D3 (Prkd3), mRNA.	11.98	9.68	0	0	6.863	37.7607	0.0167905	31.4323	0.025357
NM_153056	Mus musculus sirtuin 7 (silent mating type information regulation 2, homolog) 7 (S. cerevisiae) (Sirt7), mRNA.	12.02	15.22	0	0	3.7	37.7607	0.0167905	48.6878	0.00544751
NM_001081269	Mus musculus Wolf-Hirschhorn syndrome candidate 1-like 1 (human) (Whsc1l1), transcript variant 2, mRNA.	11.888	15.01	0	0	8.324	37.4544	0.0167905	48.0603	0.00544751
NM_024264	Mus musculus cytochrome P450, family 27, subfamily a, polypeptide 1 (Cyp27a1), nuclear gene encoding mitochondrial protein, mRNA.	11.85	12.15	0	0	6.322	37.4544	0.0167905	39.2757	0.011339
NM_080795	Mus musculus ligand of numb-protein X 2 (Lnx2), mRNA.	11.9	17.8	0	0	7.012	37.4544	0.0167905	56.8449	0.00277856
NM_145990	Mus musculus CDK5 regulatory subunit associated protein 2 (Cdk5rap2), mRNA.	11.9	20.67	0	0	7.47	37.4544	0.0167905	65.9432	0.00149101
NM_013598	Mus musculus kit ligand (Kitl), mRNA.	121.25	159.98	1.5	1.66	27.41	36.8783	3.82913e-06	51.7638	4.05856e-07
NM_011609	Mus musculus tumor necrosis factor receptor superfamily, member 1a (Tnfrsf1a), mRNA.	11.7	13.83	0	0	2.7	36.8417	0.0167905	44.2955	0.00779557
NM_023214	Mus musculus solute carrier family 30 (zinc transporter), member 7 (Slc30a7), mRNA.	11.68	21.8	0	0	12.17	36.8417	0.0167905	69.3943	0.00111065
NM_001024474	Mus musculus DIRAS family, GTP-binding RAS-like 2 (Diras2), mRNA.	11.4	18.6	0	0	5.32	35.9227	0.0167905	59.3548	0.00277856
NM_001009948	Mus musculus neurensin 2 (Nrsn2), mRNA.	11.2	9.11	0	0	6.86	35.31	0.025357	29.5499	0.039138
NM_134046	Mus musculus centromere protein O (Cenpo), mRNA.	11.2	10.1	0	0	5.01	35.31	0.025357	32.6873	0.025357
NM_146103	Mus musculus transmembrane protein 185B (Tmem185b), mRNA.	11.2	16.93	0	0	4.86	35.31	0.025357	54.0213	0.00386393
NM_198298	Mus musculus helicase with zinc finger domain (Helz), mRNA.	11.19	8.92	0	0	4.62	35.31	0.025357	28.9224	0.039138
NM_028412	Mus musculus CDKN1A interacting zinc finger protein 1 (Ciz1), mRNA.	11	13.9	0	0	5.32	34.6974	0.025357	44.6092	0.00779557
NM_213616	Mus musculus ATPase, Ca++ transporting, plasma membrane 4 (Atp2b4), mRNA.	11.028	8.35	0	0	17.626	34.6974	0.025357	27.3538	0.039138
NM_008197	Mus musculus H1 histone family, member 0 (H1f0), mRNA.	10.9	14.63	0	0	14.2	34.391	0.025357	46.8054	0.00779557
NM_033560	Mus musculus vacuolar protein sorting 37A (yeast) (Vps37a), mRNA.	10.858	9.69	0	0	3.852	34.391	0.025357	31.4323	0.025357
NM_001029929	Mus musculus zinc finger, MYND-type containing 15 (Zmynd15), mRNA.	10.698	19	0	0	2.31	33.7783	0.025357	60.6097	0.00202351
NM_001081417	Mus musculus chromodomain helicase DNA binding protein 7 (Chd7), mRNA.	10.69	9.5	0	0	6.16	33.7783	0.025357	30.8049	0.039138
NM_019747	Mus musculus zinc finger protein 113 (Zfp113), mRNA.	10.7	9.69	0	0	6.312	33.7783	0.025357	31.4323	0.025357
NM_025912	Mus musculus RIKEN cDNA 2010011I20 gene (2010011I20Rik), mRNA.	10.7	13.1	0	0	7.471	33.7783	0.025357	42.0993	0.011339
NM_029928	Mus musculus protein tyrosine phosphatase, receptor type, B (Ptprb), mRNA.	10.7	20.13	0	0	0	33.7783	0.025357	64.0608	0.00149101
NM_133767	Mus musculus mitochondrial translational initiation factor 2 (Mtif2), nuclear gene encoding mitochondrial protein, mRNA.	10.7	14.4	0	0	5.24	33.7783	0.025357	46.1779	0.00779557
NM_172772	Mus musculus RIKEN cDNA B230380D07 gene (B230380D07Rik), mRNA.	78.36	80.88	2.14	0	28.687	33.6602	2.17732e-05	36.9125	1.40391e-05
NM_001081355	Mus musculus PR domain containing 2, with ZNF domain (Prdm2), mRNA.	10.54	8.93	0	0	9.79	33.1657	0.025357	28.9224	0.039138
NM_007611	Mus musculus caspase 7 (Casp7), mRNA.	10.5	9.68	0	0	4.39	33.1657	0.025357	31.4323	0.025357
NM_026270	Mus musculus AKT1 substrate 1 (proline-rich) (Akt1s1), mRNA.	10.538	11.39	0	0	4.318	33.1657	0.025357	36.7658	0.0167905
NM_175259	Mus musculus shisa homolog 4 (Xenopus laevis) (Shisa4), mRNA.	10.5	9.68	0	0	4.77	33.1657	0.025357	31.4323	0.025357
NM_011398	Mus musculus solute carrier family 25 (mitochondrial carrier, brain), member 14 (Slc25a14), nuclear gene encoding mitochondrial protein, mRNA.	10.4	11.4	0	0	2.93	32.8593	0.025357	36.7658	0.0167905
NM_172728	Mus musculus cAMP responsive element binding protein 5 (Creb5), mRNA.	10.37	15.96	0	0	0.616	32.8593	0.025357	51.1976	0.00544751
XM_910524	PREDICTED: Mus musculus RIKEN cDNA 9830167H18 gene, transcript variant 1 (9830167H18Rik), mRNA.	10.4	13.1	0	0	3.85	32.8593	0.025357	42.0993	0.011339
NM_001007568	Mus musculus zinc finger protein 251 (Zfp251), mRNA.	63.05	94.36	1.71	0	35	32.7871	8.31772e-05	51.9795	5.13357e-06
NM_010091	Mus musculus dishevelled, dsh homolog 1 (Drosophila) (Dvl1), mRNA.	10.2	8.92	0	0	8.09	32.2466	0.025357	28.9224	0.039138
NM_016881	Mus musculus phosphomannomutase 2 (Pmm2), mRNA.	10.2	15.01	0	0	9.172	32.2466	0.025357	48.0603	0.00544751
NM_146164	Mus musculus leucine-rich repeats and calponin homology (CH) domain containing 4 (Lrch4), mRNA.	10.2	9.49	0	0	4.24	32.2466	0.025357	30.8049	0.039138
NM_177161	Mus musculus procollagen-proline, 2-oxoglutarate 4-dioxygenase (proline 4-hydroxylase), alpha polypeptide III (P4ha3), mRNA.	10.21	9.87	0	0	4.85	32.2466	0.025357	32.0598	0.025357
NM_009743	Mus musculus BCL2-like 1 (Bcl2l1), nuclear gene encoding mitochondrial protein, mRNA.	10	21.3	0	0	12.532	31.634	0.025357	67.8256	0.00111065
NM_030700	Mus musculus melanoma antigen, family D, 2 (Maged2), mRNA.	10	13.5	0	0	0.616	31.634	0.025357	43.3543	0.00779557
NM_145760	Mus musculus ADP-ribosylation factor GTPase activating protein 1 (Arfgap1), mRNA.	10.04	8.74	0	0	15.17	31.634	0.025357	28.295	0.039138
NM_152808	Mus musculus solute carrier family 44, member 2 (Slc44a2), mRNA.	48.098	63.08	1.29	0	37.8	31.4553	0.000109611	43.6482	1.8251e-05
NM_207225	Mus musculus histone deacetylase 4 (Hdac4), mRNA.	9.88	12.1	0	0	6.24	31.3276	0.025357	38.962	0.0167905
NM_023742	Mus musculus deltex 2 homolog (Drosophila) (Dtx2), mRNA.	9.71	8.35	0	0	7.32	30.7149	0.039138	27.3538	0.039138
NM_172428	Mus musculus coiled-coil domain containing 134 (Ccdc134), mRNA.	9.71	16.3	0	0	2.23	30.7149	0.039138	52.1389	0.00386393
NM_181400	Mus musculus WD repeat domain 47 (Wdr47), mRNA.	9.71	10.3	0	0	5.7	30.7149	0.039138	33.3147	0.025357
NM_016798	Mus musculus PDZ and LIM domain 3 (Pdlim3), mRNA.	190.3	165.91	3.42	2.84	34.271	30.6807	1.00033e-06	28.5464	2.12879e-06
NM_194263	Mus musculus T-box 20 (Tbx20), transcript variant 1, mRNA.	51.71	40.09	1.5	0	43.28	29.9517	0.000299503	24.6818	0.000946026
NM_001081332	Mus musculus solute carrier family 9 (sodium/hydrogen exchanger), member 5 (Slc9a5), mRNA.	9.38	12.3	0	0	2	29.7959	0.039138	39.5894	0.011339
NM_138949	Mus musculus zinc finger protein 286 (Zfp286), mRNA.	9.388	17.85	0	0	3.16	29.7959	0.039138	57.1586	0.00277856
NM_145970	Mus musculus coiled-coil and C2 domain containing 1A (Cc2d1a), mRNA.	9.38	9.11	0	0	10.9	29.7959	0.039138	29.5499	0.039138
NM_178741	Mus musculus kelch-like 8 (Drosophila) (Klhl8), mRNA.	9.39	10.06	0	0	2.85	29.7959	0.039138	32.6873	0.025357
NM_011224	Mus musculus muscle glycogen phosphorylase (Pygm), mRNA.	108.32	103.14	0	3.55	50.794	29.6405	7.97098e-06	30.0634	8.68305e-06
NM_175457	Mus musculus HEAT repeat containing 7A (Heatr7a), transcript variant 1, mRNA.	9.22	8.54	0	0	5.312	29.1832	0.039138	27.6675	0.039138
NM_026400	Mus musculus DnaJ (Hsp40) homolog, subfamily B, member 11 (Dnajb11), mRNA.	9.05	10.6	0	0	9.48	28.8769	0.039138	34.2559	0.025357
NM_172261	Mus musculus protein phosphatase 1, regulatory subunit 9B (Ppp1r9b), mRNA.	9.06	8.93	0	0	5.17	28.8769	0.039138	28.9224	0.039138
NM_026893	Mus musculus DDB1 and CUL4 associated factor 12 (Dcaf12), mRNA.	65.988	83.1	0	2.13	109.22	28.473	6.41271e-05	38.0645	1.26244e-05
NM_010681	Mus musculus laminin, alpha 4 (Lama4), mRNA.	110.108	66.62	2.36	1.42	44.45	28.4525	7.32363e-06	18.3729	0.000148144
NM_028198	Mus musculus exportin 5 (Xpo5), mRNA.	8.89	16.73	0	0	3.004	28.2642	0.039138	53.3938	0.00386393
NM_001081111	Mus musculus TATA element modulatory factor 1 (Tmf1), mRNA.	8.72	8.54	0	0	1.39	27.6515	0.039138	27.6675	0.039138
NM_007397	Mus musculus activin receptor IIB (Acvr2b), mRNA.	8.72	8.73	0	0	4.01	27.6515	0.039138	28.295	0.039138
NM_007897	Mus musculus early B-cell factor 1 (Ebf1), mRNA.	8.73	10.06	0	0	5.552	27.6515	0.039138	32.6873	0.025357
NM_007999	Mus musculus flap structure specific endonuclease 1 (Fen1), mRNA.	8.72	16.73	0	0	8.25	27.6515	0.039138	53.3938	0.00386393
NM_011383	Mus musculus sine oculis-related homeobox 5 homolog (Drosophila) (Six5), mRNA.	8.72	12.7	0	0	6.55	27.6515	0.039138	40.8444	0.011339
NM_019441	Mus musculus palmitoyl-protein thioesterase 2 (Ppt2), mRNA.	8.72	21.45	0	0	8.4	27.6515	0.039138	68.4531	0.00111065
NM_022993	Mus musculus low-density lipoprotein receptor-related protein 10 (Lrp10), mRNA.	8.73	13.67	0	0	19.4	27.6515	0.039138	43.9817	0.00779557
NM_025826	Mus musculus acyl-Coenzyme A dehydrogenase, short/branched chain (Acadsb), nuclear gene encoding mitochondrial protein, mRNA.	8.72	11.78	0	0	5.86	27.6515	0.039138	38.0208	0.0167905
NM_011770	Mus musculus IKAROS family zinc finger 2 (Ikzf2), mRNA.	8.57	10.45	0	0	6.861	27.3452	0.039138	33.9422	0.025357
NM_021565	Mus musculus midnolin (Midn), mRNA.	8.558	9.87	0	0	29.974	27.3452	0.039138	32.0598	0.025357
NM_029391	Mus musculus RAB4B, member RAS oncogene family (Rab4b), mRNA.	8.56	17.3	0	0	9.17	27.3452	0.039138	55.2762	0.00386393
NM_026988	Mus musculus parathymosin (Ptms), mRNA.	160.15	146.42	3.21	2.84	75.64	26.6843	3.38645e-06	26.0227	5.19757e-06
NM_027450	Mus musculus GLI pathogenesis-related 2 (Glipr2), mRNA.	55.298	88.64	1.93	0	115.66	25.977	0.00019117	44.1139	7.56739e-06
NM_010518	Mus musculus insulin-like growth factor binding protein 5 (Igfbp5), mRNA.	1563.94	1149.71	49.72	17.5	1296.17	24.6184	6.32087e-08	19.3538	3.72522e-07
NM_011602	Mus musculus talin 1 (Tln1), mRNA.	38.668	42.91	1.5	0	15.9	22.4676	0.00135487	26.3916	0.000670169
NM_025633	Mus musculus methionine aminopeptidase-like 1 (Metapl1), mRNA.	46.388	48.44	0	1.89	5.775	22.2109	0.000481145	24.5993	0.000349751
NM_026298	Mus musculus intraflagellar transport 172 homolog (Chlamydomonas) (Ift172), mRNA.	35.7	31.9	0	1.42	10.715	21.6794	0.00197101	20.5575	0.000865469
NM_008091	Mus musculus GATA binding protein 3 (Gata3), mRNA.	40.13	99.07	0	1.66	22.34	21.4183	0.00113002	55.9076	3.5429e-06
NM_019521	Mus musculus growth arrest specific 6 (Gas6), mRNA.	66.79	36.79	3	0	11.02	21.3263	0.000189142	12.5552	0.00420647
NM_183155	Mus musculus cDNA sequence BC002230 (BC002230), mRNA.	36.5	33.46	1.5	0	6.47	21.201	0.00197101	20.6515	0.000701391
NM_008306	Mus musculus N-deacetylase/N-sulfotransferase (heparan glucosaminyl) 1 (Ndst1), mRNA.	34.6	28.1	0	1.42	8.788	21.0175	0.00239228	18.1328	0.00168089
NM_199029	Mus musculus zinc finger protein 395 (Zfp395), mRNA.	38.868	27.54	0	1.66	11.71	20.7825	0.00135487	15.6437	0.00676017
NM_028130	Mus musculus zinc finger protein 157 (Zfp157), mRNA.	33.71	34.77	0	1.42	12.601	20.4759	0.00291645	22.4078	0.000571322
NM_201637	Mus musculus chromodomain helicase DNA binding protein 8 (Chd8), mRNA.	46.926	29.82	0	2.13	1.387	20.2736	0.000481145	13.7434	0.00439581
NM_008216	Mus musculus hyaluronan synthase 2 (Has2), mRNA.	214.62	240.76	1.71	9.23	171.233	20.2489	3.58406e-06	24.2634	1.24181e-06
NM_138748	Mus musculus protein phosphatase 2A, regulatory subunit B (PR 53) (Ppp2r4), mRNA.	37.978	27.93	1.71	0	38.19	19.8122	0.00163083	15.4858	0.005437
NM_133847	Mus musculus transmembrane 9 superfamily protein member 4 (Tm9sf4), mRNA.	82.336	102.94	2.57	1.66	61.727	19.1964	0.000120937	25.5625	9.46707e-06
NM_009149	Mus musculus golgi apparatus protein 1 (Glg1), mRNA.	35.39	26.4	1.71	0	7.63	18.4681	0.00239228	14.6627	0.00845153
NM_172596	Mus musculus Sec24 related gene family, member C (S. cerevisiae) (Sec24c), mRNA.	58.888	72.76	0	3.08	51.871	18.3772	0.000359926	24.1573	8.28092e-05
NM_153150	Mus musculus solute carrier family 25 (mitochondrial carrier, citrate transporter), member 1 (Slc25a1), nuclear gene encoding mitochondrial protein, mRNA.	27.8	17.8	1.29	0	10.631	18.2695	0.00212257	12.4703	0.0133492
NM_153176	Mus musculus spastic paraplegia 7 homolog (human) (Spg7), nuclear gene encoding mitochondrial protein, mRNA.	33.7	29.83	0	1.66	21.7	18.0275	0.00291645	16.9371	0.00439581
NM_015771	Mus musculus large tumor suppressor 2 (Lats2), transcript variant A, mRNA.	36.85	26.34	1.93	0	11.1	17.3844	0.00163083	13.206	0.00845153
NM_134089	Mus musculus scribbled homolog (Drosophila) (Scrib), mRNA.	25.5	26.94	1.29	0	16.471	16.7755	0.00345305	18.7334	0.00212257
NM_033526	Mus musculus ubiquilin 4 (Ubqln4), mRNA.	46.1	53.2	0	2.6	38.452	16.7518	0.000566933	20.5466	0.00019117
NM_030238	Mus musculus dynein cytoplasmic 1 heavy chain 1 (Dync1h1), mRNA.	28.608	28.71	1.5	0	2.78	16.653	0.00676017	17.7204	0.00168089
NM_028771	Mus musculus coiled-coil domain containing 97 (Ccdc97), mRNA.	27.2	16.13	0	1.42	17.4	16.5644	0.00269793	10.4761	0.0244505
NM_001114088	Mus musculus PDZ and LIM domain 7 (Pdlim7), transcript variant a, mRNA.	101.078	122.8	1.71	4.5	23.14	16.4487	7.22896e-05	21.3053	1.74969e-05
NM_011439	Mus musculus SRY-box containing gene 13 (Sox13), mRNA.	27	29.6	0	1.42	3.93	16.4441	0.00269793	19.0899	0.00133943
NM_001110013	Mus musculus transmembrane and tetratricopeptide repeat containing 3 (Tmtc3), transcript variant 1, mRNA.	56.08	38.76	0	3.31	21.39	16.4073	0.000472246	12.1148	0.00296992
NM_139140	Mus musculus spermatogenesis associated, serine-rich 2 (Spats2), mRNA.	26.85	31.95	0	1.42	21.759	16.3839	0.00269793	20.6213	0.000865469
NM_027898	Mus musculus GRAM domain containing 1A (Gramd1a), mRNA.	131.43	157.32	4.29	4.02	68.73	16.1806	2.74986e-05	20.6708	6.81904e-06
NM_028777	Mus musculus SEC14-like 1 (S. cerevisiae) (Sec14l1), mRNA.	30.92	19.2	1.71	0	5.32	16.1419	0.00439581	10.7115	0.0282683
XM_283804	PREDICTED: Mus musculus RIKEN cDNA 9830001H06 gene (9830001H06Rik), mRNA.	59.62	30.35	3.64	0	20.53	15.9828	0.000359926	8.72901	0.0107123
NM_008092	Mus musculus GATA binding protein 4 (Gata4), mRNA.	227.44	122.79	9.43	5.45	118.139	15.9034	1.12648e-05	9.18677	0.000516152
NM_177192	Mus musculus DENN/MADD domain containing 5B (Dennd5b), mRNA.	27.178	29.26	1.5	0	13.381	15.847	0.00845153	18.0868	0.00133943
NM_008448	Mus musculus kinesin family member 5B (Kif5b), mRNA.	120.29	108.58	0	7.81	32.652	15.7253	4.86373e-05	15.158	7.6617e-05
NM_146093	Mus musculus UBX domain protein 1 (Ubxn1), mRNA.	26.8	56.22	1.5	0	90.53	15.6167	0.00845153	34.5133	0.000143533
NM_009970	Mus musculus colony stimulating factor 2 receptor, alpha, low-affinity (granulocyte-macrophage) (Csf2ra), mRNA.	85.8	87.28	5.57	0	33.67	15.4782	0.000216691	16.7978	6.67432e-05
NM_001024920	Mus musculus transformation related protein 53 inducible protein 13 (Trp53i13), mRNA.	35.38	46.7	0	2.13	10.176	15.3368	0.00239228	21.455	0.000409608
NM_198423	Mus musculus BAH domain and coiled-coil containing 1 (Bahcc1), mRNA.	28.45	21.26	0	1.66	13.7	15.2725	0.00676017	12.1572	0.0219175
NM_011122	Mus musculus procollagen-lysine, 2-oxoglutarate 5-dioxygenase 1 (Plod1), mRNA.	31.8	40.6	0	1.89	14.85	15.271	0.00357192	20.6609	0.000946026
NM_018774	Mus musculus polyhomeotic-like 2 (Drosophila) (Phc2), mRNA.	55.95	68.11	1.71	1.89	66.379	15.1749	0.000472246	19.6381	0.000131448
NM_172281	Mus musculus ring finger protein 40 (Rnf40), mRNA.	28.95	15.4	1.71	0	5.09	15.1598	0.005437	8.6261	0.0244505
NM_030075	Mus musculus kelch domain containing 8B (Klhdc8b), mRNA.	45.07	46.5	0	2.84	31.916	15.1567	0.00153919	16.6274	0.000409608
NM_009656	Mus musculus aldehyde dehydrogenase 2, mitochondrial (Aldh2), nuclear gene encoding mitochondrial protein, mRNA.	33.95	28.3	2.14	0	3.01	14.6766	0.00291645	13.0067	0.005437
NM_133224	Mus musculus ATPase type 13A1 (Atp13a1), mRNA.	24.9	27.5	1.5	0	11.4	14.5229	0.0106267	16.9876	0.00212257
NM_011764	Mus musculus zinc finger protein 90 (Zfp90), mRNA.	23.75	27.16	0	1.42	4.702	14.5184	0.00445191	17.5586	0.00212257
NM_181403	Mus musculus vacuolar protein sorting 37C (yeast) (Vps37c), mRNA.	30.48	38.2	1.93	0	6.092	14.3956	0.00439581	19.1097	0.00135487
NM_028472	Mus musculus BMP-binding endothelial regulator (Bmper), mRNA.	173.46	303.89	10.9	1.66	118.082	14.3213	2.73214e-05	26.7753	4.02574e-07
NM_027678	Mus musculus zinc finger, RAN-binding domain containing 3 (Zranb3), mRNA.	26.5	19.6	0	1.66	10.4	14.2129	0.00845153	11.2012	0.0100111
NM_133185	Mus musculus rogdi homolog (Drosophila) (Rogdi), mRNA.	23.22	13.69	0	1.42	13.887	14.1574	0.00578418	8.94478	0.0336243
NM_001081379	Mus musculus ankyrin repeat domain 11 (Ankrd11), mRNA.	89.08	82.2	4.71	1.66	18.771	14.1572	0.000162464	13.9402	0.000216691
NM_021356	Mus musculus growth factor receptor bound protein 2-associated protein 1 (Gab1), mRNA.	100.068	153.71	4.93	2.37	70.3	13.9651	0.000159115	22.8611	7.6703e-06
NM_145597	Mus musculus transmembrane protein 161A (Tmem161a), mRNA.	94.33	125.5	2.14	4.74	24.93	13.9233	0.00011228	19.7584	1.51526e-05
NM_177614	Mus musculus amplified in osteosarcoma (Os9), mRNA.	55.82	59.17	2.57	1.42	27.65	13.7613	0.000542726	15.5528	0.00031522
NM_028027	Mus musculus DNA segment, Chr 10, ERATO Doi 610, expressed (D10Ertd610e), mRNA.	22.5	17.3	0	1.42	13.88	13.7361	0.00578418	11.2418	0.0179738
NM_009255	Mus musculus serine (or cysteine) peptidase inhibitor, clade E, member 2 (Serpine2), mRNA.	115.53	62.65	4.93	3.79	65.7	13.5842	0.00012407	7.89148	0.00203298
NM_145156	Mus musculus solute carrier family 25, member 28 (Slc25a28), mRNA.	61.22	52.94	4.5	0	15.594	13.4981	0.000749374	12.448	0.00126515
NM_175168	Mus musculus PTK7 protein tyrosine kinase 7 (Ptk7), mRNA.	24.88	20.9	0	1.66	13.039	13.3652	0.0106267	11.9322	0.0219175
NM_026201	Mus musculus cell division cycle and apoptosis regulator 1 (Ccar1), mRNA.	195.37	171.39	7.93	7.34	57.375	13.3273	3.25917e-05	12.4935	6.15972e-05
NM_011546	Mus musculus zinc finger E-box binding homeobox 1 (Zeb1), mRNA.	185.418	196.05	6.85	7.81	139.774	13.1605	4.56438e-05	14.8708	1.53294e-05
NM_023167	Mus musculus mitochondrial ribosomal protein L4 (Mrpl4), nuclear gene encoding mitochondrial protein, mRNA.	109.13	176.52	2.14	6.39	49.894	13.1082	0.000181999	22.6151	2.96342e-06
NM_172051	Mus musculus transmembrane and coiled coil domains 3 (Tmcc3), mRNA.	64.61	74.83	2.58	2.37	22.341	13.0339	0.000516105	16.0821	0.0001842
NM_013868	Mus musculus heat shock protein family, member 7 (cardiovascular) (Hspb7), mRNA.	239.65	253.45	2.79	16.59	84.328	12.9387	2.76579e-05	14.6223	1.52196e-05
NM_011607	Mus musculus tenascin C (Tnc), mRNA.	47.7	523.09	3.64	0	4.85	12.809	0.00131575	148.734	4.75556e-11
NM_133673	Mus musculus torsin family 1, member B (Tor1b), mRNA.	117.5	146.94	4.07	5.45	36.476	12.6983	0.000106942	16.943	2.02142e-05
NM_144858	Mus musculus dihydrouridine synthase 3-like (S. cerevisiae) (Dus3l), mRNA.	31.8	34.2	0	2.37	16.1	12.5732	0.00357192	14.3677	0.00239228
NM_021395	Mus musculus hypoxia up-regulated 1 (Hyou1), mRNA.	55.15	81.6	1.29	3.08	102.462	12.5175	0.00126515	19.6873	0.000109208
NM_028820	Mus musculus RIKEN cDNA 1700017B05 gene (1700017B05Rik), mRNA.	26.03	26.03	0	1.89	9.24	12.514	0.0106267	13.289	0.00845153
NM_010684	Mus musculus lysosomal-associated membrane protein 1 (Lamp1), mRNA.	57.568	63.56	1.29	3.31	69.68	12.4514	0.000969842	14.6494	0.000457378
NM_133831	Mus musculus glioma tumor suppressor candidate region gene 2 (Gltscr2), mRNA.	121.96	190.8	5.36	4.74	104.771	12.4514	0.00015271	20.776	3.37146e-06
NM_182995	Mus musculus RIKEN cDNA 6330503K22 gene (6330503K22Rik), mRNA.	52	33.4	1.29	2.84	15.18	12.4284	0.000721824	8.53644	0.00604324
NM_029654	Mus musculus ATG2 autophagy related 2 homolog B (S. cerevisiae) (Atg2b), mRNA.	23.42	21.06	1.71	0	11.865	12.2649	0.0134416	11.7541	0.0219175
NM_057171	Mus musculus HLA-B-associated transcript 3 (Bat3), mRNA.	319.53	361.39	13.9	13.5	120.653	12.2572	2.82463e-05	14.8186	7.18634e-06
NM_001033375	Mus musculus RIKEN cDNA A230046K03 gene (A230046K03Rik), mRNA.	54.438	33.8	3	1.42	19.324	12.2077	0.0014495	8.11393	0.00604324
NM_025866	Mus musculus cell division cycle associated 7 (Cdca7), mRNA.	114.118	157.71	3	6.63	71.239	12.196	0.000133769	17.9858	1.2628e-05
NM_011218	Mus musculus protein tyrosine phosphatase, receptor type, S (Ptprs), mRNA.	161.388	193.36	8.14	5.68	124.735	12.1393	6.95708e-05	15.5351	1.68207e-05
NM_175751	Mus musculus zinc finger protein 608 (Zfp608), mRNA.	34.178	17.84	1.29	1.42	17.18	12.0097	0.00291645	6.707	0.0367157
NM_010570	Mus musculus insulin receptor substrate 1 (Irs1), mRNA.	122.43	73.09	4.71	5.91	37.545	11.8998	0.00015271	7.60327	0.00253028
NM_133666	Mus musculus NADH dehydrogenase (ubiquinone) flavoprotein 1 (Ndufv1), nuclear gene encoding mitochondrial protein, mRNA.	339.39	475.07	9.64	20.4	144.63	11.8887	2.50803e-05	17.7853	1.82416e-06
NM_001162943	Mus musculus dachsous 1 (Drosophila) (Dchs1), mRNA.	41.176	26.62	1.5	1.89	8.32	11.8163	0.00250809	8.15881	0.0197273
NM_001029936	Mus musculus cytospin B (Cytsb), mRNA.	40.79	48.82	1.71	1.66	14.306	11.7654	0.00296992	14.9672	0.000969468
NM_030256	Mus musculus B-cell CLL/lymphoma 9-like (Bcl9l), mRNA.	22.4	18.44	1.71	0	6.32	11.748	0.0171085	10.2724	0.0367157
NR_027652	Mus musculus maternally expressed 3 (Meg3), transcript variant 3, non-coding RNA.	285.25	907.93	13.5	12.1	249.16	11.7059	3.37275e-05	39.7868	5.15637e-09
NM_134255	Mus musculus ELOVL family member 5, elongation of long chain fatty acids (yeast) (Elovl5), mRNA.	102.85	73.46	6.21	2.84	39.73	11.6813	0.000250488	8.91982	0.00152067
XR_033465	PREDICTED: Mus musculus hypothetical protein LOC100042235 (LOC100042235), misc RNA.	34.6	30.8	0	2.84	21.5	11.6533	0.00604324	11.0516	0.00357192
NM_027927	Mus musculus integrator complex subunit 12 (Ints12), mRNA.	26.688	24.73	0	2.13	15.87	11.6021	0.00845153	11.4162	0.0106267
NM_011623	Mus musculus topoisomerase (DNA) II alpha (Top2a), mRNA.	526.68	619.04	27.6	20.6	131.79	11.5442	2.15008e-05	14.5047	4.49019e-06
NR_015505	Mus musculus RIKEN cDNA 6720401G13 gene (6720401G13Rik), transcript variant 1, non-coding RNA.	126.95	73.1	0	11.4	56.398	11.5261	0.000208696	7.09908	0.00253028
NM_020271	Mus musculus pyridoxal (pyridoxine, vitamin B6) phosphatase (Pdxp), mRNA.	55.6	89.79	3	1.89	58.3	11.3558	0.00126515	19.5138	6.06863e-05
NM_172925	Mus musculus kelch-like 31 (Drosophila) (Klhl31), mRNA.	23.548	25.63	0	1.89	12.025	11.3256	0.0134416	13.087	0.00845153
NM_026192	Mus musculus calcium binding and coiled coil domain 1 (Calcoco1), mRNA.	48.34	33.94	2.57	1.66	40.87	11.2973	0.00255371	8.47439	0.00604324
NR_002847	Mus musculus metastasis associated lung adenocarcinoma transcript 1 (non-coding RNA) (Malat1), non-coding RNA.	133.78	98.23	10.93	1.42	51.16	11.2332	0.000149851	8.81419	0.000774203
NM_198304	Mus musculus nucleoporin 188 (Nup188), mRNA.	73.9	55.47	1.71	4.97	39.269	11.2325	0.000491591	9.01462	0.00225511
NM_020608	Mus musculus Crm, cramped-like (Drosophila) (Cramp1l), mRNA.	27.99	17.24	2.36	0	9.33	11.127	0.00676017	7.31858	0.0480339
NM_146242	Mus musculus leucine rich repeat containing 10 (Lrrc10), mRNA.	42.608	38.14	0	3.79	14.271	11.0337	0.00212487	10.5227	0.00352847
NM_177282	Mus musculus microtubule associated monoxygenase, calponin and LIM domain containing 2 (Mical2), mRNA.	17.98	19.22	0	1.42	29.96	11.0282	0.0133492	12.4541	0.0100111
NM_138747	Mus musculus NOP2 nucleolar protein homolog (yeast) (Nop2), mRNA.	18.79	31.11	1.5	0	11.594	11.0111	0.0133492	19.1859	0.00107366
NM_011634	Mus musculus TRAF-interacting protein (Traip), mRNA.	17.9	14.4	0	1.42	6.71	10.968	0.0179738	9.39143	0.0336243
NM_010282	Mus musculus geranylgeranyl diphosphate synthase 1 (Ggps1), mRNA.	18.71	23.57	1.5	0	9.47	10.9536	0.0133492	14.606	0.00445191
NM_026211	Mus musculus transmembrane emp24 protein transport domain containing 9 (Tmed9), mRNA.	140.08	189.12	3.86	9.47	49.95	10.9181	0.000176778	15.7338	2.03159e-05
NM_172579	Mus musculus signal-induced proliferation-associated 1 like 1 (Sipa1l1), mRNA.	59.6	35.31	1.29	4.26	10.711	10.8062	0.000851691	6.85175	0.0106091
NM_021457	Mus musculus frizzled homolog 1 (Drosophila) (Fzd1), mRNA.	64	79.74	6	0	33.98	10.7772	0.00121573	14.304	0.000264022
NM_007803	Mus musculus cortactin (Cttn), mRNA.	206.458	133.56	13.5	6.63	81.3	10.7407	0.000110372	7.43261	0.00096057
NM_018788	Mus musculus exostoses (multiple)-like 3 (Extl3), mRNA.	80.658	47.69	3.43	4.26	68.688	10.7206	0.000571133	6.78226	0.00895871
NM_013853	Mus musculus ATP-binding cassette, sub-family F (GCN20), member 2 (Abcf2), nuclear gene encoding mitochondrial protein, mRNA.	124.168	186.32	4.93	7.1	35.4	10.6988	0.00023914	17.1274	1.33875e-05
NM_198033	Mus musculus senataxin (Setx), mRNA.	22.08	21.24	0	1.89	24.603	10.6602	0.0171085	10.8653	0.0219175
NM_007668	Mus musculus cyclin-dependent kinase 5 (Cdk5), mRNA.	41.8	25.29	3.86	0	10.25	10.6479	0.00250809	6.90051	0.0244026
NM_133206	Mus musculus zinc and ring finger 1 (Znrf1), mRNA.	76.228	79.17	4.93	2.37	38.58	10.6416	0.000854559	11.803	0.000291941
NM_001039520	Mus musculus dynamin 2 (Dnm2), mRNA.	24.39	34.7	2.14	0	8.25	10.572	0.0134416	15.9154	0.00197101
NM_008253	Mus musculus high mobility group box 3 (Hmgb3), mRNA.	168	155	8.57	8.05	37.262	10.5497	0.000135419	10.402	0.000176668
NM_025982	Mus musculus tetraspanin 31 (Tspan31), mRNA.	109.27	164.18	6.21	4.5	83.25	10.5431	0.000318597	16.8991	1.7522e-05
NM_173368	Mus musculus chromodomain helicase DNA binding protein 6 (Chd6), mRNA.	35.87	30.61	0	3.32	25.118	10.505	0.00503262	9.54931	0.00881566
NM_019973	Mus musculus Son DNA binding protein (Son), transcript variant 2, mRNA.	26.54	32.1	0	2.37	15.3	10.499	0.00845153	13.4936	0.00291645
NM_001014976	Mus musculus extra spindle poles-like 1 (S. cerevisiae) (Espl1), mRNA.	19.8	13.52	1.71	0	8.09	10.404	0.0282683	7.58342	0.0467734
NM_008021	Mus musculus forkhead box M1 (Foxm1), mRNA.	31.948	38.76	3	0	8.479	10.2385	0.00881566	13.2317	0.00296992
NM_008512	Mus musculus low density lipoprotein receptor-related protein 1 (Lrp1), mRNA.	81.27	49.73	5.57	2.6	21.94	10.1914	0.000571133	6.66731	0.00687525
NM_001003918	Mus musculus ubiquitin specific peptidase 7 (Usp7), mRNA.	177.638	211.79	8.79	9.47	44.812	10.1685	0.000140764	12.955	3.42863e-05
NM_198425	Mus musculus EP300 interacting inhibitor of differentiation 2 (Eid2), mRNA.	17.3	25.2	1.5	0	15.2	10.1476	0.0179738	15.5831	0.00345305
NM_010592	Mus musculus Jun proto-oncogene related gene d (Jund), mRNA.	39.1	65.89	1.93	1.89	33.632	10.0611	0.00352847	18.0069	0.000167245
NM_172721	Mus musculus F-box and WD-40 domain protein 8 (Fbxw8), mRNA.	59.188	51.06	4.07	1.89	25.465	10.0363	0.00175208	9.24968	0.00333967
NM_009483	Mus musculus 4lysine (K)-specific demethylase 6A (Kdm6a), mRNA.	17.12	15.54	1.5	0	4.7	10.0324	0.0179738	9.65976	0.0244505
NM_025975	Mus musculus dynein light chain Tctex-type 3 (Dynlt3), mRNA.	16.28	22.75	0	1.42	15.869	10.0052	0.0244505	14.7511	0.00445191
NR_001463	Mus musculus inactive X specific transcripts (Xist), transcript variant 1, non-coding RNA.	16.26	14.06	0	1.42	5.16	10.0052	0.0244505	9.20001	0.0336243
NM_008861	Mus musculus polycystic kidney disease 2 (Pkd2), mRNA.	25.048	18.76	2.36	0	10.938	9.94855	0.0106267	7.987	0.0282683
NM_175149	Mus musculus RIKEN cDNA 2310022B05 gene (2310022B05Rik), mRNA.	96.82	95.08	5.79	4.26	50.948	9.93388	0.000654806	10.4225	0.000349045
NM_007404	Mus musculus a disintegrin and metallopeptidase domain 9 (meltrin gamma) (Adam9), mRNA.	90.18	75.9	4.93	4.5	17.71	9.84598	0.000538514	8.85243	0.00124728
NM_010792	Mus musculus methyltransferase like 1 (Mettl1), mRNA.	26.87	34.4	0	2.6	7.4	9.82396	0.00845153	13.329	0.00239228
NM_009938	Mus musculus coatomer protein complex subunit alpha (Copa), mRNA.	199.85	161.58	6	15.36	67.479	9.80876	0.000131416	8.47778	0.00040647
NM_178111	Mus musculus transformation related protein 53 inducible nuclear protein 2 (Trp53inp2), mRNA.	252.648	144	10.9	16.3	88.282	9.76366	0.000135679	5.95524	0.00261028
NM_001163610	Mus musculus NHS-like 2 (Nhsl2), mRNA.	22.378	41.76	0	2.13	16.478	9.75613	0.0171085	19.2191	0.000794858
NM_001081182	Mus musculus ATPase, class I, type 8B, member 2 (Atp8b2), mRNA.	54.18	46.86	2.79	2.84	51.539	9.70084	0.00292425	8.9619	0.00255371
NM_145578	Mus musculus ubiquitin-conjugating enzyme E2M (UBC12 homolog, yeast) (Ube2m), mRNA.	256.3	399.9	10.5	17.3	87.74	9.69532	0.000122171	16.163	3.49807e-06
NM_008992	Mus musculus ATP-binding cassette, sub-family D (ALD), member 4 (Abcd4), mRNA.	16.5	12.5	1.5	0	3.62	9.68701	0.0244505	7.8278	0.0467734
NM_025905	Mus musculus tetratricopeptide repeat domain 23 (Ttc23), mRNA.	70	78.74	1.93	5.45	21.439	9.67822	0.00130399	11.6076	0.000571133
NM_028780	Mus musculus transmembrane 9 superfamily member 1 (Tm9sf1), mRNA.	74.02	58.14	4.07	3.79	28.13	9.63046	0.000947972	8.08058	0.0032451
NM_025825	Mus musculus amyloid beta precursor protein (cytoplasmic tail) binding protein 2 (Appbp2), mRNA.	15.588	13.28	0	1.42	12.4	9.58396	0.0244505	8.68956	0.0467734
NR_003633	Mus musculus maternally expressed 3 (Meg3), transcript variant 1, non-coding RNA.	33.62	97.7	1.29	2.13	10.1	9.57685	0.00728457	29.4729	1.35014e-05
NM_028270	Mus musculus aldehyde dehydrogenase 1 family, member B1 (Aldh1b1), nuclear gene encoding mitochondrial protein, mRNA.	24	29.83	2.36	0	14.1	9.55574	0.0134416	12.5823	0.00439581
NM_153585	Mus musculus CCR4-NOT transcription complex, subunit 10 (Cnot10), mRNA.	26.83	22.78	1.29	1.42	16.984	9.43569	0.00845153	8.55785	0.0134416
NM_133911	Mus musculus G protein-coupled receptor 125 (Gpr125), mRNA.	15.3	15.74	0	1.42	17.5	9.40343	0.0244505	10.2209	0.0244505
NM_178922	Mus musculus hypermethylated in cancer 2 (Hic2), mRNA.	31.1	30.14	3.21	0	19.439	9.39486	0.0107123	9.68416	0.0107123
NM_001080929	Mus musculus cerebellar degeneration-related protein 2-like (Cdr2l), mRNA.	43.48	23.33	3.21	1.42	27.09	9.3638	0.00467764	5.38062	0.0303314
NM_172424	Mus musculus mediator complex subunit 13-like (Med13l), mRNA.	47.05	46.88	1.5	3.55	13.88	9.34442	0.00295952	9.92225	0.00255371
NM_018808	Mus musculus DnaJ (Hsp40) homolog, subfamily B, member 1 (Dnajb1), mRNA.	44.6	38.7	1.93	2.84	12.13	9.33621	0.00400511	8.64645	0.00643364
NM_146154	Mus musculus protein phosphatase 1, regulatory (inhibitor) subunit 8 (Ppp1r8), mRNA.	107.488	114.34	3.43	8.52	47.939	9.3243	0.00056839	10.5878	0.000316101
NM_033444	Mus musculus chloride intracellular channel 1 (Clic1), mRNA.	137.41	163.62	6.86	8.52	62.68	9.31242	0.000311058	11.8427	8.40444e-05
XR_033305	PREDICTED: Mus musculus hypothetical protein LOC100042043 (LOC100042043), misc RNA.	67.6	45.8	3.86	3.55	20.8	9.31178	0.00162361	6.74856	0.00580018
NM_177111	Mus musculus coiled-coil domain containing 66 (Ccdc66), mRNA.	32.3	39.46	1.5	1.89	3.24	9.28381	0.00881566	12.0687	0.00296992
NM_009315	Mus musculus TAF6 RNA polymerase II, TATA box binding protein (TBP)-associated factor (Taf6), mRNA.	62.076	73.84	2.79	4.02	48.93	9.27523	0.0013709	11.7531	0.000441803
NM_001145978	Mus musculus poly (ADP-ribose) polymerase family, member 4 (Parp4), mRNA.	19.3	24.67	1.93	0	5.706	9.16534	0.0367157	12.4122	0.0106267
NM_011656	Mus musculus tuftelin 1 (Tuft1), mRNA.	17.4	17.8	1.71	0	7.71	9.16336	0.0480339	9.94316	0.0367157
NM_008640	Mus musculus lysosomal-associated protein transmembrane 4A (Laptm4a), mRNA.	1021.09	703.48	48.45	70.04	332.045	9.14008	6.19402e-05	6.73516	0.000450458
NM_029802	Mus musculus ADP-ribosylation factor interacting protein 2 (Arfip2), mRNA.	33.07	36.07	0	3.55	12.03	9.12095	0.00728457	10.5868	0.00420647
NM_177632	Mus musculus family with sequence similarity 43, member A (Fam43a), mRNA.	17.3	14.19	1.71	0	13.76	9.11167	0.0480339	7.96756	0.0336243
NM_007906	Mus musculus eukaryotic translation elongation factor 1 alpha 2 (Eef1a2), mRNA.	18.8	20.93	0	1.89	36.254	9.09155	0.0367157	10.7139	0.0219175
NM_175381	Mus musculus RIKEN cDNA 2700081O15 gene (2700081O15Rik), mRNA.	78.64	64.9	3.21	5.68	35.662	9.08616	0.00124728	8.01692	0.00283478
NM_001034863	Mus musculus transmembrane protein 136 (Tmem136), mRNA.	13.638	21.23	1.29	0	13.414	9.0459	0.0467734	14.8104	0.00757677
NM_146099	Mus musculus DNA segment, Chr 19, Wayne State University 162, expressed (D19Wsu162e), mRNA.	116.73	107.1	7.28	6.15	69.323	9.03275	0.000540019	8.85792	0.000772475
XM_001473421	PREDICTED: Mus musculus similar to modulator recognition factor 2 (LOC100044968), mRNA.	35.4	34.2	3.86	0	8.552	9.03023	0.00604324	9.29776	0.00604324
NR_015477	Mus musculus RIKEN cDNA 2310050B05 gene (2310050B05Rik), non-coding RNA.	26.7	31.1	0	2.84	11.5	9.01745	0.00845153	11.1582	0.00357192
NM_172739	Mus musculus glucocorticoid receptor DNA binding factor 1 (Grlf1), mRNA.	28.68	21.42	0	3.08	25.85	9.00654	0.0160224	7.17552	0.0171085
NM_029770	Mus musculus unc-5 homolog B (C. elegans) (Unc5b), mRNA.	380.988	247.17	22.1	22.7	49.961	8.98177	0.000131377	6.2334	0.00112824
NM_025383	Mus musculus NECAP endocytosis associated 2 (Necap2), mRNA.	14.5	13.67	0	1.42	7.636	8.92202	0.0336243	8.94478	0.0336243
NM_029100	Mus musculus selenoprotein N, 1 (Sepn1), mRNA.	68.12	68.18	0	7.81	30.494	8.92034	0.00162361	9.53561	0.00130399
NM_172592	Mus musculus splicing factor, arginine/serine-rich 12 (Sfrs12), mRNA.	145.74	133	3.86	13.27	32.526	8.88498	0.000478312	8.6683	0.000466623
NM_023699	Mus musculus nuclear factor of activated T-cells, cytoplasmic, calcineurin-dependent 4 (Nfatc4), mRNA.	15	13.5	1.5	0	6.86	8.82346	0.0336243	8.43845	0.0467734
NM_016721	Mus musculus IQ motif containing GTPase activating protein 1 (Iqgap1), mRNA.	83.14	90.21	6.64	3.08	32.46	8.81237	0.000934148	10.2109	0.000451574
NM_010833	Mus musculus moesin (Msn), mRNA.	171.878	216.54	8.36	12.1	47.81	8.80202	0.000350016	11.8429	4.45828e-05
NM_008093	Mus musculus GATA binding protein 5 (Gata5), mRNA.	78.19	66.46	5.36	3.79	38.94	8.79262	0.00124728	7.9891	0.00254739
NM_153532	Mus musculus zinc finger protein 280C (Zfp280c), mRNA.	36.5	33.56	1.29	2.84	33.94	8.74692	0.00503262	8.58707	0.00604324
NM_172401	Mus musculus RIKEN cDNA 1110057K04 gene (1110057K04Rik), mRNA.	49.4	71.94	4.07	1.66	27.496	8.70129	0.00438257	13.4818	0.000229171
NM_026082	Mus musculus dedicator of cytokinesis 7 (Dock7), mRNA.	49.186	27.2	5.78	0	9.32	8.59558	0.0050363	5.09539	0.03151
NM_009423	Mus musculus TNF receptor associated factor 4 (Traf4), mRNA.	70.24	48.83	3.64	4.74	16.862	8.59361	0.00130399	6.39007	0.00784068
NM_011201	Mus musculus protein tyrosine phosphatase, non-receptor type 1 (Ptpn1), mRNA.	115.246	157.14	3.64	10.42	37.72	8.52705	0.000579421	12.414	6.95708e-05
NM_172458	Mus musculus zinc finger protein 871 (Zfp871), mRNA.	19.54	25.87	0	2.13	12.721	8.5112	0.0282683	11.9638	0.00845153
NM_025371	Mus musculus aminoacylase 1 (Acy1), mRNA.	34.6	39.53	0	4.02	16.871	8.50458	0.00604324	10.3338	0.00296992
NM_011960	Mus musculus poly (ADP-ribose) glycohydrolase (Parg), mRNA.	47.608	44.02	2.57	3.08	9.937	8.49819	0.00580018	8.38352	0.00343841
NM_145415	Mus musculus expressed sequence AA408296 (AA408296), mRNA.	17.82	18.42	1.93	0	8.484	8.46486	0.0480339	9.28664	0.0367157
NM_175836	Mus musculus spectrin beta 2 (Spnb2), transcript variant 1, mRNA.	243.01	200.55	12.22	18.03	355.39	8.45675	0.000291053	7.46477	0.000608106
NM_010441	Mus musculus high mobility group AT-hook 2 (Hmga2), mRNA.	1798.84	1498.27	90	136.6	609.43	8.43008	8.86686e-05	7.50987	0.000193131
NM_134054	Mus musculus RIKEN cDNA 1110002B05 gene (1110002B05Rik), mRNA.	134.48	114.71	5.57	11.1	78.34	8.42527	0.000527073	7.68042	0.0011374
NM_153082	Mus musculus DnaJ (Hsp40) homolog, subfamily C, member 27 (Dnajc27), mRNA.	26.848	45.42	0	3.08	10.246	8.417	0.0197273	15.1047	0.00131575
NM_172257	Mus musculus SID1 transmembrane family, member 2 (Sidt2), mRNA.	49.88	36.03	1.5	4.5	73.142	8.41492	0.00438257	6.49228	0.00895248
NM_008305	Mus musculus perlecan (heparan sulfate proteoglycan 2) (Hspg2), mRNA.	122.97	134.9	9.64	5.68	41.95	8.3707	0.000629067	9.80655	0.000292575
NM_009213	Mus musculus sphingomyelin phosphodiesterase 2, neutral (Smpd2), mRNA.	20.9	21.3	0	2.37	8.322	8.30733	0.0219175	8.99834	0.0219175
NM_028102	Mus musculus DDHD domain containing 2 (Ddhd2), mRNA.	20.768	16.86	2.36	0	10.712	8.29874	0.0219175	7.19326	0.0480339
NM_010578	Mus musculus integrin beta 1 (fibronectin receptor beta) (Itgb1), mRNA.	849.338	912.58	53.3	55.4	551.418	8.28531	0.000120157	9.52033	4.97854e-05
NM_007465	Mus musculus baculoviral IAP repeat-containing 2 (Birc2), mRNA.	29.95	38.38	0	3.55	5.86	8.27507	0.0130724	11.2554	0.00296992
NM_030109	Mus musculus splicing factor 3b, subunit 2 (Sf3b2), mRNA.	59.29	52.17	2.14	5.21	8.48	8.23768	0.0032451	7.74486	0.00292425
NM_011658	Mus musculus twist homolog 1 (Drosophila) (Twist1), mRNA.	918.01	299.07	63.4	55.9	4.55	8.16187	0.000136037	2.84588	0.0489876
NM_145528	Mus musculus DNA segment, Chr 2, ERATO Doi 391, expressed (D2Ertd391e), mRNA.	18.63	16.51	0	2.13	16.27	8.12484	0.0367157	7.6745	0.0480339
NM_009755	Mus musculus bone morphogenetic protein 1 (Bmp1), mRNA.	57.79	63.24	5.14	2.13	14.662	8.11479	0.00366199	9.46519	0.00107988
NM_026872	Mus musculus ubiquitin-associated protein 2 (Ubap2), mRNA.	104.32	109.04	9.21	4.26	34.72	8.05227	0.00104003	8.98853	0.000668223
NM_183020	Mus musculus ataxin 2-like (Atxn2l), mRNA.	136.618	129.12	6.64	11.1	75.61	8.05031	0.000720424	8.13118	0.000560538
NM_001033273	Mus musculus RIKEN cDNA 5031439G07 gene (5031439G07Rik), mRNA.	25.988	39.31	1.5	1.66	1.54	7.98243	0.0244026	12.7921	0.00296992
NM_008997	Mus musculus RAB11B, member RAS oncogene family (Rab11b), mRNA.	38.24	32.77	1.71	3.08	28.704	7.97505	0.00895248	7.31054	0.0150429
NM_183016	Mus musculus CDC42 binding protein kinase beta (Cdc42bpb), mRNA.	34.2	39.13	0	4.26	15.7	7.96923	0.00728457	9.69883	0.00296992
NM_007517	Mus musculus ancient ubiquitous protein 1 (Aup1), mRNA.	57.788	33	3.86	3.55	15.482	7.96833	0.00366199	4.87553	0.0271957
NM_183106	Mus musculus tetratricopeptide repeat domain 17 (Ttc17), mRNA.	21.6	17.1	0	2.6	13.6	7.91159	0.0219175	6.6873	0.0480339
NM_010331	Mus musculus GPI anchor attachment protein 1 (Gpaa1), mRNA.	27.15	29.45	1.71	1.66	19.649	7.87476	0.0197273	9.0862	0.0107123
NM_178065	Mus musculus RIKEN cDNA 1110018G07 gene (1110018G07Rik), mRNA.	144.53	152.59	8.57	10.7	141	7.85068	0.000720259	8.8589	0.000290231
NM_026950	Mus musculus OCIA domain containing 2 (Ociad2), mRNA.	127.4	111.3	11.79	5.21	43.844	7.82975	0.00072025	7.31172	0.00130187
NM_023790	Mus musculus WD repeat domain 54 (Wdr54), mRNA.	17.9	18.4	0	2.13	11.6	7.82434	0.0480339	8.54148	0.0367157
NM_130796	Mus musculus sorting nexin 18 (Snx18), mRNA.	42.14	49.22	0	5.45	29.715	7.78249	0.00547808	9.68948	0.00191516
NM_011284	Mus musculus replication protein A2 (Rpa2), mRNA.	73.26	107.04	4.29	5.45	45.766	7.76178	0.00186248	12.0821	0.000168339
NM_007496	Mus musculus zinc finger homeobox 3 (Zfhx3), mRNA.	75.398	59.23	5.79	4.26	25.968	7.74514	0.00253028	6.50119	0.00493574
NM_022012	Mus musculus mitogen-activated protein kinase kinase kinase 11 (Map3k11), mRNA.	113.95	195.46	7.93	7.81	51.016	7.55724	0.00139391	13.8311	2.58274e-05
NM_007930	Mus musculus ectodermal-neural cortex 1 (Enc1), mRNA.	84.44	81.44	7.08	4.5	62.462	7.55402	0.00229662	7.78253	0.00143674
NM_029570	Mus musculus ATPase, class VI, type 11B (Atp11b), mRNA.	50.576	42	2.57	4.26	28.474	7.54549	0.00438257	6.69186	0.00898179
NM_026831	Mus musculus myosin binding protein H-like (Mybphl), mRNA.	17.3	27.1	2.14	0	20	7.53635	0.0480339	12.4614	0.00676017
NM_009930	Mus musculus collagen, type III, alpha 1 (Col3a1), mRNA.	1441.98	2334.31	94.93	108.74	206.94	7.51782	0.000200548	13.014	4.4987e-06
NM_145979	Mus musculus chromodomain helicase DNA binding protein 4 (Chd4), mRNA.	238.268	386.94	21	12.5	611.546	7.49707	0.000515682	13.0057	1.34445e-05
NM_023423	Mus musculus akirin 1 (Akirin1), mRNA.	194	344	15.2	12.1	56	7.47441	0.000716192	14.1568	1.01358e-05
NM_001163170	Mus musculus Lix1-like (Lix1l), mRNA.	36.2	33	3.21	1.66	19.5	7.4451	0.0106091	7.24224	0.0150429
NM_001029983	Mus musculus mannosidase, alpha, class 1B, member 1 (Man1b1), mRNA.	28.65	33.45	2.14	1.66	20.462	7.44288	0.0160224	9.24052	0.00604324
NM_026969	Mus musculus Sec31 homolog A (S. cerevisiae) (Sec31a), mRNA.	73.876	66.08	6	4.26	29.625	7.44142	0.00279065	7.11145	0.00283478
NM_001033042	Mus musculus expressed sequence AI595366 (AI595366), mRNA.	31.9	32.09	0	4.26	13.616	7.43835	0.00881566	7.9765	0.00728457
NM_010925	Mus musculus ribosomal RNA processing 1 homolog (S. cerevisiae) (Rrp1), mRNA.	115.43	91.53	7.93	8.29	32.078	7.42814	0.00130187	6.29761	0.0026755
NM_001081290	Mus musculus BAT2 domain containing 1 (Bat2d), mRNA.	72.458	84.64	5.36	4.74	18.18	7.41288	0.00308117	9.23129	0.000706163
NM_145589	Mus musculus proline rich 14 (Prr14), mRNA.	62.05	81.62	5.79	2.84	41.35	7.39479	0.00440537	10.3609	0.000470116
NM_007459	Mus musculus adaptor protein complex AP-2, alpha 2 subunit (Ap2a2), mRNA.	53.108	63.25	4.5	2.84	50.734	7.39072	0.00603992	9.39393	0.00107988
NM_019439	Mus musculus gamma-aminobutyric acid (GABA) B receptor, 1 (Gabbr1), mRNA.	22.87	27.56	3	0	8.711	7.37913	0.0378874	9.44335	0.00676017
NM_008019	Mus musculus FK506 binding protein 1a (Fkbp1a), mRNA.	614.2	1026.4	34.1	54.17	680.95	7.37425	0.000276666	13.1751	5.38113e-06
NM_007606	Mus musculus carbonic anhydrase 3 (Car3), mRNA.	85.12	113.77	7.29	4.74	13.986	7.33951	0.00210193	10.4735	0.000316101
NM_008854	Mus musculus protein kinase, cAMP dependent, catalytic, alpha (Prkaca), mRNA.	95.84	78.44	6.86	6.87	79.02	7.26146	0.00165739	6.35309	0.00417473
NM_010155	Mus musculus Ets2 repressor factor (Erf), mRNA.	36.09	42.72	1.93	3.08	17.515	7.23069	0.0106091	9.10699	0.00400511
NM_018858	Mus musculus phosphatidylethanolamine binding protein 1 (Pebp1), mRNA.	115.74	118.03	11.6	5.21	49.06	7.1913	0.00130187	7.83637	0.000932386
NM_024231	Mus musculus zinc finger like protein 1 (Zfpl1), mRNA.	89.36	117.74	5.35	7.58	28.012	7.1864	0.00249259	10.0981	0.000274629
NM_023440	Mus musculus transmembrane protein 86B (Tmem86b), mRNA.	23.7	33.39	3.21	0	8.015	7.18265	0.0303314	10.7348	0.00604324
NM_029721	Mus musculus sorting nexin family member 27 (Snx27), transcript variant 2, mRNA.	84.56	96.82	6.86	5.45	30.36	7.13514	0.00229662	8.71636	0.000837853
NM_011049	Mus musculus PCTAIRE-motif protein kinase 1 (Pctk1), mRNA.	33.53	40.65	4.71	0	54.184	7.11291	0.0150429	9.19716	0.00547808
NM_183315	Mus musculus cortexin 1 (Ctxn1), mRNA.	50	32.42	3.64	3.55	30.031	7.10044	0.00784068	4.9272	0.0271957
NM_019413	Mus musculus roundabout homolog 1 (Drosophila) (Robo1), mRNA.	129.68	71	11.57	7.58	143.6	7.09179	0.00137476	4.15705	0.0194835
NM_177782	Mus musculus phosphatidylinositol-3,4,5-trisphosphate-dependent Rac exchange factor 1 (Prex1), mRNA.	33.108	31.56	2.79	1.89	31.19	7.07074	0.0150429	7.19935	0.0180022
NM_011421	Mus musculus sphingomyelin phosphodiesterase 1, acid lysosomal (Smpd1), mRNA.	44.088	39.9	0	6.39	14.3	7.01232	0.00774535	6.7742	0.0104408
NM_001017426	Mus musculus KDM1 lysine (K)-specific demethylase 6B (Kdm6b), mRNA.	55.85	34	3.21	4.97	38.7	7.01185	0.0046867	4.5692	0.0380834
NM_010496	Mus musculus inhibitor of DNA binding 2 (Id2), mRNA.	1086.3	959.45	62.97	102.1	801.54	6.98546	0.00032926	6.59878	0.000471537
NM_175195	Mus musculus RIKEN cDNA 3110056O03 gene (3110056O03Rik), mRNA.	20.9	34.9	1.5	1.42	5.08	6.90885	0.0219175	12.2029	0.00197101
NM_011565	Mus musculus TEA domain family member 2 (Tead2), mRNA.	120.038	96.87	7.29	10.89	44.433	6.90634	0.00152562	5.96316	0.00400225
NM_176841	Mus musculus coiled coil domain containing 88A (Ccdc88a), mRNA.	71.278	64.86	3.43	7.34	28.204	6.85134	0.00340571	6.66307	0.00463098
NM_008634	Mus musculus microtubule-associated protein 1B (Mtap1b), mRNA.	52.498	73.88	3.86	4.03	97.653	6.81978	0.00603992	10.2287	0.000854559
NM_134086	Mus musculus solute carrier family 38, member 1 (Slc38a1), mRNA.	32.4	35.91	1.93	2.84	21.26	6.80091	0.0180022	8.02598	0.00895248
NM_172151	Mus musculus zinc finger, DHHC domain containing 8 (Zdhhc8), mRNA.	34.4	33.65	3.21	1.89	33.019	6.77934	0.0126123	7.08305	0.0126123
NM_026993	Mus musculus dimethylarginine dimethylaminohydrolase 1 (Ddah1), mRNA.	120.48	115.24	7.28	11.37	161.529	6.76346	0.00199775	6.91048	0.00152562
NM_020580	Mus musculus TH1-like homolog (Drosophila) (Th1l), mRNA.	61.4	55.8	3.21	6.16	16.6	6.75504	0.00493574	6.5581	0.00622285
NM_178640	Mus musculus UDP-GalNAc:betaGlcNAc beta 1,3-galactosaminyltransferase, polypeptide 2 (B3galnt2), mRNA.	29	28.49	2.14	2.13	9.63	6.75433	0.0130724	7.07543	0.0130724
NM_011951	Mus musculus mitogen-activated protein kinase 14 (Mapk14), mRNA.	49.18	44.4	5.57	1.89	9.409	6.74591	0.00895871	6.50187	0.00669488
NM_011803	Mus musculus Kruppel-like factor 6 (Klf6), mRNA.	26.14	34.19	1.93	1.89	44.13	6.74367	0.0244026	9.38668	0.00604324
NM_172741	Mus musculus RIKEN cDNA 4931406P16 gene (4931406P16Rik), mRNA.	71.45	45	7.93	3.08	83.216	6.72528	0.00340571	4.53228	0.0290788
NM_028868	Mus musculus CXXC finger 1 (PHD domain) (Cxxc1), mRNA.	42.1	44.26	2.14	4.26	8.63	6.68671	0.0104408	7.50419	0.00669488
NM_007842	Mus musculus DEAH (Asp-Glu-Ala-His) box polypeptide 9 (Dhx9), mRNA.	116.97	88.07	7.93	10.4	79.362	6.68006	0.00174009	5.37987	0.00675849
NM_010499	Mus musculus immediate early response 2 (Ier2), mRNA.	31.98	37.54	1.29	3.55	14.26	6.62713	0.0180022	8.26777	0.0075779
NM_023048	Mus musculus ankyrin repeat and SOCS box-containing 4 (Asb4), mRNA.	251.588	384.61	16.28	24.1	212.132	6.57786	0.0010386	10.7452	4.52594e-05
NM_001040072	Mus musculus cDNA sequence BC030046 (BC030046), mRNA.	90.038	51.63	7.93	6.39	52.59	6.54884	0.00368562	4.02178	0.0331408
XR_032210	PREDICTED: Mus musculus similar to N-myristoyltransferase 1 (LOC100045684), misc RNA.	42.6	46.3	0	6.63	13.87	6.54249	0.00898179	7.58267	0.00580018
NM_178357	Mus musculus Kruppel-like factor 11 (Klf11), mRNA.	19.218	21.29	0	2.84	36.675	6.51506	0.0367157	7.67775	0.0219175
NM_001013414	Mus musculus neuralized homolog 4 (Drosophila) (Neurl4), mRNA.	22.84	20.28	3.43	0	34.95	6.51091	0.0378874	6.18343	0.0475653
NM_013557	Mus musculus eukaryotic translation initiation factor 2 alpha kinase 1 (Eif2ak1), mRNA.	28.95	32.29	4.5	0	11.942	6.43383	0.0260525	7.62959	0.00728457
NM_134033	Mus musculus coiled-coil domain containing 117 (Ccdc117), mRNA.	17.3	21.62	2.57	0	7.094	6.42545	0.0480339	8.501	0.0171085
NM_028757	Mus musculus nebulette (Nebl), mRNA.	23.37	24.16	1.93	1.66	8.553	6.40837	0.0378874	7.05536	0.0244026
NM_177412	Mus musculus transmembrane and coiled coil domains 1 (Tmcc1), mRNA.	50.48	39.88	1.71	6.39	7.93	6.39846	0.00784068	5.40535	0.0179792
NM_009534	Mus musculus yes-associated protein 1 (Yap1), mRNA.	124.298	66.44	10.93	9.47	55.92	6.38774	0.0024078	3.6548	0.0330779
XM_001480481	PREDICTED: Mus musculus similar to GTP-binding protein (smg p21B) (LOC100048397), mRNA.	32.8	34.4	2.57	2.6	22.9	6.38493	0.0180022	7.13734	0.0126123
NM_001001984	Mus musculus lysine (K)-specific demethylase 2A (Kdm2a), mRNA.	107.008	111.04	8.57	9	108.159	6.36991	0.00280198	7.06029	0.00139391
NM_028410	Mus musculus protein-kinase, interferon-inducible double stranded RNA dependent inhibitor, repressor of (P58 repressor) (Prkrir), mRNA.	67.038	51.81	4.29	6.63	20.803	6.35429	0.00514269	5.25392	0.0139962
NM_012011	Mus musculus eukaryotic translation initiation factor 2, subunit 3, structural gene Y-linked (Eif2s3y), mRNA.	44.46	33.43	1.29	5.92	19.71	6.30772	0.013523	5.06438	0.023029
NM_024213	Mus musculus anaphase promoting complex subunit 4 (Anapc4), mRNA.	90.06	123.33	8.57	6.39	32.64	6.28198	0.00368562	9.17592	0.000483692
NM_028194	Mus musculus furry homolog-like (Drosophila) (Fryl), transcript variant 1, mRNA.	95.32	81.02	11.35	4.5	64.73	6.2782	0.00385113	5.70473	0.0051374
NM_026791	Mus musculus F-box and WD-40 domain protein 9 (Fbxw9), mRNA.	58.1	61.34	6	3.55	29.06	6.27762	0.00622285	7.07008	0.00393756
NM_023910	Mus musculus TSC22 domain family, member 4 (Tsc22d4), mRNA.	74.22	62.04	4.5	7.81	23.63	6.26138	0.00438182	5.59308	0.00974691
NM_021499	Mus musculus WD repeat domain 8 (Wdr8), mRNA.	32.1	37.4	2.79	2.37	10.2	6.26136	0.0180022	7.76811	0.0075779
NM_009951	Mus musculus insulin-like growth factor 2 mRNA binding protein 1 (Igf2bp1), mRNA.	222.688	251.44	18.64	18.94	91.207	6.25319	0.00146685	7.54544	0.000476063
NM_172652	Mus musculus RIKEN cDNA 4632411B12 gene (4632411B12Rik), mRNA.	54.496	68.71	2.14	6.87	42.4	6.23078	0.00891023	8.37541	0.00229205
NM_175022	Mus musculus proline rich 12 (Prr12), mRNA.	26.6	23	2.36	1.89	23.47	6.22855	0.0197273	5.74992	0.0303314
NM_146168	Mus musculus vesicular, overexpressed in cancer, prosurvival protein 1 (Vopp1), mRNA.	67.66	44.62	5.36	5.92	18.378	6.22157	0.00463098	4.38809	0.0290788
NM_146153	Mus musculus thyroid hormone receptor associated protein 3 (Thrap3), mRNA.	33.1	40.2	3	2.37	61.3	6.21737	0.0150429	8.03907	0.00547808
NM_029748	Mus musculus RIKEN cDNA 2510006D16 gene (2510006D16Rik), mRNA.	16.82	19.92	0	2.6	16.2	6.17963	0.0480339	7.76226	0.0282683
NM_029938	Mus musculus H2A histone family, member V (H2afv), mRNA.	154.27	115.04	12.2	14.17	48.149	6.15444	0.00212909	4.90631	0.00692401
NM_145556	Mus musculus TAR DNA binding protein (Tardbp), transcript variant 1, mRNA.	29.51	49.9	1.5	3.31	55.24	6.15019	0.0260525	11.0423	0.00191516
NM_010613	Mus musculus KH-type splicing regulatory protein (Khsrp), mRNA.	22.18	26	0	3.55	98.02	6.14671	0.0378874	7.65075	0.0197273
NM_011520	Mus musculus syndecan 3 (Sdc3), mRNA.	39.15	48.83	3.43	3.08	19.939	6.12971	0.0142146	8.1288	0.00438257
NM_008231	Mus musculus hepatoma-derived growth factor (Hdgf), mRNA.	329.528	357.16	25.9	31.01	164.872	6.12563	0.00116454	7.09983	0.00043621
NM_010104	Mus musculus endothelin 1 (Edn1), mRNA.	37.66	46.29	1.29	4.97	15.585	6.12023	0.0166501	8.00631	0.00580018
NM_010043	Mus musculus desmin (Des), mRNA.	232.59	351.94	8.79	31.5	173.549	6.09524	0.0013826	9.85418	6.69516e-05
NM_020486	Mus musculus basal cell adhesion molecule (Bcam), mRNA.	36.018	39.69	1.29	4.74	44.759	6.05749	0.0195549	7.12011	0.012167
NM_010110	Mus musculus ephrin B1 (Efnb1), mRNA.	74.05	73.07	9.43	3.31	15.875	6.04753	0.00438182	6.37305	0.00398397
NM_146222	Mus musculus cDNA sequence BC024479 (BC024479), mRNA.	44.268	35.1	3	4.5	14.3	6.04751	0.013523	5.1235	0.0195549
NM_175477	Mus musculus zinc finger protein 574 (Zfp574), mRNA.	17.48	16.7	2.79	0	13.46	6.04264	0.0480339	6.13995	0.0480339
NM_027427	Mus musculus TAF15 RNA polymerase II, TATA box binding protein (TBP)-associated factor (Taf15), mRNA.	104.63	92.04	7.29	10.9	7.78	6.01918	0.00322601	5.65955	0.00537933
NM_001042660	Mus musculus MAD homolog 7 (Drosophila) (Smad7), mRNA.	52.968	56.98	6	3.08	34.686	6.01531	0.0100746	6.90405	0.00553797
NM_029949	Mus musculus small nuclear RNA activating complex, polypeptide 3 (Snapc3), mRNA.	53.688	77.6	4.71	4.5	58.53	6.01137	0.00891023	9.25787	0.00113149
NM_023232	Mus musculus diablo homolog (Drosophila) (Diablo), nuclear gene encoding mitochondrial protein, mRNA.	50.2	69.5	3.21	5.45	53.525	5.96523	0.0129437	8.80115	0.00117098
NM_198622	Mus musculus H1 histone family, member X (H1fx), mRNA.	84.888	120.74	6.86	8.05	26.69	5.94014	0.00472267	9.01233	0.000551061
NM_001111311	Mus musculus leucine rich repeat (in FLII) interacting protein 1 (Lrrfip1), transcript variant 1, mRNA.	17.75	22.57	1.5	1.42	23.53	5.89985	0.0480339	7.94106	0.0171085
NM_011155	Mus musculus protein phosphatase 5, catalytic subunit (Ppp5c), mRNA.	58.45	61.12	6	4.26	21.14	5.89752	0.00990408	6.5761	0.00393756
NM_027230	Mus musculus zinc finger, MYND-type containing 8 (Zmynd8), mRNA.	50.868	43.45	3.21	5.68	11.6	5.89728	0.0114099	5.38636	0.013523
NM_028774	Mus musculus ring finger protein (C3H2C3 type) 6 (Rnf6), mRNA.	58.73	67.74	4.71	5.68	17.072	5.84593	0.00990408	7.19472	0.0037687
NM_133805	Mus musculus COP9 (constitutive photomorphogenic) homolog, subunit 8 (Arabidopsis thaliana) (Cops8), mRNA.	108.3	122.84	1.93	17.5	75.399	5.84073	0.00361058	7.07487	0.00155443
NM_197998	Mus musculus RIKEN cDNA 2210021J22 gene (2210021J22Rik), mRNA.	26.2	36.41	2.36	2.13	5.16	5.83158	0.0382517	8.60629	0.00420647
NM_013883	Mus musculus sex comb on midleg homolog 1 (Scmh1), transcript variant 1, mRNA.	71.8	55.8	6.21	6.63	20.1	5.8162	0.0053169	4.83444	0.0149393
NM_007952	Mus musculus protein disulfide isomerase associated 3 (Pdia3), mRNA.	216.66	229.97	22.27	17.07	76.438	5.81511	0.00204137	6.59791	0.000995827
NM_021521	Mus musculus mediator of RNA polymerase II transcription, subunit 12 homolog (yeast) (Med12), mRNA.	79.85	78.99	9.43	4.97	13.448	5.78502	0.00664474	6.11098	0.00417473
NM_033218	Mus musculus sterol regulatory element binding factor 2 (Srebf2), mRNA.	23.7	36.69	4.07	0	13.692	5.78421	0.0303314	9.49875	0.00420647
NM_016701	Mus musculus nestin (Nes), mRNA.	86.2	105.18	9.43	6.16	31.49	5.77343	0.00472267	7.52308	0.00125922
NM_010162	Mus musculus exostoses (multiple) 1 (Ext1), mRNA.	43.978	39.35	4.29	3.55	21.81	5.7574	0.013523	5.50736	0.0207979
NM_001005506	Mus musculus taxilin alpha (Txlna), mRNA.	100.286	110.32	9	9.24	48.512	5.75698	0.00400225	6.7632	0.00198866
NM_001164503	Mus musculus A kinase (PRKA) anchor protein 11 (Akap11), mRNA.	34.1	27.73	1.29	4.73	16.342	5.74968	0.0271957	4.99289	0.03151
NM_010181	Mus musculus fibrillin 2 (Fbn2), mRNA.	327	232	30.9	29.6	39.07	5.72053	0.00159433	4.3414	0.00778508
NM_029846	Mus musculus autophagy-related 16-like 1 (yeast) (Atg16l1), transcript variant b, mRNA.	92.82	95.47	6.64	10.4	41.63	5.69561	0.00449715	6.2623	0.00306681
NM_001037725	Mus musculus family with sequence similarity 117, member B (Fam117b), transcript variant 1, mRNA.	43.578	56.91	4.07	3.79	29.758	5.69154	0.0155762	7.91459	0.00366199
NM_181039	Mus musculus latrophilin 1 (Lphn1), mRNA.	49.268	41.03	7.07	1.89	23.056	5.67012	0.0147086	5.04091	0.0179792
NM_028274	Mus musculus exosome component 6 (Exosc6), mRNA.	86.4	182	10.5	5.45	74.1	5.65894	0.00618274	12.7118	4.13992e-05
NM_026002	Mus musculus metadherin (Mtdh), mRNA.	68.58	101.9	3.86	8.76	38.492	5.65245	0.00647866	8.95503	0.000613412
NM_001038643	Mus musculus solute carrier organic anion transporter family, member 3a1 (Slco3a1), transcript variant 2, mRNA.	33.22	29.2	3.43	2.6	26.1	5.59058	0.0271957	5.25196	0.0260525
NM_133198	Mus musculus liver glycogen phosphorylase (Pygl), mRNA.	67.15	112.01	4.07	8.52	45.54	5.55048	0.00716312	9.86264	0.000364688
NM_011340	Mus musculus serine (or cysteine) peptidase inhibitor, clade F, member 1 (Serpinf1), mRNA.	24.9	38.2	2.36	2.13	9.71	5.54579	0.0466103	9.02818	0.0075779
NM_198170	Mus musculus cDNA sequence BC059842 (BC059842), mRNA.	35.74	29.4	2.57	4.02	9.4	5.52251	0.0195549	4.86165	0.0382518
NM_010878	Mus musculus non-catalytic region of tyrosine kinase adaptor protein 1 (Nck1), mRNA.	79.2	83.14	5.79	9.23	27.562	5.50318	0.00725152	6.16782	0.00472267
NM_001081279	Mus musculus malignant fibrous histiocytoma amplified sequence 1 (Mfhas1), mRNA.	32.73	28.72	3.21	2.84	44.76	5.48999	0.0322071	5.14689	0.0260525
NR_002321	Mus musculus taurine upregulated gene 1 (Tug1), transcript variant a, non-coding RNA.	221.778	248.68	11.4	31.3	36.443	5.4872	0.00260238	6.577	0.000912715
NM_080728	Mus musculus myosin, heavy polypeptide 7, cardiac muscle, beta (Myh7), mRNA.	1008.16	2530.73	5.79	190.63	1440	5.45042	0.00150398	14.6286	1.91894e-06
NM_016765	Mus musculus dimethylarginine dimethylaminohydrolase 2 (Ddah2), mRNA.	26.18	32.69	3.21	1.66	22.15	5.40682	0.0382517	7.17703	0.0150429
NM_001081241	Mus musculus family with sequence similarity 65, member A (Fam65a), mRNA.	82.09	128.98	6.21	9.71	24.924	5.38828	0.00859769	9.03307	0.000374809
NM_153792	Mus musculus TNF receptor-associated factor 7 (Traf7), mRNA.	82.258	114.12	4.71	11.4	42.187	5.339	0.00790863	7.9001	0.000770235
NM_011917	Mus musculus 5'-3' exoribonuclease 2 (Xrn2), mRNA.	103.8	104.7	11.4	9	33.409	5.33701	0.00638448	5.75284	0.00361058
NM_138306	Mus musculus diacylglycerol kinase zeta (Dgkz), mRNA.	51.55	37.18	1.71	8.29	50.03	5.33659	0.0114099	4.11792	0.0436329
NM_010209	Mus musculus fumarate hydratase 1 (Fh1), mRNA.	92.54	129.44	6.86	11.37	15.004	5.31359	0.00625943	7.93523	0.000812813
NM_021299	Mus musculus adenylate kinase 3 (Ak3), nuclear gene encoding mitochondrial protein, mRNA.	34.93	35.88	1.5	5.21	14.8	5.30806	0.023029	5.82444	0.0166501
NM_011778	Mus musculus coronin, actin binding protein 1B (Coro1b), mRNA.	152.558	198.29	16.1	14.2	41.554	5.30625	0.00447359	7.36729	0.000659296
NM_173185	Mus musculus casein kinase 1, gamma 1 (Csnk1g1), mRNA.	25.48	26.46	3.43	1.42	16.569	5.2844	0.0466103	5.85175	0.0382517
NM_020510	Mus musculus frizzled homolog 2 (Drosophila) (Fzd2), mRNA.	135.6	135.5	15.21	11.84	123.57	5.27587	0.00420213	5.63516	0.00357537
NM_146120	Mus musculus gelsolin (Gsn), mRNA.	107.97	132.66	8.57	13	33.84	5.25588	0.00687188	6.89794	0.00132716
NM_011899	Mus musculus signal recognition particle 54a (Srp54a), mRNA.	48.68	39.65	3.22	6.39	23.15	5.2359	0.0147086	4.56409	0.032878
NM_145568	Mus musculus lysine-rich coiled-coil 1 (Krcc1), mRNA.	141.7	240.9	7.71	20.8	96.299	5.23373	0.00429832	9.50215	0.000150876
NM_178880	Mus musculus Son DNA binding protein (Son), transcript variant 1, mRNA.	295	235.87	34.53	25.76	261.378	5.17915	0.00286169	4.42956	0.00711875
NM_027643	Mus musculus N-acetyltransferase 11 (Nat11), mRNA.	120	175.71	10.9	13.5	67.21	5.17048	0.00506899	8.08462	0.000468705
NM_011213	Mus musculus protein tyrosine phosphatase, receptor type, F (Ptprf), mRNA.	311.342	482.14	30.2	33.9	150.818	5.14192	0.0030193	8.51162	0.000131786
NM_026129	Mus musculus endoplasmic reticulum protein 29 (Erp29), mRNA.	62.02	69.71	4.5	8.05	21.571	5.13895	0.0108257	6.16735	0.0053169
NM_011175	Mus musculus legumain (Lgmn), mRNA.	100.71	135	12.9	7.81	36.9	5.10189	0.00733121	7.3036	0.000906125
NM_145602	Mus musculus N-myc downstream regulated gene 4 (Ndrg4), mRNA.	55.32	50.1	5.57	5.68	32.49	5.10065	0.0124547	4.93811	0.0177522
NM_019864	Mus musculus ataxia telangiectasia and Rad3 related (Atr), mRNA.	28.6	34.54	4.29	1.42	14.916	5.07835	0.03151	6.52138	0.0126123
NM_145380	Mus musculus eukaryotic translation initiation factor 3, subunit M (Eif3m), mRNA.	180.41	132.11	19.74	17.78	38.34	5.07521	0.00483216	3.97563	0.014335
NM_013626	Mus musculus peptidylglycine alpha-amidating monooxygenase (Pam), mRNA.	25.16	28.12	1.93	3.08	26.74	5.06702	0.0466103	6.0162	0.0260525
NM_015734	Mus musculus collagen, type V, alpha 1 (Col5a1), mRNA.	65.14	92.24	5.35	8.05	28.35	5.061	0.0129005	7.64587	0.00179565
NM_008139	Mus musculus guanine nucleotide binding protein, alpha q polypeptide (Gnaq), mRNA.	154.838	193.3	9.42	23	49.11	5.03434	0.00500291	6.71739	0.00098517
NM_013668	Mus musculus lysine (K)-specific demethylase 5C (Kdm5c), mRNA.	39.47	40.3	1.5	6.63	45.962	4.99594	0.0241115	5.43983	0.0179792
NM_019998	Mus musculus asparagine-linked glycosylation 2 homolog (yeast, alpha-1,3-mannosyltransferase) (Alg2), mRNA.	43.92	41.95	3.43	5.68	36.978	4.97299	0.0218113	5.08116	0.0249622
NM_016753	Mus musculus latexin (Lxn), mRNA.	139.65	149	18.9	10.7	52.88	4.97221	0.00566308	5.66802	0.00271829
NM_177646	Mus musculus diacylglycerol kinase, delta (Dgkd), mRNA.	51.7	44	5.57	5.21	16.2	4.97205	0.0177522	4.52376	0.0290788
NM_001033150	Mus musculus pleckstrin homology domain containing, family M (with RUN domain) member 2 (Plekhm2), mRNA.	32.1	32.5	2.57	4.02	9.25	4.97066	0.0322071	5.36877	0.0271957
NM_009224	Mus musculus small nuclear ribonucleoprotein 70 (U1) (Snrnp70), mRNA.	308.1	249.33	36.6	29.1	190.849	4.96584	0.00364707	4.29751	0.00753587
NM_054043	Mus musculus Musashi homolog 2 (Drosophila) (Msi2), mRNA.	101.76	106.55	6.64	14.9	109.867	4.96186	0.00683972	5.55207	0.00455865
NM_134156	Mus musculus actinin, alpha 1 (Actn1), mRNA.	931.588	1638.08	58.5	141.6	452.742	4.94398	0.00260136	9.29581	4.67212e-05
NM_019788	Mus musculus pallidin (Pldn), mRNA.	64.54	109.39	7.71	5.92	22.436	4.93207	0.0129005	8.91826	0.000668223
NM_023565	Mus musculus chromosome segregation 1-like (S. cerevisiae) (Cse1l), mRNA.	211.39	185.89	21.39	24.1	51.053	4.91194	0.004592	4.61908	0.00656166
NM_178598	Mus musculus transgelin 2 (Tagln2), mRNA.	267.97	212.91	28.5	29.6	95.36	4.88197	0.00435548	4.14804	0.00975326
NM_198703	Mus musculus WNK lysine deficient protein kinase 1 (Wnk1), mRNA.	114.516	77.05	15.41	9.47	226.569	4.84026	0.00830237	3.48826	0.0354804
NM_017366	Mus musculus acyl-Coenzyme A dehydrogenase, very long chain (Acadvl), nuclear gene encoding mitochondrial protein, mRNA.	26.5	30.8	1.29	4.26	28.8	4.83746	0.0382517	5.98611	0.0180022
NM_026110	Mus musculus RIKEN cDNA 1810007M14 gene (1810007M14Rik), mRNA.	140.138	186.12	13.76	16.84	64.462	4.82529	0.0069955	6.84776	0.00095763
NM_026931	Mus musculus RIKEN cDNA 1810011O10 gene (1810011O10Rik), mRNA.	20.94	49.9	1.29	3.08	16.8	4.78513	0.0475653	12.0689	0.000835475
NM_008891	Mus musculus pinin (Pnn), mRNA.	139.11	117.3	11.8	18.9	95.08	4.7755	0.00736182	4.30661	0.0120322
NM_001001980	Mus musculus LIM and calponin homology domains 1 (Limch1), mRNA.	52.48	52.94	6.21	5.21	37.35	4.77393	0.0157512	5.13714	0.0139962
NM_023476	Mus musculus tubulointerstitial nephritis antigen-like 1 (Tinagl1), mRNA.	36.188	61.9	2.36	5.45	12.6	4.76173	0.0326264	8.65886	0.00227987
NM_145476	Mus musculus TBC1 domain family, member 22a (Tbc1d22a), mRNA.	163	290.47	23.6	13.3	64.822	4.66293	0.00673704	8.87658	0.000150952
NM_144842	Mus musculus zinc finger, MYM-type 5 (Zmym5), mRNA.	49.59	63.02	7.5	3.55	13.338	4.65833	0.0200374	6.31024	0.00571793
NM_026402	Mus musculus autophagy-related 3 (yeast) (Atg3), mRNA.	36.88	34.2	3	5.21	19.524	4.62613	0.0326264	4.57975	0.0380834
NM_028292	Mus musculus protein phosphatase methylesterase 1 (Ppme1), mRNA.	51.18	47.6	3.21	8.29	7.86	4.625	0.0177522	4.59435	0.0226508
NM_008695	Mus musculus nidogen 2 (Nid2), mRNA.	30.3	60.2	3.86	2.84	37.762	4.62146	0.0382518	9.74598	0.0013709
NM_008379	Mus musculus karyopherin (importin) beta 1 (Kpnb1), mRNA.	487	674.87	56.14	55.9	267.116	4.61103	0.00450634	6.83225	0.000425505
NM_011370	Mus musculus cytoplasmic FMR1 interacting protein 1 (Cyfip1), mRNA.	147.598	198.24	16.3	17.52	70.547	4.60397	0.00810073	6.6053	0.00105229
NM_008653	Mus musculus myosin binding protein C, cardiac (Mybpc3), mRNA.	480.896	373.97	24.2	86.7	294.785	4.59998	0.00455244	3.82638	0.0117488
NM_172525	Mus musculus Rho GTPase activating protein 29 (Arhgap29), mRNA.	55.338	63.01	4.71	7.81	76.384	4.59721	0.018632	5.59019	0.00878587
NM_133671	Mus musculus U2 small nuclear ribonucleoprotein auxiliary factor (U2AF) 2 (U2af2), mRNA.	158	139.09	16.1	20.4	84.419	4.56925	0.00804801	4.30161	0.0112377
NM_009813	Mus musculus calsequestrin 1 (Casq1), nuclear gene encoding mitochondrial protein, mRNA.	63.03	83.95	7.07	7.34	34.149	4.56329	0.0221615	6.4918	0.00295044
NM_019972	Mus musculus sortilin 1 (Sort1), mRNA.	42.008	46.87	6	3.55	63.125	4.54776	0.0286212	5.41783	0.0147086
NM_015794	Mus musculus F-box and leucine-rich repeat protein 17 (Fbxl17), mRNA.	46.22	42.52	4.92	5.68	24.079	4.51954	0.0290788	4.44241	0.0375659
NM_009752	Mus musculus galactosidase, beta 1 (Glb1), mRNA.	61.88	74.8	5.79	8.52	21.039	4.51462	0.0157879	5.82289	0.00546528
NM_009367	Mus musculus transforming growth factor, beta 2 (Tgfb2), mRNA.	122.2	93.98	13.92	14.67	135.684	4.50266	0.00920859	3.70516	0.0288702
NM_016866	Mus musculus serine/threonine kinase 39, STE20/SPS1 homolog (yeast) (Stk39), mRNA.	141.5	141.74	10.9	22.3	134.71	4.49569	0.00983771	4.81267	0.00700874
NM_145569	Mus musculus methionine adenosyltransferase II, alpha (Mat2a), mRNA.	456.96	519.31	52.76	55.36	151.13	4.48356	0.00521287	5.44779	0.00167767
NM_009441	Mus musculus tetratricopeptide repeat domain 3 (Ttc3), mRNA.	438.64	482.33	44.1	59.91	183.04	4.47265	0.005237	5.25912	0.00221397
NM_028142	Mus musculus NOL1/NOP2/Sun domain family, member 4 (Nsun4), mRNA.	29.28	29.22	3.86	2.84	14.558	4.47056	0.0455632	4.75372	0.0455632
NM_009868	Mus musculus cadherin 5 (Cdh5), mRNA.	90.91	108.75	8.57	12.8	81.8	4.46697	0.012096	5.71064	0.00399762
NM_009416	Mus musculus tropomyosin 2, beta (Tpm2), mRNA.	177.03	193.51	21	21.54	151.209	4.39685	0.00861752	5.13817	0.0037892
NM_026551	Mus musculus dephospho-CoA kinase domain containing (Dcakd), mRNA.	105.658	88.66	11.1	14.2	40.58	4.39613	0.0120676	3.94528	0.0199309
NM_198937	Mus musculus hematological and neurological expressed 1-like (Hn1l), mRNA.	75.7	70.1	8.36	9.71	27.559	4.38973	0.0164261	4.34509	0.0212432
NM_012008	Mus musculus DEAD (Asp-Glu-Ala-Asp) box polypeptide 3, Y-linked (Ddx3y), mRNA.	70.728	72.87	8.57	8.29	26.865	4.38941	0.0172499	4.83527	0.012101
NM_029576	Mus musculus RAB1B, member RAS oncogene family (Rab1b), mRNA.	83.45	88.3	7.71	12.32	47.812	4.37455	0.0145247	4.94254	0.00914682
NM_009829	Mus musculus cyclin D2 (Ccnd2), mRNA.	594.276	1117.74	66.88	77.67	217.517	4.36395	0.00562525	8.77483	7.88247e-05
NM_172653	Mus musculus solute carrier family 39 (zinc transporter), member 10 (Slc39a10), mRNA.	52.79	54.85	3.64	9	63.603	4.35003	0.0233562	4.83008	0.0166733
NM_054044	Mus musculus G protein-coupled receptor 124 (Gpr124), mRNA.	130.91	111.65	13.5	18.5	32.95	4.314	0.0122178	3.9368	0.0183384
NM_025435	Mus musculus THO complex 7 homolog (Drosophila) (Thoc7), transcript variant 1, mRNA.	69.8	66.8	5.14	11.8	53.9	4.31374	0.0188874	4.41194	0.0188874
NM_145453	Mus musculus zinc finger, CCHC domain containing 9 (Zcchc9), mRNA.	67.14	59.2	3.64	12.82	19.462	4.26611	0.022701	4.024	0.0244719
NM_146144	Mus musculus ubiquitin specific peptidase 1 (Usp1), mRNA.	93	80.7	13.1	9.94	46.9	4.24349	0.0145892	3.93748	0.0243355
NM_001048250	Mus musculus RIKEN cDNA 2810008M24 gene (2810008M24Rik), mRNA.	53	44.38	6	7.1	18.994	4.21704	0.0331408	3.77797	0.042053
NM_010688	Mus musculus LIM and SH3 protein 1 (Lasp1), mRNA.	227.208	257.45	28.3	29.1	127.539	4.18983	0.00938891	5.07649	0.00347452
NM_028385	Mus musculus SET domain containing 5 (Setd5), mRNA.	34.358	39.26	2.57	5.92	36.756	4.17873	0.0380834	5.09013	0.0207979
NM_153117	Mus musculus RIKEN cDNA 9530068E07 gene (9530068E07Rik), mRNA.	176.53	156.76	20.6	24.1	135.246	4.17422	0.0104347	3.96559	0.0135158
NM_011317	Mus musculus KH domain containing, RNA binding, signal transduction associated 1 (Khdrbs1), mRNA.	99.07	95.54	7.71	17.29	142.339	4.17127	0.0166726	4.29688	0.0132047
NM_198303	Mus musculus eukaryotic translation initiation factor 5B (Eif5b), mRNA.	81.51	88.5	12.2	8.52	36.821	4.13032	0.0205177	4.79157	0.00914682
NM_001033275	Mus musculus glycosyltransferase 8 domain containing 3 (Glt8d3), mRNA.	72.128	57.7	12.86	5.45	13.789	4.12807	0.0212432	3.53395	0.0478957
NM_001003908	Mus musculus clathrin, heavy polypeptide (Hc) (Cltc), mRNA.	452.002	488.62	55.27	61.11	249.098	4.12074	0.00826958	4.76325	0.00368805
NM_001163775	Mus musculus TAO kinase 2 (Taok2), transcript variant 2, mRNA.	67.77	75.9	9	8.29	40.42	4.10755	0.0206978	4.91078	0.0101843
NM_134115	Mus musculus serine/threonine kinase 38 (Stk38), mRNA.	95.48	73.44	12.9	11.6	52.4	4.10113	0.0161877	3.37231	0.0444213
NM_007829	Mus musculus Fas death domain-associated protein (Daxx), mRNA.	63.05	126.9	11.6	4.5	9.784	4.10086	0.0273786	8.78921	0.000425383
NM_010806	Mus musculus myeloid/lymphoid or mixed-lineage leukemia (trithorax homolog, Drosophila); translocated to, 4 (Mllt4), mRNA.	165.938	120.96	21	21.8	42.949	4.09678	0.0119293	3.19681	0.0392657
NM_026225	Mus musculus component of oligomeric golgi complex 6 (Cog6), mRNA.	56.3	63.41	7.5	6.87	6.475	4.09158	0.0239561	4.9191	0.0129005
NM_011767	Mus musculus zinc finger RNA binding protein (Zfr), mRNA.	187.16	153.48	26.62	21.78	119.982	4.0908	0.0117449	3.58772	0.0232322
NM_029571	Mus musculus KTI12 homolog, chromatin associated (S. cerevisiae) (Kti12), mRNA.	37.4	59.6	1.5	8.05	19.2	4.05351	0.0436329	6.87502	0.00440537
NM_133787	Mus musculus NMD3 homolog (S. cerevisiae) (Nmd3), mRNA.	50.5	46.7	10.9	2.13	55.216	4.04037	0.0413846	3.99304	0.0331047
NM_013813	Mus musculus erythrocyte protein band 4.1-like 3 (Epb4.1l3), mRNA.	140.65	160.56	9.86	26.96	34.87	4.03493	0.0146964	4.92224	0.00513282
NM_008224	Mus musculus host cell factor C1 (Hcfc1), mRNA.	38.05	36.24	8.15	1.66	59.45	4.02304	0.0436329	4.08303	0.0436329
NM_027088	Mus musculus Brca1 associated protein 1 (Bap1), mRNA.	38.7	53	4.29	5.68	19.3	4.02249	0.0378394	5.86907	0.00891023
NM_025448	Mus musculus signal sequence receptor, beta (Ssr2), mRNA.	419.988	735	45	65.8	126.16	4.02146	0.00937623	7.52337	0.00022838
NM_007872	Mus musculus DNA methyltransferase 3A (Dnmt3a), transcript variant 1, mRNA.	87.22	130.37	5.36	17.48	57.98	4.01409	0.0194804	6.40764	0.00201149
NM_013497	Mus musculus cAMP responsive element binding protein 3 (Creb3), mRNA.	55.62	93.41	8.57	5.92	25.61	4.00832	0.0367502	7.17665	0.00165739
NM_011743	Mus musculus zinc finger protein 106 (Zfp106), mRNA.	64.33	63.46	9	7.81	38.024	4.00553	0.0273786	4.22678	0.0249195
NM_019658	Mus musculus soc-2 (suppressor of clear) homolog (C. elegans) (Shoc2), mRNA.	85.55	96.1	6.42	16.11	66.29	3.99411	0.0209688	4.7903	0.0102844
NM_183149	Mus musculus zinc finger protein 598 (Zfp598), mRNA.	46.9	52.44	4.71	7.58	12.9	3.97403	0.0372863	4.73896	0.0208473
NM_010258	Mus musculus GATA binding protein 6 (Gata6), mRNA.	102.24	101.6	6.64	20.6	45.602	3.95207	0.0182469	4.19953	0.0160837
NM_023173	Mus musculus dual specificity phosphatase 12 (Dusp12), mRNA.	52.2	68.5	6.21	7.58	21.839	3.95104	0.0331408	5.53055	0.00872115
NM_008443	Mus musculus kinesin family member 3A (Kif3a), mRNA.	40.848	44.95	6	4.74	23.464	3.94454	0.0488409	4.6425	0.0290788
NM_177185	Mus musculus ubinuclein 2 (Ubn2), mRNA.	69.068	79.88	5.14	13.26	44.452	3.93808	0.0253114	4.86273	0.0108574
NM_009502	Mus musculus vinculin (Vcl), mRNA.	122.12	118.38	15	17.75	136.939	3.93351	0.0167811	4.07777	0.0138936
NM_172650	Mus musculus potassium channel tetramerisation domain containing 3 (Kctd3), mRNA.	136	140	19.7	17	55.062	3.9131	0.016981	4.30602	0.0107115
NM_016804	Mus musculus metaxin 2 (Mtx2), nuclear gene encoding mitochondrial protein, mRNA.	176.79	159.75	17.33	30.57	171.471	3.90397	0.0152703	3.77335	0.0165866
NM_175366	Mus musculus mex3 homolog B (C. elegans) (Mex3b), mRNA.	60.44	52.77	5.57	10.89	33.214	3.84219	0.0331359	3.5913	0.0407852
NM_146001	Mus musculus huntingtin interacting protein 1 (Hip1), mRNA.	57.8	87.95	7.71	8.05	36.585	3.83752	0.029929	6.23039	0.00339833
NM_007742	Mus musculus collagen, type I, alpha 1 (Col1a1), mRNA.	160.2	204.19	24.9	19.7	26.16	3.79787	0.0169936	5.17342	0.00333748
NM_011401	Mus musculus solute carrier family 2 (facilitated glucose transporter), member 3 (Slc2a3), mRNA.	126.12	180.78	20.1	15.4	220.04	3.75041	0.0203704	5.74405	0.00221281
NM_172396	Mus musculus RIKEN cDNA 9130011J15 gene (9130011J15Rik), mRNA.	146.1	202.9	15.21	26.1	112.346	3.73788	0.01959	5.54638	0.00245114
NM_008885	Mus musculus peripheral myelin protein 22 (Pmp22), mRNA.	94.8	154.82	13.7	13.02	151.2	3.73727	0.0251957	6.51434	0.00134285
NM_028863	Mus musculus iron-sulfur cluster assembly 2 homolog (S. cerevisiae) (Isca2), mRNA.	66.3	95.5	7.93	10.7	50.4	3.73346	0.0302517	5.73803	0.00430547
NM_009874	Mus musculus cyclin-dependent kinase 7 (homolog of Xenopus MO15 cdk-activating kinase) (Cdk7), mRNA.	63.36	77.87	6.85	11.13	59.308	3.6976	0.0362693	4.85006	0.0127856
NM_019951	Mus musculus SEC11 homolog A (S. cerevisiae) (Sec11a), mRNA.	70.71	63.06	8.79	11.36	74.271	3.68487	0.030371	3.51636	0.0429148
NM_138667	Mus musculus mitogen-activated protein kinase kinase kinase 7 interacting protein 2 (Map3k7ip2), mRNA.	85.96	79.78	18.6	6.16	36.494	3.6563	0.0329093	3.62716	0.0306229
NM_008610	Mus musculus matrix metallopeptidase 2 (Mmp2), mRNA.	194.15	237.23	26.8	29.6	105.848	3.64527	0.0183183	4.75917	0.00474618
NM_016686	Mus musculus vascular endothelial zinc finger 1 (Vezf1), mRNA.	83.31	72.47	6.21	17.99	71.295	3.62275	0.0306229	3.37183	0.0479267
NM_153781	Mus musculus brain glycogen phosphorylase (Pygb), mRNA.	101.02	98.34	12.81	16.6	49.2	3.62098	0.0289777	3.76738	0.0224439
NM_001163635	Mus musculus tankyrase, TRF1-interacting ankyrin-related ADP-ribose polymerase 2 (Tnks2), mRNA.	311.408	264	50.63	40.95	214.667	3.60599	0.0174043	3.26969	0.0263033
NR_015531	Mus musculus RIKEN cDNA 2700023E23 gene (2700023E23Rik), non-coding RNA.	60.7	63.8	7.5	10.2	82.16	3.59588	0.0436214	4.0374	0.022701
NM_025321	Mus musculus succinate dehydrogenase complex, subunit C, integral membrane protein (Sdhc), nuclear gene encoding mitochondrial protein, mRNA.	258.15	318.09	16.3	59.9	48.1	3.59146	0.0182473	4.73018	0.00424201
NM_007944	Mus musculus epidermal growth factor receptor pathway substrate 15-like 1 (Eps15l1), transcript variant 1, mRNA.	101.81	96.82	7.93	22	123	3.58689	0.0272613	3.64639	0.0254353
NM_173437	Mus musculus neuron navigator 1 (Nav1), mRNA.	103.476	146.32	15.24	15.4	62.554	3.56305	0.0308454	5.37883	0.0037788
NM_009538	Mus musculus pleiomorphic adenoma gene-like 1 (Plagl1), mRNA.	101.748	122.86	13.1	17.02	139.926	3.56103	0.0272613	4.59749	0.00964095
NM_007564	Mus musculus zinc finger protein 36, C3H type-like 1 (Zfp36l1), mRNA.	233.52	294.16	36.01	33.59	234.54	3.55483	0.0189122	4.78787	0.00428203
NM_009980	Mus musculus C-terminal binding protein 2 (Ctbp2), mRNA.	52.5	77.84	4.07	11.4	71.1	3.55156	0.0453095	5.61178	0.00664474
NM_010123	Mus musculus eukaryotic translation initiation factor 3, subunit A (Eif3a), mRNA.	512.56	521.05	70.9	84.29	120.766	3.50684	0.0172299	3.81246	0.0115087
NM_010515	Mus musculus insulin-like growth factor 2 receptor (Igf2r), mRNA.	276.014	270.12	43.5	40	149.83	3.50453	0.0199567	3.66745	0.0161619
NM_198326	Mus musculus NSFL1 (p97) cofactor (p47) (Nsfl1c), mRNA.	213	384.14	27	37.4	117.62	3.50364	0.022039	6.75112	0.000563962
NM_016884	Mus musculus heterogeneous nuclear ribonucleoprotein C (Hnrnpc), mRNA.	119	110	18.2	18.7	91.7	3.40674	0.0325761	3.36723	0.034411
NM_010273	Mus musculus guanosine diphosphate (GDP) dissociation inhibitor 1 (Gdi1), mRNA.	439.23	370.69	47.1	90.2	197.39	3.39557	0.0207596	3.06532	0.0342527
NM_178764	Mus musculus family with sequence similarity 168, member A (Fam168a), mRNA.	98.45	130.67	17.6	13.02	38.074	3.39365	0.0392037	4.80963	0.00698069
NM_021567	Mus musculus poly(rC) binding protein 4 (Pcbp4), mRNA.	65.97	62.65	10.1	10.4	26.86	3.38326	0.0499966	3.43557	0.0429148
NM_009210	Mus musculus helicase-like transcription factor (Hltf), transcript variant 1, mRNA.	127.46	128.75	10.7	29.4	58.38	3.36069	0.0325046	3.62937	0.021962
NM_010306	Mus musculus guanine nucleotide binding protein (G protein), alpha inhibiting 3 (Gnai3), mRNA.	94.31	102.9	11.4	18.2	42.42	3.3601	0.0395381	3.9181	0.0186569
NM_001033142	Mus musculus ring finger protein 166 (Rnf166), mRNA.	59.4	61.56	7.29	11.36	49.965	3.34329	0.0478957	3.70406	0.0362693
NM_009101	Mus musculus Harvey rat sarcoma oncogene, subgroup R (Rras), mRNA.	63.2	72.5	6.86	13	20.062	3.34306	0.0468718	4.09546	0.0236064
NM_030595	Mus musculus neurobeachin (Nbea), mRNA.	119.988	215.32	13.5	25.3	73.461	3.26856	0.0359854	6.26197	0.00120714
NM_176850	Mus musculus bromodomain PHD finger transcription factor (Bptf), mRNA.	88.598	132.81	19.29	9.47	53.838	3.24883	0.0426187	5.19883	0.00503425
NM_172647	Mus musculus F11 receptor (F11r), mRNA.	108.32	99.49	13.93	21.31	50.366	3.24592	0.0427629	3.1888	0.0457672
NM_001081337	Mus musculus signal-induced proliferation-associated 1 like 2 (Sipa1l2), mRNA.	206.24	216.46	23.8	44.3	250.7	3.2086	0.031065	3.60196	0.0191096
NM_024270	Mus musculus STARD3 N-terminal like (Stard3nl), mRNA.	112.25	210.63	13.11	24.16	118.46	3.18383	0.0423287	6.37452	0.00110041
NM_007585	Mus musculus annexin A2 (Anxa2), mRNA.	390.13	331.04	49.7	81.4	351.46	3.15852	0.0300483	2.86642	0.0448128
NM_007968	Mus musculus Ewing sarcoma breakpoint region 1 (Ewsr1), mRNA.	249.61	256.16	30.2	53.72	128.36	3.15391	0.0318608	3.4616	0.0206774
NM_008229	Mus musculus histone deacetylase 2 (Hdac2), mRNA.	340.348	289.14	54.9	60.81	180.96	3.12106	0.0316421	2.83591	0.0488446
NM_020493	Mus musculus serum response factor (Srf), mRNA.	173.98	182.33	30.81	28.45	86.62	3.11	0.0382767	3.48362	0.0235033
NM_001113358	Mus musculus defender against cell death 1 (Dad1), transcript variant 1, mRNA.	421	365	63.4	81.4	232	3.08678	0.031995	2.86228	0.0460464
NM_028597	Mus musculus THO complex 3 (Thoc3), mRNA.	122.1	148.82	11.57	31	49.96	3.03347	0.0493431	3.9504	0.0150255
NM_011740	Mus musculus tyrosine 3-monooxygenase/tryptophan 5-monooxygenase activation protein, zeta polypeptide (Ywhaz), mRNA.	358.08	363.12	41.97	83.36	165.625	3.03276	0.0362845	3.28846	0.0251524
NR_028261	Mus musculus RNA imprinted and accumulated in nucleus (Rian), non-coding RNA.	186.17	667.99	17.6	49.2	71.148	2.95398	0.0454151	11.3175	1.8971e-05
NM_010227	Mus musculus filamin, alpha (Flna), mRNA.	302.33	281.44	38.36	73.4	180.322	2.87057	0.0459946	2.85771	0.0484099

## Sheet: Table S4B
Table S4. Genes significantly enriched in the AVC and OFT (expression in tags per million)
B. 214 Genes enriched in the AVC (p-value<0.05) but not the OFT (p-value>=0.05)							AVC over A&V		OFT over A&V
RefSeq Accession	Gene Name	AVC	OFT	Atria	Ventricles	Twist1 null AVC	Fold Change	P-Value	Fold Change	P-Value
NM_010253	Mus musculus galanin (Gal), mRNA.	38.2	0	0	0	32.271	118.022	6.11187e-05	1	1
NM_175506	Mus musculus a disintegrin-like and metallopeptidase (reprolysin type) with thrombospondin type 1 motif, 19 (Adamts19), mRNA.	31.15	5.51	0	0	16.922	96.5779	0.000229672	18.2554	0.168532
NM_053195	Mus musculus solute carrier family 24 (sodium/potassium/calcium exchanger), member 3 (Slc24a3), mRNA.	27.8	6.84	0	0	12.862	86.1624	0.000375941	22.334	0.100576
NM_025355	Mus musculus transcription elongation factor A (SII)-like 6 (Tceal6), mRNA.	20.4	0	0	0	12.5	63.4933	0.00202351	1	1
NM_170671	Mus musculus MYCBP associated protein (Mycbpap), mRNA.	20.25	7.21	0	0	3.24	63.1869	0.00202351	23.5889	0.0618927
NM_009324	Mus musculus T-box 2 (Tbx2), mRNA.	20.1	6.08	0	0	19.76	62.5743	0.00202351	20.1379	0.100576
NM_008481	Mus musculus laminin, alpha 2 (Lama2), mRNA.	19.3	3.99	0	0	3.16	60.1235	0.00202351	13.5494	0.292453
NM_144500	Mus musculus oxysterol binding protein-like 2 (Osbpl2), mRNA.	17.92	7.22	0	0	12.324	55.8348	0.00386393	23.5889	0.0618927
NM_178745	Mus musculus RIKEN cDNA 6330442E10 gene (6330442E10Rik), mRNA.	17.9	2.47	0	0	4.085	55.8348	0.00386393	8.84338	0.528302
NM_011882	Mus musculus ribonuclease L (2', 5'-oligoisoadenylate synthetase-dependent) (Rnasel), mRNA.	16.79	5.32	0	0	24.049	52.465	0.00386393	17.628	0.168532
NM_177167	Mus musculus protein phosphatase 1E (PP2C domain containing) (Ppm1e), mRNA.	16.588	3.04	0	0	4.932	51.8524	0.00386393	10.4121	0.528302
NM_020263	Mus musculus calcium channel, voltage-dependent, alpha 2/delta subunit 2 (Cacna2d2), mRNA.	16.31	2.09	0	0	2.46	50.9334	0.00544751	7.58844	0.528302
NM_029398	Mus musculus transmembrane protein 14A (Tmem14a), mRNA.	15.8	6.45	0	0	1.62	49.4017	0.00544751	21.3928	0.100576
NR_003513	Mus musculus nuclear paraspeckle assembly transcript 1 (non-protein coding) (Neat1), non-coding RNA.	15.3	6.83	0	0	3.849	47.87	0.00544751	22.334	0.100576
NM_080640	Mus musculus brain and acute leukemia, cytoplasmic (Baalc), mRNA.	14.6	5.7	0	0	1.39	45.7256	0.00779557	18.8829	0.168532
NM_175180	Mus musculus WD repeat domain 44 (Wdr44), mRNA.	14.608	3.61	0	0	7.71	45.7256	0.00779557	12.2945	0.292453
NM_130882	Mus musculus cytochrome P450, family 4, subfamily f, polypeptide 13 (Cyp4f13), mRNA.	14.5	5.89	0	0	4.93	45.4192	0.00779557	19.5104	0.100576
NM_031868	Mus musculus protein phosphatase 1, catalytic subunit, alpha isoform (Ppp1ca), mRNA.	14.35	7.21	0	0	18.684	45.1129	0.00779557	23.5889	0.0618927
NM_178738	Mus musculus protease, serine, 35 (Prss35), mRNA.	14.3	6.83	0	0	1.7	44.8066	0.00779557	22.334	0.100576
NM_025952	Mus musculus magnesium transporter 1 (Magt1), mRNA.	14.16	7.97	0	0	4.321	44.5002	0.00779557	26.0988	0.0618927
NM_001161823	Mus musculus lysine (K)-specific demethylase 4A (Kdm4a), transcript variant 1, mRNA.	13.85	6.83	0	0	3.7	43.5812	0.00779557	22.334	0.100576
NM_138674	Mus musculus polycystic kidney and hepatic disease 1-like 1 (Pkhd1l1), mRNA.	13.35	4.94	0	0	4.236	42.0495	0.011339	16.373	0.168532
NM_172560	Mus musculus centrobin, centrosomal BRCA2 interacting protein (Cntrob), mRNA.	12.7	5.13	0	0	2.62	39.9051	0.011339	17.0005	0.168532
NM_175646	Mus musculus thioredoxin-like 4B (Txnl4b), mRNA.	12.5	5.32	0	0	6.63	39.2924	0.0167905	17.628	0.168532
NM_009208	Mus musculus solute carrier family 4 (anion exchanger), member 3 (Slc4a3), mRNA.	12.35	5.51	0	0	11.762	38.9861	0.0167905	18.2554	0.168532
NM_009686	Mus musculus amyloid beta (A4) precursor protein-binding, family B, member 2 (Apbb2), mRNA.	12.3	6.26	0	0	1.77	38.6798	0.0167905	20.7653	0.100576
NM_009353	Mus musculus telomeric repeat binding factor 2 (Terf2), transcript variant 1, mRNA.	12.18	5.13	0	0	9.09	38.3734	0.0167905	17.0005	0.168532
NM_133895	Mus musculus solute carrier family 15, member 4 (Slc15a4), mRNA.	12.2	7.4	0	0	7.63	38.3734	0.0167905	24.2164	0.0618927
NM_080726	Mus musculus rad and gem related GTP binding protein 2 (Rem2), mRNA.	11.9	5.51	0	0	7.704	37.4544	0.0167905	18.2554	0.168532
NM_011552	Mus musculus Treacher Collins Franceschetti syndrome 1, homolog (Tcof1), mRNA.	11.4	7.03	0	0	0.694	35.9227	0.0167905	22.9615	0.100576
NM_177652	Mus musculus ryanodine receptor 3 (Ryr3), mRNA.	11.388	2.66	0	0	2.77	35.9227	0.0167905	9.47085	0.528302
XR_032767	PREDICTED: Mus musculus similar to 1700001E04Rik protein (LOC100041283), misc RNA.	11.4	7.4	0	0	5.39	35.9227	0.0167905	24.2164	0.0618927
NM_007552	Mus musculus Bmi1 polycomb ring finger oncogene (Bmi1), mRNA.	11.2	4.94	0	0	3.01	35.31	0.025357	16.373	0.168532
NM_133723	Mus musculus aspartate-beta-hydroxylase (Asph), transcript variant 2, mRNA.	11.03	7.02	0	0	5.552	34.6974	0.025357	22.9615	0.100576
XM_001481308	PREDICTED: Mus musculus tetratricopeptide repeat domain 28 (Ttc28), mRNA.	10.868	7.03	0	0	5.32	34.391	0.025357	22.9615	0.100576
NM_001164493	Mus musculus kelch-like 29 (Drosophila) (Klhl29), mRNA.	10.5	5.89	0	0	1.54	33.1657	0.025357	19.5104	0.100576
NM_177059	Mus musculus follistatin-like 4 (Fstl4), mRNA.	10.5	3.23	0	0	4.85	33.1657	0.025357	11.0395	0.292453
NM_007856	Mus musculus 7-dehydrocholesterol reductase (Dhcr7), mRNA.	10.37	3.8	0	0	12.64	32.8593	0.025357	12.9219	0.292453
NM_010731	Mus musculus zinc finger and BTB domain containing 7a (Zbtb7a), mRNA.	10.38	4.56	0	0	4.009	32.8593	0.025357	15.4318	0.168532
NM_018805	Mus musculus heparan sulfate (glucosamine) 3-O-sulfotransferase 3B1 (Hs3st3b1), mRNA.	10.37	3.8	0	0	3.313	32.8593	0.025357	12.9219	0.292453
NM_001113384	Mus musculus guanine nucleotide binding protein, alpha O (Gnao1), transcript variant B, mRNA.	10.2	3.99	0	0	3.626	32.2466	0.025357	13.5494	0.292453
NM_146229	Mus musculus dynein cytoplasmic 1 light intermediate chain 1 (Dync1li1), mRNA.	10.208	8.16	0	0	12.562	32.2466	0.025357	26.7263	0.0618927
NM_008681	Mus musculus N-myc downstream regulated gene 1 (Ndrg1), mRNA.	10	5.7	0	0	19.4	31.634	0.025357	18.8829	0.168532
NM_001083321	Mus musculus membrane associated guanylate kinase, WW and PDZ domain containing 1 (Magi1), transcript variant 4, mRNA.	9.88	7.41	0	0	4.316	31.3276	0.025357	24.2164	0.0618927
NM_022030	Mus musculus synaptic vesicle glycoprotein 2 a (Sv2a), mRNA.	9.88	7.97	0	0	10.739	31.3276	0.025357	26.0988	0.0618927
NM_001004190	Mus musculus zinc finger protein 560 (Zfp560), mRNA.	9.71	7.22	0	0	6.092	30.7149	0.039138	23.5889	0.0618927
NM_015760	Mus musculus NADPH oxidase 4 (Nox4), mRNA.	9.71	6.84	0	0	2.392	30.7149	0.039138	22.334	0.100576
NM_145483	Mus musculus zinc finger protein 160 (Zfp160), mRNA.	9.71	7.78	0	0	11.994	30.7149	0.039138	25.4714	0.0618927
NM_001113199	Mus musculus nascent polypeptide-associated complex alpha polypeptide (Naca), transcript variant 1, mRNA.	9.56	7.22	0	0	2.848	30.4086	0.039138	23.5889	0.0618927
NM_153560	Mus musculus family with sequence similarity 102, member A (Fam102a), mRNA.	9.55	7.02	0	0	1.93	30.4086	0.039138	22.9615	0.100576
NM_027982	Mus musculus protein phosphatase 1J (Ppm1j), mRNA.	9.38	3.42	0	0	3.93	29.7959	0.039138	11.667	0.292453
NM_176923	Mus musculus WD repeat domain 59 (Wdr59), mRNA.	9.38	5.51	0	0	5.01	29.7959	0.039138	18.2554	0.168532
NM_178242	Mus musculus trinucleotide repeat containing 18 (Tnrc18), transcript variant B, mRNA.	9.38	6.45	0	0	9.94	29.7959	0.039138	21.3928	0.100576
NM_013483	Mus musculus butyrophilin, subfamily 1, member A1 (Btn1a1), mRNA.	9.218	0	0	0	2.08	29.1832	0.039138	1	1
NM_144933	Mus musculus mediator complex subunit 17 (Med17), mRNA.	9.05	7.97	0	0	5.63	28.8769	0.039138	26.0988	0.0618927
NM_153529	Mus musculus neuritin 1 (Nrn1), mRNA.	9.06	0	0	0	20.3	28.8769	0.039138	1	1
NM_199200	Mus musculus family with sequence similarity 171, member A2 (Fam171a2), mRNA.	9.05	4.37	0	0	1.31	28.8769	0.039138	14.8044	0.292453
NM_001033463	Mus musculus TatD DNase domain containing 2 (Tatdn2), mRNA.	8.89	7.59	0	0	0.771	28.2642	0.039138	24.8439	0.0618927
NM_001163138	Mus musculus caspase recruitment domain family, member 6 (Card6), mRNA.	8.89	3.61	0	0	2.93	28.2642	0.039138	12.2945	0.292453
NM_010751	Mus musculus MAX dimerization protein 1 (Mxd1), mRNA.	8.89	5.51	0	0	12.18	28.2642	0.039138	18.2554	0.168532
NM_029581	Mus musculus mitochondrial translational initiation factor 3 (Mtif3), nuclear gene encoding mitochondrial protein, mRNA.	8.89	3.99	0	0	2.54	28.2642	0.039138	13.5494	0.292453
NM_001002764	Mus musculus Smg-6 homolog, nonsense mediated mRNA decay factor (C. elegans) (Smg6), mRNA.	8.72	7.59	0	0	5.55	27.6515	0.039138	24.8439	0.0618927
NM_172253	Mus musculus TWIST neighbor (Twistnb), mRNA.	8.72	7.21	0	0	19	27.6515	0.039138	23.5889	0.0618927
NM_178643	Mus musculus RIKEN cDNA C230052I12 gene (C230052I12Rik), mRNA.	8.72	2.66	0	0	1.54	27.6515	0.039138	9.47085	0.528302
NM_001025570	Mus musculus paired related homeobox 1 (Prrx1), transcript variant 3, mRNA.	8.56	0	0	0	4.7	27.3452	0.039138	1	1
NM_008613	Mus musculus meiosis-specific nuclear structural protein 1 (Mns1), mRNA.	8.558	7.41	0	0	9.86	27.3452	0.039138	24.2164	0.0618927
NM_008716	Mus musculus Notch gene homolog 3 (Drosophila) (Notch3), mRNA.	8.558	1.52	0	0	2.39	27.3452	0.039138	5.70603	1
NM_153599	Mus musculus cyclin-dependent kinase 8 (Cdk8), mRNA.	8.56	7.59	0	0	4.16	27.3452	0.039138	24.8439	0.0618927
NM_172476	Mus musculus transmembrane channel-like gene family 7 (Tmc7), mRNA.	8.56	8.16	0	0	4.16	27.3452	0.039138	26.7263	0.0618927
NM_172506	Mus musculus biregional cell adhesion molecule-related/down-regulated by oncogenes (Cdon) binding protein (Boc), mRNA.	8.56	7.97	0	0	5.7	27.3452	0.039138	26.0988	0.0618927
NM_007936	Mus musculus Eph receptor A4 (Epha4), mRNA.	30.5	4.56	0	1.66	20.8	16.3321	0.00439581	2.76603	0.440358
NM_028680	Mus musculus intraflagellar transport 57 homolog (Chlamydomonas) (Ift57), mRNA.	21.9	11.6	1.5	0	12.671	12.7958	0.00757677	7.27821	0.0658535
NM_011427	Mus musculus snail homolog 1 (Drosophila) (Snai1), mRNA.	43.47	18.4	2.14	1.42	4.78	11.9282	0.00212487	5.42759	0.0761369
NM_009700	Mus musculus aquaporin 4 (Aqp4), mRNA.	41.466	14.84	1.29	2.13	20.11	11.8069	0.00250809	4.546	0.160237
NM_001045536	Mus musculus zinc finger, ZZ-type with EF hand domain 1 (Zzef1), mRNA.	17.91	6.64	1.5	0	4.696	10.493	0.0179738	4.22495	0.29399
NM_183221	Mus musculus FAT tumor suppressor homolog 4 (Drosophila) (Fat4), mRNA.	18.8	7.4	1.71	0	4.088	9.88706	0.0367157	4.23587	0.198421
NM_133917	Mus musculus MLX interacting protein (Mlxip), transcript variant 2, mRNA.	22.688	12.9	2.14	0	11.6	9.84517	0.0171085	6.00769	0.112519
NM_024229	Mus musculus phosphate cytidylyltransferase 2, ethanolamine (Pcyt2), mRNA.	14.776	8.54	1.29	0	8.86	9.82536	0.0336243	6.06953	0.135605
NM_023217	Mus musculus pyroglutamyl-peptidase I (Pgpep1), mRNA.	15.15	7.21	1.5	0	12.325	8.9386	0.0336243	4.59134	0.198421
NM_198114	Mus musculus diacylglycerol lipase, alpha (Dagla), mRNA.	13.2	4.75	1.29	0	1.23	8.78608	0.0467734	3.52299	0.440358
NM_020561	Mus musculus sphingomyelin phosphodiesterase, acid-like 3A (Smpdl3a), mRNA.	17.9	15.21	0	1.89	7.86	8.66374	0.0480339	7.8358	0.0633104
NM_009055	Mus musculus regulatory factor X, 1 (influences HLA class II expression) (Rfx1), mRNA.	14.488	8.92	1.5	0	6.16	8.5356	0.0336243	5.62945	0.135605
NM_013723	Mus musculus podocalyxin-like (Podxl), mRNA.	41.62	9.87	4.93	0	45.566	8.44861	0.00547808	2.19599	0.350887
NM_001081962	Mus musculus sin3A-binding protein, SAP25 (Sap25), mRNA.	13.5	9.68	0	1.42	2.85	8.32026	0.0467734	6.39255	0.0938896
NM_015732	Mus musculus axin2 (Axin2), mRNA.	30.788	4.75	3.64	0	23.4	8.30164	0.0107123	1.45454	1
NM_011415	Mus musculus snail homolog 2 (Drosophila) (Snai2), mRNA.	13.3	10.8	0	1.42	3.24	8.1999	0.0467734	7.09441	0.0938896
NM_027922	Mus musculus ankyrin repeat and LEM domain containing 2 (Ankle2), mRNA.	25.888	13.91	0	3.08	8.711	8.13774	0.0244026	4.69764	0.0840804
NM_176860	Mus musculus ubiquitin associated and SH3 domain containing, B (Ubash3b), mRNA.	24.9	15	1.29	1.66	9.17	8.13607	0.0244026	5.25969	0.0633104
NM_028057	Mus musculus cytochrome b5 reductase 1 (Cyb5r1), mRNA.	18.6	8.92	0	2.13	16.6	8.12484	0.0367157	4.20657	0.281609
NM_207659	Mus musculus hook homolog 3 (Drosophila) (Hook3), mRNA.	18.27	13.48	0	2.13	8.16	7.99606	0.0367157	6.30558	0.112519
NM_011841	Mus musculus mitogen-activated protein kinase 7 (Mapk7), mRNA.	21.6	10.6	0	2.6	9.25	7.91159	0.0219175	4.19186	0.206034
NM_018780	Mus musculus secreted frizzled-related sequence protein 5 (Sfrp5), mRNA.	13.3	0	1.5	0	7.71	7.84476	0.0467734	0.194639	1
NM_175549	Mus musculus roundabout homolog 2 (Drosophila) (Robo2), mRNA.	12.67	7.41	0	1.42	8.55	7.83885	0.0467734	4.92501	0.198421
NM_013907	Mus musculus F-box and WD-40 domain protein 4 (Fbxw4), mRNA.	19.6	10.6	0	2.37	21.3	7.79856	0.0282683	4.54469	0.206034
NM_054041	Mus musculus anthrax toxin receptor 1 (Antxr1), mRNA.	17.42	7.02	0	2.13	4.39	7.6097	0.0480339	3.33959	0.532914
NM_029568	Mus musculus microfibrillar-associated protein 4 (Mfap4), mRNA.	12.8	8.73	1.5	0	3.85	7.55691	0.0467734	5.50732	0.135605
NM_178632	Mus musculus integrator complex subunit 7 (Ints7), mRNA.	12.838	5.32	1.5	0	31.3	7.55691	0.0467734	3.4311	0.440358
NM_010576	Mus musculus integrin alpha 4 (Itga4), mRNA.	37.028	9.69	1.71	3.31	15.944	7.39553	0.00895248	2.11701	0.645316
NM_016902	Mus musculus nephronophthisis 1 (juvenile) homolog (human) (Nphp1), mRNA.	16.8	6.83	2.14	0	5.86	7.32257	0.0480339	3.23535	0.532914
NM_021433	Mus musculus syntaxin 6 (Stx6), mRNA.	23.898	9.87	1.29	1.89	12.3	7.30404	0.0303314	3.2808	0.206034
NM_019833	Mus musculus family with sequence similarity 69, member B (Fam69b), mRNA.	13	11.2	0	1.66	2.854	7.06047	0.0467734	6.4775	0.0658535
NM_172624	Mus musculus dipeptidylpeptidase 9 (Dpp9), mRNA.	33.2	22.6	0	4.74	21.794	7.00825	0.0150429	5.10859	0.0700003
NM_008725	Mus musculus natriuretic peptide precursor type A (Nppa), mRNA.	316.24	31.31	18.2	29.8	184.47	6.962	0.000616678	0.743586	0.606975
NM_020570	Mus musculus X-ray repair complementing defective repair in Chinese hamster cells 2 (Xrcc2), mRNA.	17.3	15.9	2.36	0	10.71	6.92389	0.0480339	6.7755	0.0633104
NM_053099	Mus musculus SET binding protein 1 (Setbp1), mRNA.	26.698	19.15	1.29	2.6	6.852	6.78285	0.0197273	5.22036	0.0600227
NM_026493	Mus musculus centrosome and spindle pole associated protein 1 (Cspp1), mRNA.	26.49	19.13	3.86	0	11.555	6.78066	0.0197273	5.23052	0.0600227
NM_001081172	Mus musculus FERM and PDZ domain containing 1 (Frmpd1), mRNA.	25	4.56	3.64	0	11.1	6.75474	0.0244026	1.39771	1
NM_013785	Mus musculus inositol hexaphosphate kinase 1 (Ip6k1), mRNA.	33.88	18.4	3.65	1.42	17.81	6.71873	0.0150429	3.91896	0.132537
NM_019696	Mus musculus carboxypeptidase X 1 (M14 family) (Cpxm1), mRNA.	27.5	19	1.93	2.13	7.63	6.71424	0.0160224	4.96826	0.0600227
NM_197980	Mus musculus COX19 cytochrome c oxidase assembly homolog (S. cerevisiae) (Cox19), mRNA.	18.9	15	1.29	1.42	6.86	6.68775	0.0367157	5.67053	0.0633104
NM_145362	Mus musculus asparagine-linked glycosylation 1 homolog (yeast, beta-1,4-mannosyltransferase) (Alg1), mRNA.	20.1	10.4	1.5	1.42	6.7	6.64846	0.0282683	3.71391	0.206034
NM_028065	Mus musculus canopy 3 homolog (zebrafish) (Cnpy3), mRNA.	22.39	12.7	0	3.31	10.1	6.60824	0.0378874	4.03181	0.112519
NM_001162926	Mus musculus RIKEN cDNA D330050I23 gene (D330050I23Rik), mRNA.	23.68	9.11	0	3.55	7.549	6.55601	0.0303314	2.73799	0.457952
NM_001013374	Mus musculus lectin, mannose-binding 2-like (Lman2l), mRNA.	34.06	22.57	1.71	3.55	24.948	6.529	0.0150429	4.63612	0.0700003
NM_175383	Mus musculus UDP-GlcNAc:betaGal beta-1,3-N-acetylglucosaminyltransferase 1 (B3gnt1), mRNA.	31.8	22.4	2.57	2.37	14.25	6.46156	0.0180022	4.87301	0.0700003
NM_001122730	Mus musculus trinucleotide repeat containing 18 (Tnrc18), transcript variant A, mRNA.	19.1	6.83	1.5	1.42	24.8	6.32298	0.0367157	2.46656	0.532914
NM_025967	Mus musculus DNA segment, Chr 16, ERATO Doi 472, expressed (D16Ertd472e), mRNA.	18.28	11.4	2.79	0	9.008	6.31382	0.0367157	4.22784	0.151714
NM_011946	Mus musculus mitogen-activated protein kinase kinase kinase 2 (Map3k2), mRNA.	19.09	13.68	3	0	9.793	6.17185	0.0367157	4.74176	0.0840804
NM_029624	Mus musculus lipase maturation factor 1 (Lmf1), mRNA.	18.6	13.3	1.29	1.66	6.24	6.10419	0.0367157	4.67599	0.112519
NM_009738	Mus musculus butyrylcholinesterase (Bche), mRNA.	48.9	20.3	3	5.45	14.739	5.95048	0.00895871	2.66108	0.20289
NM_172536	Mus musculus zinc finger protein 609 (Zfp609), mRNA.	17.27	16.14	0	2.84	14.414	5.88112	0.0480339	5.831	0.0633104
NM_027434	Mus musculus regulation of nuclear pre-mRNA domain containing 1B (Rprd1b), mRNA.	17.66	11.81	1.5	1.42	4.469	5.8673	0.0480339	4.199	0.151714
NM_173863	Mus musculus CREB regulated transcription coactivator 3 (Crtc3), mRNA.	22.4	9.68	2.36	1.42	6.09	5.85569	0.0378874	2.7507	0.457952
NM_172589	Mus musculus lipoma HMGIC fusion partner-like 2 (Lhfpl2), mRNA.	22.84	15.57	3.86	0	14.39	5.84545	0.0378874	4.28778	0.124416
NM_146019	Mus musculus chromodomain helicase DNA binding protein 3 (Chd3), mRNA.	81.49	45.58	9.43	5.21	57.262	5.80591	0.00609374	3.48114	0.0519217
NM_021439	Mus musculus carbohydrate sulfotransferase 11 (Chst11), mRNA.	45.25	20.12	0	8.05	11.339	5.77804	0.0117648	2.76057	0.24253
NM_008622	Mus musculus Mpv17 transgene, kidney disease mutant (Mpv17), mRNA.	28.6	23.4	2.14	2.84	10.554	5.77426	0.03151	5.04941	0.0570114
NM_011577	Mus musculus transforming growth factor, beta 1 (Tgfb1), mRNA.	30.5	19.6	2.79	2.6	12.8	5.71378	0.0216182	3.93821	0.106738
NM_009557	Mus musculus zinc finger protein 46 (Zfp46), mRNA.	23.9	15.8	2.79	1.42	13.635	5.65318	0.0303314	4.00932	0.124416
NM_201406	Mus musculus phosphatidylinositol glycan anchor biosynthesis, class S (Pigs), mRNA.	23.08	15.73	1.93	2.13	1.54	5.65256	0.0378874	4.11959	0.124416
NM_145463	Mus musculus shisa homolog 2 (Xenopus laevis) (Shisa2), mRNA.	33.72	27.89	6.21	0	47.125	5.5182	0.0271957	4.88316	0.0544317
NM_007416	Mus musculus adrenergic receptor, alpha 1b (Adra1b), mRNA.	25.15	7.97	1.5	3.08	29.387	5.50923	0.0466103	1.91428	0.597385
NM_133708	Mus musculus GDP-mannose pyrophosphorylase A (Gmppa), mRNA.	67.45	42.14	6.43	6.39	36.401	5.47776	0.00716312	3.65978	0.0537119
NM_009472	Mus musculus unc-5 homolog C (C. elegans) (Unc5c), mRNA.	29.94	12.34	1.29	4.26	36.448	5.45056	0.0260525	2.42739	0.408758
NM_010474	Mus musculus heparan sulfate (glucosamine) 3-O-sulfotransferase 1 (Hs3st1), mRNA.	25.7	15.8	1.71	3.08	3.78	5.38752	0.0466103	3.55801	0.206427
NM_012017	Mus musculus zinc finger protein 346 (Zfp346), mRNA.	28.8	13.7	2.57	2.84	6.55	5.37993	0.03151	2.7621	0.258744
NM_016696	Mus musculus glypican 1 (Gpc1), mRNA.	43.25	21.1	6.86	1.42	30.016	5.37747	0.0155762	2.8187	0.20289
NM_030035	Mus musculus golgi autoantigen, golgin subfamily b, macrogolgin 1 (Golgb1), mRNA.	43.788	28.1	5.79	2.6	32.1	5.37063	0.0155762	3.6929	0.0723718
NM_080636	Mus musculus histidyl-tRNA synthetase 2, mitochondrial (putative) (Hars2), nuclear gene encoding mitochondrial protein, mRNA.	21.73	15	1.5	2.6	7.171	5.26695	0.0475653	3.90426	0.124416
NM_001161665	Mus musculus kinesin family member 26B (Kif26b), mRNA.	39.8	21.42	4.5	3.31	11.9	5.23104	0.0207979	3.02255	0.20289
NM_178682	Mus musculus RIKEN cDNA 4933426M11 gene (4933426M11Rik), mRNA.	58.9	34.6	7.5	4.26	15.24	5.20199	0.0134023	3.27613	0.0841646
NM_145983	Mus musculus potassium voltage-gated channel, shaker-related subfamily, member 5 (Kcna5), mRNA.	74.44	19.4	14.99	0	48.65	5.18114	0.0094727	1.46081	0.617287
NM_175318	Mus musculus SPT2, Suppressor of Ty, domain containing 1 (S. cerevisiae) (Spty2d1), mRNA.	34.3	23.73	4.71	2.13	13.331	5.12327	0.0271957	3.79281	0.0944552
NM_028200	Mus musculus RIKEN cDNA 1300018I17 gene (1300018I17Rik), mRNA.	36.55	23.2	4.07	3.31	8.32	5.08176	0.0326264	3.45483	0.0944552
NM_025831	Mus musculus RIKEN cDNA 1300014I06 gene (1300014I06Rik), mRNA.	30.81	17.3	4.07	2.13	8.399	5.05561	0.0382518	3.05351	0.165143
NM_011542	Mus musculus transcription elongation factor A (SII), 3 (Tcea3), mRNA.	110.43	32.8	5.57	17.8	57.287	4.9646	0.00782841	1.58718	0.505452
NM_018797	Mus musculus plexin C1 (Plxnc1), mRNA.	82.3	46.29	8.14	9.23	37.54	4.9593	0.0108574	2.9901	0.0907721
NM_053262	Mus musculus hydroxysteroid (17-beta) dehydrogenase 11 (Hsd17b11), mRNA.	140.15	57.3	6.21	23.7	60.671	4.93884	0.00566308	2.16476	0.200176
NM_011586	Mus musculus myosin XVIIIA (Myo18a), mRNA.	25.198	18.24	2.79	2.37	22.7	4.92901	0.0466103	3.8139	0.132537
NM_007570	Mus musculus B-cell translocation gene 2, anti-proliferative (Btg2), mRNA.	37.4	23.7	0	7.81	19	4.91817	0.0280158	3.34264	0.142702
NM_016695	Mus musculus membrane protein, palmitoylated 2 (MAGUK p55 subfamily member 2) (Mpp2), mRNA.	30.9	22.2	1.93	4.5	24.299	4.89972	0.0382518	3.77058	0.114163
NM_019831	Mus musculus zinc finger, MYM-type 3 (Zmym3), mRNA.	42.67	30.23	4.5	4.5	17.978	4.89499	0.0249622	3.7074	0.0614229
NM_138679	Mus musculus ash1 (absent, small, or homeotic)-like (Drosophila) (Ash1l), mRNA.	30.34	15.2	2.79	3.55	8.1	4.87025	0.0382518	2.63338	0.206427
NM_194340	Mus musculus RIKEN cDNA C330019G07 gene (C330019G07Rik), mRNA.	44.77	24.29	6.43	3.08	27.372	4.86828	0.0218113	2.83618	0.171206
NM_009260	Mus musculus spectrin beta 2 (Spnb2), transcript variant 2, mRNA.	54.43	35.91	3.21	8.52	44.379	4.81868	0.0208473	3.40653	0.0732832
NM_027875	Mus musculus synapse defective 1, Rho GTPase, homolog 1 (C. elegans) (Syde1), mRNA.	38.71	25.25	2.14	6.16	16.61	4.79934	0.0241115	3.36363	0.120029
NM_145501	Mus musculus phosphatidylinositol 4-kinase type 2 alpha (Pi4k2a), mRNA.	26.788	15.94	2.36	3.31	3.78	4.794	0.0382517	3.05783	0.206427
NM_008983	Mus musculus protein tyrosine phosphatase, receptor type, K (Ptprk), mRNA.	40.68	27.11	6	2.84	24.745	4.74875	0.032878	3.38872	0.0854715
NM_001085378	Mus musculus myosin, heavy chain 7B, cardiac muscle, beta (Myh7b), mRNA.	31.8	20.84	4.5	2.37	17.38	4.73362	0.0322071	3.32104	0.138361
NM_001081345	Mus musculus chromodomain helicase DNA binding protein 2 (Chd2), mRNA.	44.28	28.71	5.14	4.74	27.565	4.64016	0.0218113	3.22231	0.106783
NM_013499	Mus musculus complement component (3b/4b) receptor 1-like (Cr1l), mRNA.	31.3	20.3	3.43	3.55	17.462	4.58999	0.0382518	3.19383	0.138361
NM_027150	Mus musculus RIKEN cDNA 2310046A06 gene (2310046A06Rik), mRNA.	87.1	41.2	4.71	15.2	34.8	4.58944	0.0114939	2.32933	0.210704
NM_009696	Mus musculus apolipoprotein E (Apoe), mRNA.	158.3	81.3	21.4	15.2	212.4	4.56552	0.00804801	2.51144	0.113025
NM_178888	Mus musculus GTPase activating RANGAP domain-like 3 (Garnl3), mRNA.	44.418	35.28	5.79	4.5	14.878	4.47131	0.0330249	3.80296	0.0504101
NM_001031808	Mus musculus mitochondrial ribosomal protein L41 (Mrpl41), nuclear gene encoding mitochondrial protein, mRNA.	49.36	35.34	9.21	2.37	11.33	4.4335	0.0294317	3.39217	0.0732832
NM_199467	Mus musculus RIKEN cDNA F730047E07 gene (F730047E07Rik), mRNA.	29	13.5	3.43	3.31	20	4.40032	0.0455632	2.21285	0.457549
NM_178896	Mus musculus DCN1, defective in cullin neddylation 1, domain containing 4 (S. cerevisiae) (Dcun1d4), mRNA.	39.46	23.88	2.57	6.87	15.021	4.32724	0.0378394	2.81002	0.201005
NM_130864	Mus musculus acetyl-Coenzyme A acyltransferase 1A (Acaa1a), mRNA.	58.4	34	7.07	7.1	33.1	4.30178	0.0215487	2.68587	0.152511
NM_172993	Mus musculus zinc finger protein 512 (Zfp512), mRNA.	33.75	24.7	6.43	1.66	11.48	4.30121	0.0445568	3.36647	0.120029
NM_026234	Mus musculus phosphatidylinositol glycan anchor biosynthesis, class M (Pigm), mRNA.	60.26	42.75	1.29	13.49	29.688	4.26187	0.0270498	3.23864	0.0654484
NM_026714	Mus musculus RIKEN cDNA 0610037D15 gene (0610037D15Rik), mRNA.	35.1	26	4.07	4.5	14.9	4.22471	0.0380834	3.35109	0.101174
NM_145562	Mus musculus RIKEN cDNA 9130213B05 gene (9130213B05Rik), mRNA.	46.55	32.3	7.29	4.26	17.001	4.1944	0.042053	3.11429	0.0968126
NM_001081118	Mus musculus PHD and ring finger domains 1 (Phrf1), mRNA.	43.48	36.6	4.5	6.39	26	4.1474	0.0375659	3.73158	0.0639099
NM_013477	Mus musculus ATPase, H+ transporting, lysosomal V0 subunit D1 (Atp6v0d1), mRNA.	41	25.8	3.64	6.63	14.55	4.13919	0.0488409	2.7939	0.146038
XM_001477380	PREDICTED: Mus musculus similar to ubiquitin-conjugating enzyme UbcM2 (LOC100047012), mRNA.	92.55	63.6	12	11.6	29.762	4.12649	0.0185867	3.03383	0.0676861
NM_133913	Mus musculus chondroitin polymerizing factor 2 (Chpf2), mRNA.	52.7	30.38	5.36	8.05	13.6	4.09883	0.0331408	2.53679	0.172493
NM_008981	Mus musculus protein tyrosine phosphatase, receptor type, G (Ptprg), mRNA.	49.93	29.77	4.28	8.52	14.058	4.06253	0.0294317	2.60251	0.172493
NM_172683	Mus musculus pogo transposable element with ZNF domain (Pogz), mRNA.	56.75	44.4	9.64	4.97	39.062	4.06148	0.033148	3.39696	0.0582599
NM_134076	Mus musculus abhydrolase domain containing 4 (Abhd4), mRNA.	40.36	28.82	5.36	4.97	18.554	4.05618	0.0488409	3.09733	0.106783
NM_009120	Mus musculus SAR1 gene homolog A (S. cerevisiae) (Sar1a), mRNA.	134.13	88.88	20.97	14.42	116.816	4	0.0158286	2.83821	0.0729799
NM_011537	Mus musculus T-box 5 (Tbx5), mRNA.	61.08	5.13	7.5	8.52	61.22	3.99096	0.0331359	0.376195	0.325012
NM_024194	Mus musculus leucine rich repeat containing 40 (Lrrc40), mRNA.	46.228	28.43	0	12.08	32.45	3.98129	0.042053	2.62514	0.148666
NM_001163026	Mus musculus DnaJ (Hsp40) homolog, subfamily C, member 13 (Dnajc13), mRNA.	43.47	27.31	4.5	6.87	12.896	3.9775	0.0375659	2.67737	0.171988
NM_133966	Mus musculus TAF5-like RNA polymerase II, p300/CBP-associated factor (PCAF)-associated factor (Taf5l), mRNA.	42.8	25.6	8.14	3.31	20.4	3.88743	0.0375659	2.49555	0.199208
NM_178890	Mus musculus ankyrin repeat and BTB (POZ) domain containing 2 (Abtb2), mRNA.	40.87	16.74	1.29	9.71	13.825	3.86353	0.0488409	1.70352	0.565984
NM_001082483	Mus musculus EFR3 homolog B (S. cerevisiae) (Efr3b), mRNA.	60.4	32.87	1.5	14.9	34.234	3.85596	0.0331359	2.25392	0.21895
NM_025881	Mus musculus Luc7 homolog (S. cerevisiae)-like (Luc7l), transcript variant 1, mRNA.	55.64	43.84	7.29	8.05	54.13	3.79113	0.0367502	3.19558	0.0870141
NM_015805	Mus musculus ATPase, class II, type 9B (Atp9b), mRNA.	40.788	24.1	4.71	6.63	14.5	3.74204	0.0488409	2.37323	0.268054
NM_177806	Mus musculus PRP39 pre-mRNA processing factor 39 homolog (yeast) (Prpf39), mRNA.	74.7	54.11	6.43	14.69	32.667	3.71651	0.0304701	2.8811	0.0807556
NM_145452	Mus musculus RAS p21 protein activator 1 (Rasa1), mRNA.	50.688	41.36	9.21	5.21	35.391	3.67446	0.0413846	3.2098	0.0736096
NM_007471	Mus musculus amyloid beta (A4) precursor protein (App), mRNA.	307.99	168.35	31.7	57.72	194.642	3.65248	0.0160106	2.13731	0.160948
NM_008689	Mus musculus nuclear factor of kappa light polypeptide gene enhancer in B-cells 1, p105 (Nfkb1), mRNA.	40.68	18.27	6.64	4.97	39.14	3.64865	0.0488409	1.76872	0.487846
NM_001013380	Mus musculus dynein, cytoplasmic 1 light intermediate chain 2 (Dync1li2), mRNA.	60	41.24	6.65	10.89	65.166	3.58643	0.0478957	2.6377	0.139167
NM_025584	Mus musculus CD99 antigen (Cd99), mRNA.	48.08	26.21	6.21	7.81	18.37	3.58433	0.0463275	2.09707	0.326276
NM_026936	Mus musculus oxidase assembly 1-like (Oxa1l), mRNA.	65.34	54.7	10.71	8.52	39.599	3.56471	0.0429148	3.19386	0.0578798
NM_133762	Mus musculus non-SMC condensin II complex, subunit G2 (Ncapg2), mRNA.	52.49	32.7	6.22	9.24	7.708	3.5538	0.0453095	2.37345	0.21895
NM_011247	Mus musculus retinoblastoma binding protein 6 (Rbbp6), transcript variant 1, mRNA.	93.29	74.02	15.9	11.8	29.77	3.54981	0.0328205	3.01208	0.0658211
NM_010233	Mus musculus fibronectin 1 (Fn1), mRNA.	1562.68	1041.58	312	160	559.935	3.51884	0.0149392	2.50873	0.0716394
NM_001039472	Mus musculus kinesin family member 21B (Kif21b), mRNA.	55.1	21.66	7.71	8.76	43.716	3.50477	0.0490577	1.48778	0.638683
XR_031636	PREDICTED: Mus musculus similar to axotrophin (LOC100045448), misc RNA.	90.2	58.06	11.4	16.32	62.845	3.42983	0.0399004	2.36598	0.160096
NM_024242	Mus musculus RIO kinase 1 (yeast) (Riok1), mRNA.	67.98	49.5	6.22	14.63	28.15	3.42773	0.0459629	2.67113	0.106991
NM_181404	Mus musculus KN motif and ankyrin repeat domains 1 (Kank1), mRNA.	74.11	67.23	9	14	30.792	3.38991	0.0385546	3.287	0.0529973
NM_138660	Mus musculus cancer susceptibility candidate 3 (Casc3), mRNA.	71.58	50.5	8.14	14.4	86.942	3.34189	0.0451509	2.52369	0.131415
NM_009721	Mus musculus ATPase, Na+/K+ transporting, beta 1 polypeptide (Atp1b1), mRNA.	125.75	87.1	12.01	27.93	258.891	3.32916	0.034125	2.46699	0.115942
NM_011886	Mus musculus secretory carrier membrane protein 3 (Scamp3), mRNA.	88.35	75.54	12.6	15.4	41.66	3.32843	0.0426187	3.04037	0.0612851
NM_139144	Mus musculus O-linked N-acetylglucosamine (GlcNAc) transferase (UDP-N-acetylglucosamine:polypeptide-N-acetylglucosaminyl transferase) (Ogt), mRNA.	317.38	252.06	38.34	62.96	157.344	3.32394	0.0241942	2.82394	0.0517426
NM_007722	Mus musculus chemokine (C-X-C motif) receptor 7 (Cxcr7), mRNA.	123.45	44.6	18.2	21.3	29.605	3.30454	0.0358343	1.28162	0.677363
NM_011682	Mus musculus utrophin (Utrn), mRNA.	71.638	61.68	8.15	14.9	64.78	3.26905	0.0451509	3.0128	0.0735204
NM_010066	Mus musculus DNA methyltransferase (cytosine-5) 1 (Dnmt1), mRNA.	189	155	31.7	32.2	44.8	3.13366	0.0353836	2.74892	0.0659264
NM_144516	Mus musculus zinc finger, MYND domain containing 11 (Zmynd11), mRNA.	126.958	105.39	19.29	24.4	53.902	3.07464	0.0487026	2.72946	0.0708623
NM_009672	Mus musculus acidic (leucine-rich) nuclear phosphoprotein 32 family, member A (Anp32a), mRNA.	101.2	95.29	9.64	25.13	59.5	3.07436	0.0484663	3.09549	0.0543994
NM_029565	Mus musculus transmembrane protein 59 (Tmem59), mRNA.	131.69	110.3	24.2	21.77	90.92	3.0312	0.0460012	2.71543	0.0743192
NM_013834	Mus musculus secreted frizzled-related protein 1 (Sfrp1), mRNA.	197.268	123.25	36.03	33.23	76.772	3.01916	0.0420769	2.01943	0.196919
NM_025348	Mus musculus NADH dehydrogenase (ubiquinone) 1 alpha subcomplex, 3 (Ndufa3), mRNA.	305.8	249.33	55.9	54.9	125.54	2.92885	0.0433248	2.55396	0.077755

## Sheet: Table S4C
Table S4. Genes significantly enriched in the AVC and OFT (expression in tags per million)
C. 324 Genes enriched in the OFT (p-value<0.05) but not the AVC (p-value>=0.05)							AVC over A&V		OFT over A&V
RefSeq Accession	Gene Name	AVC	OFT	Atria	Ventricles	Twist1 null AVC	Fold Change	P-Value	Fold Change	P-Value
NM_025285	Mus musculus stathmin-like 2 (Stmn2), mRNA.	6.75	57.68	0	0	4.16	21.8311	0.100576	182.025	4.51797e-06
NM_009063	Mus musculus regulator of G-protein signaling 5 (Rgs5), mRNA.	1.48	40.99	0	0	3.62	5.59509	1	129.631	3.38678e-05
NM_007925	Mus musculus elastin (Eln), mRNA.	5.27	37.74	0	0	2.23	17.236	0.168532	119.278	6.11187e-05
NM_008478	Mus musculus L1 cell adhesion molecule (L1cam), mRNA.	7.24	29.63	0	0	1.93	23.0564	0.100576	93.8657	0.000229672
NM_133829	Mus musculus major facilitator superfamily domain containing 6 (Mfsd6), transcript variant 1, mRNA.	4.44	28.68	0	0	4.164	14.4789	0.292453	91.042	0.000292768
NM_016780	Mus musculus integrin beta 3 (Itgb3), mRNA.	8.23	27.17	0	0	6.09	26.1198	0.0618927	86.336	0.000375941
NM_175418	Mus musculus myosin binding protein C, slow-type (Mybpc1), mRNA.	0	26.06	0	0	0	1	1	82.8849	0.000486512
NM_028627	Mus musculus pleckstrin and Sec7 domain containing (Psd), mRNA.	1.15	25.1	0	0	0.462	4.67607	1	79.7476	0.000634839
NM_010251	Mus musculus gamma-aminobutyric acid (GABA) A receptor, subunit alpha 4 (Gabra4), mRNA.	0.988	24.29	0	0	0	4.0634	1	77.2377	0.000634839
NM_021316	Mus musculus cell cycle exit and neuronal differentiation 1 (Cend1), mRNA.	8.228	22.95	0	0	2.62	26.1198	0.0618927	73.1591	0.000835737
NM_020594	Mus musculus zinc finger CCCH type containing 8 (Zc3h8), mRNA.	6.42	20.47	0	0	5.24	20.6057	0.100576	65.3157	0.00149101
NM_013792	Mus musculus alpha-N-acetylglucosaminidase (Sanfilippo disease IIIB) (Naglu), mRNA.	7.9	17.47	0	0	15.5	25.2008	0.0618927	55.9037	0.00277856
NM_152813	Mus musculus phospholipase C, delta 3 (Plcd3), mRNA.	5.1	17.5	0	0	1.54	16.6233	0.168532	55.9037	0.00277856
NM_019675	Mus musculus stathmin-like 4 (Stmn4), mRNA.	1.32	17.32	0	0	0	4.98241	1	55.2762	0.00386393
NM_145430	Mus musculus cDNA sequence BC017647 (BC017647), mRNA.	7.9	16.52	0	0	8.4	25.2008	0.0618927	52.7663	0.00386393
NM_178591	Mus musculus neuregulin 1 (Nrg1), mRNA.	7.9	16.3	0	0	0	25.2008	0.0618927	52.1389	0.00386393
NM_080451	Mus musculus synaptopodin 2 (Synpo2), mRNA.	2.47	16.3	0	0	0	8.65849	0.528302	52.1389	0.00386393
NM_008624	Mus musculus muscle and microspikes RAS (Mras), mRNA.	7.74	16.14	0	0	3.781	24.5881	0.0618927	51.5114	0.00386393
NM_013563	Mus musculus interleukin 2 receptor, gamma chain (Il2rg), mRNA.	8.23	15.9	0	0	2.23	26.1198	0.0618927	50.8839	0.00544751
NM_008485	Mus musculus laminin, gamma 2 (Lamc2), mRNA.	0	15.6	0	0	1.31	1	1	49.9427	0.00544751
NM_001003920	Mus musculus BR serine/threonine kinase 1 (Brsk1), mRNA.	8.068	15.4	0	0	2.7	25.8135	0.0618927	49.3152	0.00544751
NM_172710	Mus musculus RIKEN cDNA 2310045A20 gene (2310045A20Rik), mRNA.	4.11	15	0	0	0.616	13.5599	0.292453	48.0603	0.00544751
NM_175324	Mus musculus acyl-Coenzyme A dehydrogenase family, member 11 (Acad11), mRNA.	4.94	14.79	0	0	3.24	16.0106	0.168532	47.4328	0.00544751
NM_025414	Mus musculus myosin XIX (Myo19), mRNA.	5.93	14.44	0	0	2.466	19.074	0.168532	46.1779	0.00779557
NM_024124	Mus musculus histone deacetylase 9 (Hdac9), mRNA.	4.44	14.24	0	0	10.253	14.4789	0.292453	45.5504	0.00779557
XM_001480999	PREDICTED: Mus musculus hypothetical LOC627695 (LOC627695), mRNA.	7.74	14.02	0	0	3.316	24.5881	0.0618927	44.9229	0.00779557
NM_021459	Mus musculus ISL1 transcription factor, LIM/homeodomain (Isl1), mRNA.	2.308	72.88	1.5	0	3.08	1.51204	1	44.7112	2.73581e-05
NM_001099303	Mus musculus family with sequence similarity 159, member A (Fam159a), mRNA.	2.47	13.5	0	0	1	8.65849	0.528302	43.3543	0.00779557
NM_011356	Mus musculus frizzled-related protein (Frzb), mRNA.	2.63	13.3	0	0	4.002	8.96483	0.528302	42.7268	0.011339
NM_197945	Mus musculus ProSAPiP1 protein (Prosapip1), mRNA.	7.41	12.9	0	0	1.16	23.6691	0.0618927	41.4719	0.011339
NM_025462	Mus musculus endothelin converting enzyme 2 (Ece2), transcript variant 3, mRNA.	5.93	12.72	0	0	8.4	19.074	0.168532	40.8444	0.011339
NM_011812	Mus musculus fibulin 5 (Fbln5), mRNA.	2.96	12.7	0	0	0.771	10.1902	0.528302	40.8444	0.011339
NM_198886	Mus musculus zinc finger and BTB domain containing 12 (Zbtb12), mRNA.	8.39	12.53	0	0	1.694	26.7325	0.0618927	40.2169	0.011339
NM_013924	Mus musculus activator of basal transcription 1 (Abt1), mRNA.	7.57	12.54	0	0	5.01	24.2818	0.0618927	40.2169	0.011339
NM_177758	Mus musculus zinc finger and SCAN domains 20 (Zscan20), mRNA.	3.95	12.34	0	0	2.776	13.2536	0.292453	39.5894	0.011339
NM_019518	Mus musculus GRP1 (general receptor for phosphoinositides 1)-associated scaffold protein (Grasp), mRNA.	5.43	12.15	0	0	4.78	17.5423	0.168532	39.2757	0.011339
NM_007554	Mus musculus bone morphogenetic protein 4 (Bmp4), mRNA.	9.06	93.63	0	2.37	27.29	3.6892	0.281609	39.0917	5.64709e-06
NM_020587	Mus musculus splicing factor, arginine/serine-rich 4 (SRp75) (Sfrs4), mRNA.	7.74	12.1	0	0	13.7	24.5881	0.0618927	38.962	0.0167905
NM_026698	Mus musculus transmembrane protein 129 (Tmem129), mRNA.	6.75	12.13	0	0	4.24	21.8311	0.100576	38.962	0.0167905
NM_177628	Mus musculus family with sequence similarity 167, member A (Fam167a), mRNA.	6.09	12.12	0	0	1.772	19.6867	0.100576	38.962	0.0167905
NM_028115	Mus musculus TruB pseudouridine (psi) synthase homolog 1 (E. coli) (Trub1), transcript variant 1, mRNA.	5.43	12.1	0	0	5.39	17.5423	0.168532	38.962	0.0167905
NM_010197	Mus musculus fibroblast growth factor 1 (Fgf1), mRNA.	1.81	12.1	0	0	0	6.51411	1	38.962	0.0167905
NM_008484	Mus musculus laminin, beta 3 (Lamb3), mRNA.	0	12.1	0	0	1.16	1	1	38.962	0.0167905
NM_172338	Mus musculus DnaJ (Hsp40) homolog, subfamily C, member 16 (Dnajc16), mRNA.	7.41	11.77	0	0	2.31	23.6691	0.0618927	38.0208	0.0167905
NM_146063	Mus musculus keratin 79 (Krt79), mRNA.	0	11.8	0	0	0	1	1	38.0208	0.0167905
NM_028018	Mus musculus RIKEN cDNA 2400003C14 gene (2400003C14Rik), mRNA.	7.578	11.59	0	0	9.863	24.2818	0.0618927	37.3933	0.0167905
NM_011711	Mus musculus formin-like 3 (Fmnl3), mRNA.	7.41	11.58	0	0	1.23	23.6691	0.0618927	37.3933	0.0167905
NM_009010	Mus musculus RAD23a homolog (S. cerevisiae) (Rad23a), mRNA.	3.46	11.58	0	0	3.309	11.7219	0.292453	37.3933	0.0167905
NM_028325	Mus musculus zinc finger, CCHC domain containing 12 (Zcchc12), mRNA.	7.24	11.4	0	0	0.462	23.0564	0.100576	36.7658	0.0167905
NM_146248	Mus musculus coiled-coil alpha-helical rod protein 1 (Cchcr1), mRNA.	5.1	11.39	0	0	12	16.6233	0.168532	36.7658	0.0167905
XM_001478602	PREDICTED: Mus musculus similar to FOG (LOC100047651), mRNA.	6.09	10.8	0	0	1.16	19.6867	0.100576	34.8834	0.025357
NM_029057	Mus musculus TBC1 domain family, member 30 (Tbc1d30), mRNA.	3.46	10.8	0	0	0.694	11.7219	0.292453	34.8834	0.025357
NM_010402	Mus musculus heart and neural crest derivatives expressed transcript 2 (Hand2), mRNA.	6.92	10.63	0	0	13.1	22.1374	0.100576	34.2559	0.025357
NM_172339	Mus musculus small nuclear RNA activating complex, polypeptide 4 (Snapc4), mRNA.	6.75	10.6	0	0	4.93	21.8311	0.100576	34.2559	0.025357
NM_028751	Mus musculus tight junction associated protein 1 (Tjap1), mRNA.	5.758	10.63	0	0	14.4	18.7677	0.168532	34.2559	0.025357
NM_009031	Mus musculus retinoblastoma binding protein 7 (Rbbp7), mRNA.	5.43	10.45	0	0	1.922	17.5423	0.168532	33.9422	0.025357
XR_035281	PREDICTED: Mus musculus predicted gene, EG237412 (EG237412), misc RNA.	6.91	10.4	0	0	1.16	22.1374	0.100576	33.6285	0.025357
NM_026900	Mus musculus zinc finger protein 580 (Zfp580), mRNA.	6.42	10.4	0	0	3.62	20.6057	0.100576	33.6285	0.025357
NM_153553	Mus musculus neuronal PAS domain protein 4 (Npas4), mRNA.	4.44	10.4	0	0	2.7	14.4789	0.292453	33.6285	0.025357
NM_009142	Mus musculus chemokine (C-X3-C motif) ligand 1 (Cx3cl1), mRNA.	7.74	10.3	0	0	1.62	24.5881	0.0618927	33.3147	0.025357
NM_011161	Mus musculus mitogen-activated protein kinase 11 (Mapk11), mRNA.	5.93	10.25	0	0	0.462	19.074	0.168532	33.3147	0.025357
NM_001081099	Mus musculus RIKEN cDNA 2610002D18 gene (2610002D18Rik), mRNA.	4.44	10.3	0	0	0.771	14.4789	0.292453	33.3147	0.025357
NM_181681	Mus musculus cDNA sequence BC005764 (BC005764), mRNA.	5.93	10.06	0	0	0.616	19.074	0.168532	32.6873	0.025357
NM_175530	Mus musculus F-box protein 46 (Fbxo46), mRNA.	3.95	10.06	0	0	6.94	13.2536	0.292453	32.6873	0.025357
NM_019821	Mus musculus glycolipid transfer protein (Gltp), mRNA.	3.46	10.1	0	0	26	11.7219	0.292453	32.6873	0.025357
NM_133664	Mus musculus ladinin (Lad1), mRNA.	5.93	9.87	0	0	3.24	19.074	0.168532	32.0598	0.025357
NM_009480	Mus musculus upstream transcription factor 1 (Usf1), mRNA.	5.27	9.87	0	0	7.32	17.236	0.168532	32.0598	0.025357
NM_145579	Mus musculus Myb-related transcription factor, partner of profilin (Mypop), mRNA.	4.11	9.87	0	0	1.16	13.5599	0.292453	32.0598	0.025357
NM_007759	Mus musculus cellular retinoic acid binding protein II (Crabp2), mRNA.	1.32	9.87	0	0	6.32	4.98241	1	32.0598	0.025357
NM_021423	Mus musculus SH3/ankyrin domain gene 3 (Shank3), mRNA.	8.23	9.68	0	0	6.396	26.1198	0.0618927	31.4323	0.025357
NM_033573	Mus musculus papillary renal cell carcinoma (translocation-associated) (Prcc), mRNA.	8.23	9.68	0	0	5.16	26.1198	0.0618927	31.4323	0.025357
XM_990840	PREDICTED: Mus musculus RIKEN cDNA 2010001A14 gene (2010001A14Rik), mRNA.	7.9	9.68	0	0	6.94	25.2008	0.0618927	31.4323	0.025357
NM_146085	Mus musculus amyloid beta (A4) precursor protein-binding, family B, member 3 (Apbb3), mRNA.	7.57	9.68	0	0	4.47	24.2818	0.0618927	31.4323	0.025357
NM_027346	Mus musculus coiled-coil domain containing 44 (Ccdc44), mRNA.	5.93	9.68	0	0	1.85	19.074	0.168532	31.4323	0.025357
NM_009369	Mus musculus transforming growth factor, beta induced (Tgfbi), mRNA.	3.45	9.69	0	0	0	11.7219	0.292453	31.4323	0.025357
NM_145124	Mus musculus mindbomb homolog 2 (Drosophila) (Mib2), mRNA.	8.39	9.49	0	0	6.55	26.7325	0.0618927	30.8049	0.039138
NM_009553	Mus musculus zinc finger and SCAN domain containing 2 (Zscan2), mRNA.	7.24	9.49	0	0	6.55	23.0564	0.100576	30.8049	0.039138
NM_007485	Mus musculus ras homolog gene family, member D (Rhod), mRNA.	6.91	9.49	0	0	0.848	22.1374	0.100576	30.8049	0.039138
NM_172790	Mus musculus ankyrin repeat domain 52 (Ankrd52), mRNA.	4.608	9.49	0	0	4.387	15.0916	0.168532	30.8049	0.039138
NM_033618	Mus musculus suppressor of Ty 16 homolog (S. cerevisiae) (Supt16h), mRNA.	4.11	9.5	0	0	26.337	13.5599	0.292453	30.8049	0.039138
NM_173371	Mus musculus hexose-6-phosphate dehydrogenase (glucose 1-dehydrogenase) (H6pd), mRNA.	6.75	9.3	0	0	0.925	21.8311	0.100576	30.1774	0.039138
NM_001081428	Mus musculus family with sequence similarity 184, member A (Fam184a), mRNA.	4.28	9.3	0	0	0.925	14.1726	0.292453	30.1774	0.039138
NM_145628	Mus musculus ubiquitin specific peptidase 11 (Usp11), mRNA.	7.08	9.11	0	0	7.696	22.7501	0.100576	29.5499	0.039138
NM_199027	Mus musculus zinc finger protein 335 (Zfp335), mRNA.	6.91	9.11	0	0	8.01	22.1374	0.100576	29.5499	0.039138
NM_001081281	Mus musculus tripartite motif-containing 55 (Trim55), mRNA.	6.58	9.12	0	0	4.862	21.2184	0.100576	29.5499	0.039138
NR_015608	Mus musculus RIKEN cDNA 1810058I24 gene (1810058I24Rik), transcript variant 2, non-coding RNA.	3.62	9.11	0	0	9.4	12.0282	0.292453	29.5499	0.039138
NM_026377	Mus musculus RIKEN cDNA 6330577E15 gene (6330577E15Rik), mRNA.	2.63	9.11	0	0	0	8.96483	0.528302	29.5499	0.039138
NM_178919	Mus musculus lipase maturation factor 2 (Lmf2), mRNA.	7.24	8.92	0	0	7.556	23.0564	0.100576	28.9224	0.039138
XM_893392	PREDICTED: Mus musculus RIKEN cDNA 1500005K14 gene (1500005K14Rik), mRNA.	7.24	8.92	0	0	10.4	23.0564	0.100576	28.9224	0.039138
NM_001024950	Mus musculus zinc finger protein 563 (Zfp563), mRNA.	4.438	8.93	0	0	3.543	14.4789	0.292453	28.9224	0.039138
NM_009601	Mus musculus cholinergic receptor, nicotinic, beta polypeptide 1 (muscle) (Chrnb1), mRNA.	4.11	8.92	0	0	3.62	13.5599	0.292453	28.9224	0.039138
NM_177292	Mus musculus WSC domain containing 2 (Wscd2), mRNA.	3.95	8.92	0	0	1.46	13.2536	0.292453	28.9224	0.039138
NM_023731	Mus musculus coiled-coil domain containing 86 (Ccdc86), mRNA.	3.62	8.92	0	0	5.39	12.0282	0.292453	28.9224	0.039138
NM_134032	Mus musculus homeo box B2 (Hoxb2), mRNA.	3.62	8.92	0	0	4.16	12.0282	0.292453	28.9224	0.039138
NM_175132	Mus musculus synaptopodin 2-like (Synpo2l), mRNA.	6.91	8.73	0	0	2.62	22.1374	0.100576	28.295	0.039138
NM_172965	Mus musculus Sin3A associated protein (Sap130), mRNA.	5.1	8.73	0	0	6.24	16.6233	0.168532	28.295	0.039138
NM_001080815	Mus musculus gastric inhibitory polypeptide receptor (Gipr), mRNA.	1.32	8.73	0	0	3.54	4.98241	1	28.295	0.039138
NM_021501	Mus musculus protein inhibitor of activated STAT 4 (Pias4), mRNA.	5.1	8.55	0	0	3.01	16.6233	0.168532	27.9812	0.039138
NM_078477	Mus musculus Kruppel-like factor 16 (Klf16), mRNA.	3.62	8.55	0	0	3.7	12.0282	0.292453	27.9812	0.039138
NM_134052	Mus musculus acireductone dioxygenase 1 (Adi1), mRNA.	4.61	8.54	0	0	6.63	15.0916	0.168532	27.6675	0.039138
NM_199449	Mus musculus zinc fingers and homeoboxes 2 (Zhx2), mRNA.	4.44	8.54	0	0	13.26	14.4789	0.292453	27.6675	0.039138
NM_007805	Mus musculus cytochrome b-561 (Cyb561), mRNA.	3.13	8.54	0	0	0	10.4965	0.528302	27.6675	0.039138
NM_009986	Mus musculus cut-like homeobox 1 (Cux1), transcript variant 1, mRNA.	7.57	8.35	0	0	1.62	24.2818	0.0618927	27.3538	0.039138
NM_001025432	Mus musculus CREB binding protein (Crebbp), mRNA.	6.91	8.36	0	0	0.616	22.1374	0.100576	27.3538	0.039138
NM_173440	Mus musculus nuclear receptor interacting protein 1 (Nrip1), mRNA.	6.91	8.35	0	0	2.39	22.1374	0.100576	27.3538	0.039138
NM_020255	Mus musculus SCAN domain-containing 1 (Scand1), mRNA.	5.1	8.35	0	0	9.86	16.6233	0.168532	27.3538	0.039138
NM_019454	Mus musculus delta-like 4 (Drosophila) (Dll4), mRNA.	4.94	8.35	0	0	0.616	16.0106	0.168532	27.3538	0.039138
NM_175388	Mus musculus ring finger protein 169 (Rnf169), mRNA.	2.63	8.36	0	0	5.315	8.96483	0.528302	27.3538	0.039138
NM_010791	Mus musculus mesenchyme homeobox 1 (Meox1), mRNA.	2.96	27.2	1.29	0	0.694	2.16068	1	18.9399	0.00212257
NM_012026	Mus musculus Rho-guanine nucleotide exchange factor (Rgnef), mRNA.	8.39	31.91	1.71	0	5.78	4.51097	0.198421	17.6809	0.00291645
NM_027402	Mus musculus fibronectin type III domain containing 5 (Fndc5), mRNA.	11.35	26.92	0	1.42	5.32	7.05655	0.0658535	17.3672	0.00212257
NM_054056	Mus musculus PRKC, apoptosis, WT1, regulator (Pawr), mRNA.	12.54	23.9	1.29	0	37.97	8.3314	0.0658535	16.6686	0.00445191
NM_009434	Mus musculus pleckstrin homology-like domain, family A, member 2 (Phlda2), mRNA.	3.29	25.6	0	1.42	1.7	2.18226	1	16.5377	0.00269793
NM_022410	Mus musculus myosin, heavy polypeptide 9, non-muscle (Myh9), transcript variant 1, mRNA.	11.188	26.2	1.5	0	19.955	6.63579	0.0938896	16.1937	0.00269793
NM_182839	Mus musculus tubulin polymerization promoting protein (Tppp), mRNA.	15.6	30.2	0	1.89	3.24	7.57046	0.0633104	15.4097	0.00439581
NM_001037913	Mus musculus hypothetical protein LOC622404 (Ccdc107), mRNA.	16	27.7	1.71	0	11.9	8.43965	0.0633104	15.3761	0.00676017
NM_011334	Mus musculus chloride channel 4-2 (Clcn4-2), mRNA.	10.54	20.47	0	1.42	8.022	6.51496	0.0938896	13.2836	0.00757677
NM_172911	Mus musculus DNA segment, Chr 8, ERATO Doi 82, expressed (D8Ertd82e), mRNA.	13.8	27.73	0	2.13	2.62	6.06427	0.112519	12.7851	0.00676017
NM_007855	Mus musculus twist homolog 2 (Drosophila) (Twist2), mRNA.	14.81	35.9	1.29	1.66	9.79	4.8786	0.0840804	12.4357	0.00163083
NM_012057	Mus musculus interferon regulatory factor 5 (Irf5), mRNA.	7.41	18.8	0	1.42	2.85	4.64949	0.198421	12.1989	0.0100111
NM_013496	Mus musculus cellular retinoic acid binding protein I (Crabp1), mRNA.	8.89	38.9	3.64	0	19.84	2.46076	0.457952	11.1444	0.00296992
NM_175407	Mus musculus sine oculis-binding protein homolog (Drosophila) (Sobp), mRNA.	10.53	24.14	2.14	0	6.091	4.62894	0.206034	11.0979	0.0106267
NM_172668	Mus musculus low density lipoprotein receptor-related protein 4 (Lrp4), transcript variant 1, mRNA.	10.04	15.8	1.29	0	7.01	6.70752	0.0938896	11.0938	0.0244505
NM_027999	Mus musculus HAUS augmin-like complex, subunit 5 (Haus5), mRNA.	12.2	21.3	1.93	0	23.5	5.84971	0.151714	10.7254	0.0219175
NM_011696	Mus musculus voltage-dependent anion channel 3 (Vdac3), mRNA.	14.12	25.28	0	2.37	5.782	5.64604	0.0840804	10.6633	0.00845153
NM_175541	Mus musculus melanoma associated antigen (mutated) 1-like 1 (Mum1l1), mRNA.	7.568	25.23	0	2.37	38.22	3.10215	0.386868	10.6216	0.0106267
NM_023131	Mus musculus RCE1 homolog, prenyl protein peptidase (S. cerevisiae) (Rce1), mRNA.	15.3	19	1.71	0	7.63	8.0778	0.0840804	10.6017	0.0282683
NM_144872	Mus musculus echinoderm microtubule associated protein like 3 (Eml3), mRNA.	10.2	19	1.71	0	13.525	5.44145	0.0938896	10.6017	0.0282683
NM_182997	Mus musculus protein kinase, AMP-activated, beta 2 non-catalytic subunit (Prkab2), mRNA.	6.578	15	1.29	0	18.95	4.49906	0.29399	10.5432	0.0244505
NR_027821	Mus musculus RIKEN cDNA 1810032O08 gene (1810032O08Rik), transcript variant 3, non-coding RNA.	17.6	33	0	3.31	16.4	5.21253	0.0970794	10.3186	0.00728457
NM_024435	Mus musculus neurotensin (Nts), mRNA.	4.44	14.43	1.29	0	1.23	3.07005	0.664215	10.1302	0.0336243
NM_033620	Mus musculus par-3 (partitioning defective 3) homolog (C. elegans) (Pard3), transcript variant 3, mRNA.	14.32	17.46	1.71	0	16.26	7.56087	0.0840804	9.77853	0.0367157
NM_001029876	Mus musculus URB2 ribosome biogenesis 2 homolog (S. cerevisiae) (Urb2), mRNA.	13.8	19.03	0	1.89	3.08	6.71485	0.112519	9.75451	0.0282683
NM_011441	Mus musculus SRY-box containing gene 17 (Sox17), mRNA.	4.77	15.6	1.5	0	7.78	2.9513	0.440358	9.72082	0.0244505
NM_023524	Mus musculus TCF3 (E2A) fusion partner (Tfpt), mRNA.	14.5	29	0	3.08	8.4	4.60046	0.0840804	9.68644	0.0130724
NM_148924	Mus musculus zinc finger protein 263 (Zfp263), mRNA.	6.92	14.81	0	1.42	16.87	4.34861	0.29399	9.64665	0.0336243
NM_027892	Mus musculus protein phosphatase 1, regulatory (inhibitor) subunit 12A (Ppp1r12a), mRNA.	23.83	43.05	1.93	2.84	15.316	5.01374	0.0570114	9.62148	0.00400511
NR_015572	Mus musculus RIKEN cDNA 1810014B01 gene (1810014B01Rik), non-coding RNA.	8.72	18.4	0	1.89	6.24	4.29062	0.281609	9.45156	0.0367157
NM_025832	Mus musculus NMDA receptor regulated 1-like (Narg1l), mRNA.	20.43	28.89	1.5	1.66	7.009	6.28446	0.0600227	9.43416	0.0130724
NM_010484	Mus musculus solute carrier family 6 (neurotransmitter transporter, serotonin), member 4 (Slc6a4), mRNA.	11.4	37.4	2.79	1.42	7.78	2.73634	0.350887	9.38203	0.00352847
NM_001080932	Mus musculus forkhead box K2 (Foxk2), mRNA.	11.69	17.47	0	1.89	14.264	5.71664	0.151714	8.99712	0.0367157
NM_010564	Mus musculus inhibin alpha (Inha), mRNA.	8.07	17.24	1.93	0	5.09	3.93506	0.386868	8.69131	0.0480339
NM_173347	Mus musculus prune homolog (Drosophila) (Prune), mRNA.	12.35	13.1	0	1.42	17.683	7.65832	0.0658535	8.56195	0.0467734
NM_031402	Mus musculus cysteine-rich secretory protein LCCL domain containing 1 (Crispld1), mRNA.	13.328	18.19	0	2.13	10.863	5.84963	0.112519	8.45022	0.0367157
NM_133249	Mus musculus peroxisome proliferative activated receptor, gamma, coactivator 1 beta (Ppargc1b), mRNA.	7.24	14.62	0	1.66	1.769	3.98757	0.29399	8.38947	0.0336243
NM_153126	Mus musculus N-acetyltransferase 10 (Nat10), mRNA.	18.088	25.6	1.5	1.66	10.1	5.58707	0.0761369	8.36866	0.0197273
NM_025451	Mus musculus calcium/calmodulin-dependent protein kinase II inhibitor 1 (Camk2n1), mRNA.	5.93	13.29	1.5	0	0.616	3.58457	0.440358	8.31632	0.0467734
NM_028835	Mus musculus autophagy-related 7 (yeast) (Atg7), mRNA.	6.09	13.08	1.5	0	4.851	3.69971	0.29399	8.19419	0.0467734
NM_011252	Mus musculus RNA binding motif protein, X chromosome (Rbmx), mRNA.	38.66	85.06	2.36	9.23	56.039	3.47659	0.0558247	8.1281	0.00109691
NM_009029	Mus musculus retinoblastoma 1 (Rb1), mRNA.	15.3	19	2.36	0	5.165	6.13827	0.0840804	8.07055	0.0282683
NM_011985	Mus musculus matrix metallopeptidase 23 (Mmp23), mRNA.	11.65	14	0	1.66	7.01	6.37172	0.0658535	8.05207	0.0336243
NM_007963	Mus musculus MDS1 and EVI1 complex locus (Mecom), transcript variant 1, mRNA.	20.208	23.93	0	3.08	34.789	6.3691	0.0600227	8.00148	0.0134416
NM_133926	Mus musculus calcium/calmodulin-dependent protein kinase I (Camk1), mRNA.	17.07	25.86	3.43	0	5.624	4.90616	0.0970794	7.86284	0.0197273
NM_021446	Mus musculus RIKEN cDNA 0610007P14 gene (0610007P14Rik), mRNA.	172.44	495.88	28.9	42.6	77.65	2.55649	0.0866439	7.85355	0.000209793
NM_026277	Mus musculus NIN1/RPN12 binding protein 1 homolog (S. cerevisiae) (Nob1), mRNA.	12.2	18.2	0	2.37	6.94	4.90244	0.151714	7.70803	0.0367157
XM_001474992	PREDICTED: Mus musculus RIKEN cDNA 5430431A17 gene (5430431A17Rik), mRNA.	42.95	122.8	1.5	16.79	66.51	2.47212	0.156188	7.50727	0.00110729
NM_011906	Mus musculus transmembrane protein, adipocyte asscociated 1 (Tpra1), mRNA.	12	13.3	1.71	0	4.47	6.37193	0.151714	7.47366	0.0467734
NM_025656	Mus musculus survival of motor neuron protein interacting protein 1 (Sip1), mRNA.	4.61	12.9	0	1.66	5.39	2.61007	0.664215	7.43349	0.0467734
NM_011135	Mus musculus CCR4-NOT transcription complex, subunit 7 (Cnot7), mRNA.	13.99	17.09	0	2.37	17.022	5.6069	0.0840804	7.25018	0.0480339
NM_172142	Mus musculus nuclear factor of kappa light polypeptide gene enhancer in B-cells inhibitor, delta (Nfkbid), mRNA.	7.08	18.4	0	2.6	3.93	2.67964	0.532914	7.18639	0.0367157
NM_007857	Mus musculus desert hedgehog (Dhh), mRNA.	15.3	20.72	3	0	15.1	4.96458	0.0840804	7.10947	0.0219175
NM_028712	Mus musculus RAP2B, member of RAS oncogene family (Rap2b), mRNA.	15.148	12.35	1.71	0	22.59	7.97442	0.0840804	6.97976	0.0467734
NM_177268	Mus musculus ankyrin repeat domain 16 (Ankrd16), mRNA.	9.22	16.3	0	2.37	7.01	3.72834	0.281609	6.9172	0.0480339
NR_002855	Mus musculus insulin-like growth factor 2, antisense (Igf2as), non-coding RNA.	28.64	40.23	4.93	1.42	3.855	4.59305	0.0544317	6.8654	0.0104408
NM_133971	Mus musculus ankyrin repeat domain 10 (Ankrd10), mRNA.	23.25	51.64	6.43	1.89	28.6	2.8988	0.17	6.80101	0.00603992
NM_177798	Mus musculus fibroblast growth factor receptor substrate 2 (Frs2), mRNA.	9.88	26.76	0	4.26	13.072	2.36042	0.457952	6.67246	0.0160224
NM_011627	Mus musculus trophoblast glycoprotein (Tpbg), mRNA.	19.88	26.39	2.79	1.42	23.31	4.71979	0.0600227	6.64593	0.0197273
NM_207671	Mus musculus zinc finger protein 318 (Zfp318), transcript variant 1, mRNA.	20.25	29.08	2.79	1.89	13.81	4.36314	0.106738	6.63547	0.0260525
XM_001473865	PREDICTED: Mus musculus similar to Ggps1 protein (LOC100045315), mRNA.	30.46	51.29	6.43	2.13	33.934	3.68028	0.0614229	6.57984	0.00603992
NM_001038696	Mus musculus RNA-binding region (RNP1, RRM) containing 3 (Rnpc3), transcript variant 1, mRNA.	19.588	20.11	3.21	0	9.479	5.95696	0.0600227	6.50054	0.0475653
NM_177324	Mus musculus SET binding factor 2 (Sbf2), mRNA.	19.76	28.07	3.21	1.42	15.839	4.30014	0.106738	6.47411	0.0260525
NM_144939	Mus musculus fibroblast growth factor receptor substrate 3 (Frs3), mRNA.	23.4	35.1	2.14	3.79	14.8	4.01945	0.114163	6.40183	0.0106091
NM_144794	Mus musculus transmembrane protein 63a (Tmem63a), mRNA.	14	20.5	3.43	0	12.9	4.0334	0.207316	6.24341	0.0475653
NM_138587	Mus musculus family with sequence similarity 3, member C (Fam3c), mRNA.	12.34	21.04	0	3.55	8.636	3.44533	0.269298	6.19727	0.0475653
NM_177603	Mus musculus frequently rearranged in advanced T-cell lymphomas 2 (Frat2), mRNA.	10.9	20.9	2.14	1.42	5.242	3.05548	0.350887	6.15247	0.0475653
NM_008213	Mus musculus heart and neural crest derivatives expressed transcript 1 (Hand1), mRNA.	65.85	123.06	0	22.49	77.18	3.08379	0.0676861	6.14246	0.00285817
NM_008881	Mus musculus plexin A1 (Plxna1), mRNA.	23.7	28.1	2.79	2.13	16.3	4.85077	0.0570114	6.1187	0.0260525
XR_033905	PREDICTED: Mus musculus similar to sortilin-related receptor, LDLR class A repeats-containing (LOC100047936), misc RNA.	28.84	37.18	0	6.63	16.565	4.43921	0.0544317	6.10253	0.0142146
NM_030121	Mus musculus ankyrin repeat and SOCS box-containing 8 (Asb8), mRNA.	16.99	24.28	2.36	1.89	49.13	4.0079	0.0970794	6.07048	0.0244026
NM_178886	Mus musculus low density lipoprotein receptor class A domain containing 3 (Ldlrad3), mRNA.	39.2	68.5	8.14	4.5	22.52	3.23645	0.0783281	6.0197	0.00586597
NM_026376	Mus musculus plexin D1 (Plxnd1), mRNA.	39.87	70.29	6.43	6.63	22.9	3.19059	0.0783281	5.98386	0.00482428
NM_011829	Mus musculus inosine 5'-phosphate dehydrogenase 1 (Impdh1), mRNA.	16.5	16.52	0	2.84	7.402	5.61419	0.0633104	5.97306	0.0480339
NM_028839	Mus musculus transmembrane protein 110 (Tmem110), mRNA.	21.09	28.07	3.65	1.42	8.398	4.20606	0.0862766	5.94975	0.0260525
NM_175150	Mus musculus thioredoxin domain containing 15 (Txndc15), mRNA.	13.31	21.59	1.5	2.37	15.7	3.43606	0.207316	5.88995	0.0378874
NM_011599	Mus musculus transducin-like enhancer of split 1, homolog of Drosophila E(spl) (Tle1), mRNA.	16.62	26.97	4.92	0	6.39	3.41733	0.206427	5.88186	0.03151
NM_028419	Mus musculus glutaredoxin 5 homolog (S. cerevisiae) (Glrx5), mRNA.	46.9	69.7	9	4.26	16.2	3.69074	0.0519217	5.84591	0.0053169
NM_008017	Mus musculus structural maintenance of chromosomes 2 (Smc2), mRNA.	15.11	20.91	0	3.79	8.246	3.96517	0.160237	5.8117	0.0475653
NM_026660	Mus musculus major facilitator superfamily domain containing 10 (Mfsd10), mRNA.	18.95	20.17	1.29	2.37	10.331	5.12877	0.0761369	5.8016	0.0475653
NM_031170	Mus musculus keratin 8 (Krt8), mRNA.	70.08	202.18	16.9	22.5	40.5	1.88419	0.272803	5.79277	0.00211827
NM_175473	Mus musculus Fraser syndrome 1 homolog (human) (Fras1), mRNA.	15.5	25.44	4.71	0	23.151	3.32793	0.206427	5.76662	0.0382517
NM_153287	Mus musculus cysteine-serine-rich nuclear protein 1 (Csrnp1), mRNA.	12.7	20.67	3.86	0	8.786	3.29257	0.269298	5.66148	0.0475653
NM_011052	Mus musculus programmed cell death 6 interacting protein (Pdcd6ip), mRNA.	12.52	25.29	1.29	3.55	11.72	2.6295	0.408758	5.60066	0.0466103
NM_175007	Mus musculus amphiphysin (Amph), mRNA.	8.56	27.7	3.21	2.13	4.162	1.66909	0.806536	5.58827	0.03151
NM_010046	Mus musculus diacylglycerol O-acyltransferase 1 (Dgat1), mRNA.	11.4	21.3	1.93	2.13	3.85	2.82947	0.350887	5.55976	0.0475653
XM_001479157	PREDICTED: Mus musculus similar to Cache domain containing 1 (LOC100047857), mRNA.	15.67	24.5	0	4.73	2.467	3.35671	0.206427	5.54297	0.0466103
NM_016856	Mus musculus cleavage and polyadenylation specific factor 2 (Cpsf2), mRNA.	22.506	24.66	1.5	3.31	21.14	4.70679	0.0700003	5.50121	0.0466103
NM_139141	Mus musculus zinc finger protein 192 (Zfp192), mRNA.	23.25	28.28	0	5.68	14.949	4.16853	0.0700003	5.38676	0.0260525
NM_008446	Mus musculus kinesin family member 4 (Kif4), mRNA.	39.3	50.5	4.71	5.68	13.062	3.92457	0.0558247	5.37538	0.0100746
NM_177640	Mus musculus RIKEN cDNA D030056L22 gene (D030056L22Rik), mRNA.	28.5	32.1	2.79	3.79	13.3	4.4252	0.0544317	5.31098	0.0271957
NM_001081223	Mus musculus retinoblastoma binding protein 8 (Rbbp8), mRNA.	31.938	59.57	7.5	4.97	28.471	2.67372	0.15078	5.31063	0.012038
NM_010415	Mus musculus heparin-binding EGF-like growth factor (Hbegf), mRNA.	15.8	20.72	2.57	1.66	16.18	3.74662	0.124416	5.20536	0.0475653
NM_011752	Mus musculus zinc finger protein 259 (Zfp259), mRNA.	28.488	28.7	3.86	2.13	23.32	4.83719	0.0544317	5.19551	0.0260525
NM_010774	Mus musculus methyl-CpG binding domain protein 4 (Mbd4), mRNA.	19.41	36.82	4.5	3.31	8.71	2.57162	0.290283	5.16574	0.0280158
NM_001085495	Mus musculus ADP-ribosylation factor guanine nucleotide-exchange factor 2 (brefeldin A-inhibited) (Arfgef2), mRNA.	17.47	20.72	2.14	2.13	18.424	4.1057	0.0970794	5.16042	0.0475653
NM_027912	Mus musculus trypsin domain containing 1 (Tysnd1), mRNA.	59.6	97.4	12.2	9	33.339	2.95749	0.076866	5.15435	0.00733121
NM_172570	Mus musculus tripartite motif-containing 47 (Trim47), mRNA.	19.42	25.85	0	5.45	3.01	3.61852	0.132537	5.1303	0.0382517
XM_916601	PREDICTED: Mus musculus similar to 37kDa oncofetal antigen, transcript variant 1 (LOC636901), mRNA.	3.13	21.8	1.71	2.84	2.77	0.744039	1	5.12096	0.0378874
NM_178390	Mus musculus family with sequence similarity 53, member A (Fam53a), mRNA.	19.45	25.2	5.36	0	5.701	3.69421	0.106738	5.07186	0.0466103
NM_028890	Mus musculus RIKEN cDNA 4931414P19 gene (4931414P19Rik), mRNA.	17.6	24.49	1.93	3.31	8.48	3.41193	0.165143	5.03839	0.0466103
NM_009908	Mus musculus cytidine monophospho-N-acetylneuraminic acid synthetase (Cmas), mRNA.	120.78	198.69	9.43	35.3	61.71	2.85744	0.0586564	5.01978	0.00400372
NM_030887	Mus musculus Jun dimerization protein 2 (Jdp2), mRNA.	18.4	24.13	0	5.21	10	3.58343	0.132537	4.98387	0.0466103
NM_130863	Mus musculus adrenergic receptor kinase, beta 1 (Adrbk1), mRNA.	24.99	26.94	2.14	3.79	20.98	4.2905	0.0783729	4.9197	0.03151
NM_023684	Mus musculus Lck interacting transmembrane adaptor 1 (Lime1), mRNA.	27	29.83	4.07	2.6	12.6	4.14113	0.0652184	4.87103	0.0382518
NM_028308	Mus musculus RIKEN cDNA 2700078K21 gene (2700078K21Rik), mRNA.	25.47	63.96	9.21	5.45	14.896	1.83005	0.370934	4.86956	0.0116798
NM_175392	Mus musculus family with sequence similarity 73, member B (Fam73b), mRNA.	17	20.7	1.71	2.84	24.22	3.76238	0.165143	4.86629	0.0475653
NM_023061	Mus musculus melanoma cell adhesion molecule (Mcam), mRNA.	27.63	52.41	5.57	6.39	18.799	2.41298	0.259695	4.86587	0.0139962
NM_009544	Mus musculus zinc finger protein 105 (Zfp105), mRNA.	24.15	24.1	5.36	0	8.09	4.56995	0.0570114	4.85323	0.0466103
NM_001081213	Mus musculus endoplasmic reticulum metallopeptidase 1 (Ermp1), mRNA.	17.28	24.1	5.36	0	18.758	3.28429	0.165143	4.85323	0.0466103
NM_146202	Mus musculus zinc finger protein 768 (Zfp768), mRNA.	41.1	51.3	4.71	7.1	11.1	3.62361	0.0689785	4.82305	0.0157512
NM_025680	Mus musculus catenin, beta like 1 (Ctnnbl1), mRNA.	24.71	30.78	3.43	3.55	10.948	3.63212	0.0944552	4.82028	0.0322071
NM_201369	Mus musculus NEDD4 binding protein 2-like 2 (N4bp2l2), mRNA.	42.458	52.02	6.42	5.68	22.265	3.65879	0.060827	4.77471	0.0208473
NM_001081152	Mus musculus nuclear protein in the AT region (Npat), mRNA.	21.73	29.39	3.86	3.08	14.62	3.21427	0.138361	4.62864	0.0382518
NM_008450	Mus musculus kinesin light chain 1 (Klc1), transcript variant a, mRNA.	26	37.4	2.79	6.16	43.8	3.01119	0.171206	4.60665	0.0241115
NM_027189	Mus musculus gem (nuclear organelle) associated protein 7 (Gemin7), mRNA.	76.7	121.09	11.4	18.5	94.539	2.70801	0.0925762	4.56327	0.00822668
NM_001100452	Mus musculus cDNA sequence BC032203 (BC032203), mRNA.	24.48	24.25	5.78	0	13.25	4.30876	0.0570114	4.55842	0.0466103
NM_172288	Mus musculus nucleoporin 133 (Nup133), mRNA.	43.11	69.14	5.36	11.6	20.68	2.66824	0.124917	4.55786	0.0157675
NM_175344	Mus musculus anoctamin 6 (Ano6), mRNA.	35.88	43.05	6	4.5	9.09	3.55145	0.0732832	4.54613	0.0218113
NM_001081171	Mus musculus laminin, alpha 5 (Lama5), mRNA.	26	28.33	2.79	4.02	12.962	3.91154	0.0783729	4.5381	0.0455632
NM_008059	Mus musculus G0/G1 switch gene 2 (G0s2), mRNA.	20.1	37.8	4.07	5.21	17.3	2.25627	0.327472	4.49618	0.0378394
NM_001114174	Mus musculus family with sequence similarity 189, member A2 (Fam189a2), mRNA.	425.22	708.93	26.8	153.84	237.033	2.50019	0.0766555	4.45647	0.0046914
NM_008477	Mus musculus kinectin 1 (Ktn1), mRNA.	68.33	99.64	12.4	12.8	72.71	2.85657	0.0854319	4.44568	0.010817
NM_019681	Mus musculus frequenin homolog (Drosophila) (Freq), mRNA.	29.438	34.02	3.21	5.21	6.783	3.60562	0.0723718	4.44434	0.0380834
NM_007400	Mus musculus a disintegrin and metallopeptidase domain 12 (meltrin alpha) (Adam12), mRNA.	12.5	39.3	3.43	6.39	7.168	1.34154	0.860754	4.42528	0.032878
NM_001159724	Mus musculus poliovirus receptor-related 2 (Pvrl2), transcript variant 2, mRNA.	116.98	169.03	20.1	23.2	119.159	2.85848	0.0597654	4.41054	0.00797903
NM_026552	Mus musculus actin related protein 2/3 complex, subunit 4 (Arpc4), mRNA.	108.3	151.34	19.1	19.7	215.648	2.95074	0.0572783	4.40329	0.00841832
NM_007909	Mus musculus ephrin A2 (Efna2), mRNA.	27.3	37.8	5.79	3.79	29.37	2.95935	0.146038	4.36051	0.0378394
NM_019586	Mus musculus ubiquitin-conjugating enzyme E2, J1 (Ube2j1), mRNA.	42.788	71.71	10.93	7.58	19.634	2.432	0.156188	4.34021	0.017883
NM_011603	Mus musculus TATA box binding protein-like 1 (Tbpl1), mRNA.	46.09	70.06	10.08	8.04	46.17	2.67338	0.127327	4.33334	0.0212432
NM_172734	Mus musculus serine/threonine kinase 38 like (Stk38l), mRNA.	21.388	58.63	4.07	11.1	14.4	1.48892	0.638683	4.31427	0.0244719
NM_016852	Mus musculus WW domain binding protein 2 (Wbp2), mRNA.	102.72	133.06	13.9	21.3	93.83	3.08205	0.0533754	4.26697	0.0114112
NM_133983	Mus musculus CD276 antigen (Cd276), mRNA.	43.1	72.3	9	10.2	34.1	2.36247	0.190961	4.22201	0.017883
NM_025368	Mus musculus Josephin domain containing 2 (Josd2), mRNA.	27.94	33.64	1.93	6.87	32.41	3.28145	0.0854715	4.21037	0.0380834
NM_029348	Mus musculus zinc finger and BTB domain containing 4 (Zbtb4), mRNA.	23.08	29	4.5	3.08	24.943	3.14257	0.17	4.19839	0.0455632
NM_080559	Mus musculus SH3 domain binding glutamic acid-rich protein-like 3 (Sh3bgrl3), mRNA.	25.2	28.3	3.86	3.55	12.6	3.49932	0.120029	4.18778	0.0455632
NM_023054	Mus musculus UTP3, small subunit (SSU) processome component, homolog (S. cerevisiae) (Utp3), mRNA.	162.988	250.28	26.1	42.1	28.7	2.53374	0.0862644	4.1574	0.00935414
NM_007792	Mus musculus cysteine and glycine-rich protein 2 (Csrp2), mRNA.	284.94	420.03	76.9	38.1	179.93	2.62953	0.0663794	4.1439	0.00791667
NM_145522	Mus musculus Rab9 effector protein with kelch motifs (Rabepk), mRNA.	33.6	44	4.5	7.34	14.3	2.96027	0.131946	4.13079	0.0290788
NM_011526	Mus musculus transgelin (Tagln), mRNA.	171.53	443.3	51.39	70.56	112.929	1.49406	0.454967	4.1251	0.00812638
NM_008788	Mus musculus procollagen C-endopeptidase enhancer protein (Pcolce), mRNA.	202.26	274.92	41.1	34.6	35.1	2.8334	0.0560093	4.11531	0.00936868
NM_013902	Mus musculus FK506 binding protein 3 (Fkbp3), mRNA.	16	33.8	3.86	5.21	10.4	1.8436	0.41669	4.11396	0.0380834
NM_026768	Mus musculus mitochondrial ribosomal protein S18A (Mrps18a), nuclear gene encoding mitochondrial protein, mRNA.	23.9	36.3	5.79	4.02	65.7	2.53637	0.201005	4.09421	0.0436329
NM_025757	Mus musculus RIKEN cDNA 4933439F18 gene (4933439F18Rik), mRNA.	38.488	73.43	6.86	13.26	46.432	2.01728	0.283675	4.09345	0.0217345
NM_008060	Mus musculus alpha glucosidase 2 alpha neutral subunit (Ganab), mRNA.	37.06	49.14	5.57	7.81	32.699	2.8993	0.13472	4.08997	0.0294317
NM_025645	Mus musculus small nuclear ribonucleoprotein 40 (U5) (Snrnp40), mRNA.	110.62	146.31	20.4	20.1	54.825	2.88781	0.0591478	4.08093	0.0119613
NM_013562	Mus musculus interferon-related developmental regulator 1 (Ifrd1), mRNA.	77.86	100.65	14.1	13.7	41.375	2.95539	0.0732518	4.07968	0.0171277
NM_024200	Mus musculus mitofusin 1 (Mfn1), nuclear gene encoding mitochondrial protein, mRNA.	38.066	38.52	3.86	6.63	18.005	3.7706	0.0639099	4.06824	0.0378394
NM_001134465	Mus musculus family with sequence similarity 116, member A (Fam116a), transcript variant 1, mRNA.	76.336	100.04	15.65	12.08	59.199	2.90216	0.0785221	4.0615	0.0171277
NM_017406	Mus musculus activating transcription factor 6 beta (Atf6b), mRNA.	37.688	45.99	7.93	4.74	13.539	3.10646	0.0890637	4.04225	0.0372863
NM_025819	Mus musculus RIKEN cDNA 1200016B10 gene (1200016B10Rik), mRNA.	54.94	78.8	12	9.95	29.739	2.63386	0.133164	4.03298	0.0205177
NM_177326	Mus musculus p21 protein (Cdc42/Rac)-activated kinase 2 (Pak2), mRNA.	34.568	37.24	3.86	6.39	19.35	3.50478	0.0841646	4.02092	0.0436329
NM_011048	Mus musculus proprotein convertase subtilisin/kexin type 6 (Pcsk6), mRNA.	8.89	36.04	4.71	5.21	4.239	0.955608	1	4.01723	0.0436329
NM_016716	Mus musculus cullin 3 (Cul3), mRNA.	217.98	297.83	53.4	30.8	100.045	2.74601	0.0593432	4.00965	0.00982255
NM_029282	Mus musculus RIKEN cDNA 2610036D13 gene (2610036D13Rik), mRNA.	37.22	43.1	5.57	6.39	20.3	3.24247	0.0890637	4.00749	0.0330249
NM_018820	Mus musculus SERTA domain containing 1 (Sertad1), mRNA.	63.2	102	9.86	18.9	29.16	2.32087	0.160515	3.99596	0.0198348
NM_145513	Mus musculus TIP41, TOR signalling pathway regulator-like (S. cerevisiae) (Tiprl), mRNA.	21.548	36.81	3.86	6.39	16.029	2.19023	0.278069	3.97805	0.0436329
NM_172868	Mus musculus paralemmin 2 (Palm2), mRNA.	48.3	102.13	9.43	19.61	38.442	1.75958	0.36377	3.96178	0.0186569
NM_027357	Mus musculus proteasome (prosome, macropain) 26S subunit, non-ATPase, 1 (Psmd1), mRNA.	164.958	218.05	26.8	35.56	146.751	2.80363	0.0572776	3.96061	0.0121953
NM_010111	Mus musculus ephrin B2 (Efnb2), mRNA.	37.87	93.8	14.96	11.84	51.79	1.49739	0.554443	3.94095	0.0190321
NM_008234	Mus musculus helicase, lymphoid specific (Hells), mRNA.	58.75	73.03	7.5	13.3	49.2	2.97321	0.0839282	3.94042	0.0217345
NM_026737	Mus musculus PHD finger protein 5A (Phf5a), mRNA.	228	321	39.4	53	83.339	2.61789	0.0714884	3.93966	0.0108381
NM_026391	Mus musculus protein phosphatase 2, regulatory subunit B, delta isoform (Ppp2r2d), mRNA.	80	123.96	20.39	15.14	25.7	2.38087	0.135212	3.93938	0.0162809
NM_010073	Mus musculus dolichol-phosphate (beta-D) mannosyltransferase 2 (Dpm2), mRNA.	85.28	108.32	18	13	31.11	2.90473	0.0685915	3.93903	0.0179584
NM_023831	Mus musculus RIKEN cDNA 1500035H01 gene (1500035H01Rik), mRNA.	53.3	76.29	9.21	12.57	25.77	2.5772	0.120006	3.93553	0.0239897
NM_007899	Mus musculus extracellular matrix protein 1 (Ecm1), mRNA.	43.16	43.83	5.14	7.34	22.76	3.60843	0.0537119	3.90722	0.0474938
NM_008482	Mus musculus laminin B1 subunit 1 (Lamb1-1), mRNA.	518.896	764.92	88.3	135	200.47	2.46881	0.0812371	3.89124	0.0097331
NM_033572	Mus musculus Williams-Beuren syndrome chromosome region 16 homolog (human) (Wbscr16), mRNA.	35.7	43.82	3.86	8.76	21.3	2.95442	0.1156	3.86509	0.0474938
NM_011385	Mus musculus ski sarcoma viral oncogene homolog (avian) (Ski), mRNA.	206.56	263.38	43.3	34.1	106.355	2.83026	0.0554339	3.85715	0.0129112
NM_011739	Mus musculus tyrosine 3-monooxygenase/tryptophan 5-monooxygenase activation protein, theta polypeptide (Ywhaq), mRNA.	938.32	2390	482	227	264.16	1.40711	0.498287	3.83251	0.00947887
NM_016697	Mus musculus glypican 3 (Gpc3), mRNA.	560.88	1337.55	223	175.89	850.38	1.49487	0.431225	3.81134	0.0100641
NM_026556	Mus musculus dynein light chain LC8-type 2 (Dynll2), mRNA.	83.44	111.49	16.5	17.04	99.748	2.62738	0.104815	3.75127	0.0220387
NM_133953	Mus musculus splicing factor 3b, subunit 3 (Sf3b3), mRNA.	54.838	55.77	7.5	9.23	23.319	3.43273	0.0542354	3.7342	0.0402463
NM_134020	Mus musculus transmembrane emp24 protein transport domain containing 4 (Tmed4), mRNA.	44.39	50.91	4.93	10.41	54.462	3.03191	0.0870141	3.70984	0.0453095
NM_023627	Mus musculus myo-inositol 1-phosphate synthase A1 (Isyna1), mRNA.	351.09	594.24	63.4	119	136.77	2.04493	0.171222	3.69976	0.0130206
NM_007981	Mus musculus acyl-CoA synthetase long-chain family member 1 (Acsl1), mRNA.	41	54.5	8.36	8.29	22.5	2.58552	0.155158	3.66485	0.0444142
NM_177340	Mus musculus synaptopodin (Synpo), transcript variant A, mRNA.	46.46	73.23	6	16.6	5.929	2.16999	0.225723	3.64145	0.0356578
NM_008638	Mus musculus methylenetetrahydrofolate dehydrogenase (NAD+ dependent), methenyltetrahydrofolate cyclohydrolase (Mthfd2), nuclear gene encoding mitochondrial protein, mRNA.	48.73	106.56	15.4	17.8	31.062	1.55407	0.466554	3.62322	0.0275581
NM_031185	Mus musculus A kinase (PRKA) anchor protein (gravin) 12 (Akap12), mRNA.	122.8	195.05	26.62	34.38	49.52	2.13428	0.164496	3.62208	0.0187409
NM_011811	Mus musculus phenylalanyl-tRNA synthetase, beta subunit (Farsb), mRNA.	78.8	89.24	14.1	13.7	23.01	2.98939	0.0683618	3.61525	0.0287513
NM_013657	Mus musculus sema domain, immunoglobulin domain (Ig), short basic domain, secreted, (semaphorin) 3C (Sema3c), mRNA.	36.388	158.44	13.29	36.92	50.431	0.772487	0.677363	3.56951	0.0225009
NM_021502	Mus musculus trafficking protein particle complex 2-like (Trappc2l), mRNA.	76.42	94.13	14.6	15.2	28.15	2.70641	0.0925762	3.56029	0.0288702
NM_009116	Mus musculus paired related homeobox 2 (Prrx2), mRNA.	87.6	132.8	17.8	24.4	30.9	2.19758	0.162928	3.55719	0.0257271
NM_153501	Mus musculus pantothenate kinase 2 (Hallervorden-Spatz syndrome) (Pank2), nuclear gene encoding mitochondrial protein, mRNA.	34.88	57.71	7.72	10.66	18.875	2.00029	0.292052	3.52075	0.0478957
NM_019710	Mus musculus structural maintenance of chromosomes 1A (Smc1a), mRNA.	37.99	57.53	7.93	10.4	71.842	2.18214	0.236656	3.518	0.0478957
NM_178374	Mus musculus snurportin 1 (Snupn), mRNA.	51.88	71.94	12.9	10.4	8.009	2.34859	0.158513	3.47124	0.0385546
NM_001081362	Mus musculus transformation/transcription domain-associated protein (Trrap), mRNA.	125.666	147.98	33.9	14.4	73.1	2.75486	0.072415	3.46654	0.0273769
NM_024254	Mus musculus RIKEN cDNA 2410042D21 gene (2410042D21Rik), mRNA.	52.36	53.85	7.29	10.18	38.06	3.14692	0.077347	3.45806	0.0490577
NM_178798	Mus musculus solute carrier family 7 (cationic amino acid transporter, y+ system), member 6 (Slc7a6), mRNA.	52.15	62.03	8.57	11.6	22.477	2.72243	0.106991	3.45201	0.0468718
NM_026697	Mus musculus RAB14, member RAS oncogene family (Rab14), mRNA.	452.63	563.18	74.93	111.2	277.694	2.58284	0.0672782	3.4367	0.0185827
NM_173182	Mus musculus fibronectin type III domain containing 3B (Fndc3b), mRNA.	177.91	219.14	36.9	35.5	79.682	2.60526	0.0764325	3.42974	0.0239336
NM_009739	Mus musculus branched chain ketoacid dehydrogenase kinase (Bckdk), nuclear gene encoding mitochondrial protein, mRNA.	87.85	95.73	15.2	16.8	28.98	2.9004	0.0708308	3.3745	0.0369039
NM_016742	Mus musculus cell division cycle 37 homolog (S. cerevisiae) (Cdc37), mRNA.	67.858	92.25	16.9	14	49.414	2.32187	0.161233	3.36954	0.0371285
NM_001024205	Mus musculus nuclear fragile X mental retardation protein interacting protein 2 (Nufip2), mRNA.	59.57	58.3	5.57	13.97	46.308	3.20436	0.0613294	3.34984	0.0478957
NM_017381	Mus musculus zinc finger, RAN-binding domain containing 2 (Zranb2), mRNA.	188.66	320.59	42.6	68.4	148.402	1.80525	0.270606	3.27757	0.0254778
NM_010721	Mus musculus lamin B1 (Lmnb1), mRNA.	179.85	191.95	30.9	35.6	61.9	2.86702	0.0516982	3.2714	0.0310624
NM_009655	Mus musculus activated leukocyte cell adhesion molecule (Alcam), mRNA.	74.498	120.25	12.21	30.08	107.697	1.86622	0.26504	3.21637	0.0411978
NM_025318	Mus musculus transmembrane protein 93 (Tmem93), mRNA.	105.16	191.2	27.26	40.2	41.37	1.65493	0.371295	3.21168	0.0310624
NM_020010	Mus musculus cytochrome P450, family 51 (Cyp51), mRNA.	77.99	105.52	20.56	16.57	46.411	2.22248	0.172157	3.21006	0.0404852
NM_173762	Mus musculus centromere protein E (Cenpe), mRNA.	88.768	115.01	22.3	18.5	36.4	2.30336	0.138044	3.18635	0.0436696
NM_021335	Mus musculus U2 small nuclear ribonucleoprotein B (Snrpb2), mRNA.	76.55	136.94	25.73	23	56.07	1.66683	0.383138	3.17902	0.0383214
NM_028447	Mus musculus proline-rich coiled-coil 1 (Prrc1), mRNA.	85.73	112.59	23.39	16.78	46.941	2.25781	0.154026	3.16853	0.0419252
NM_178651	Mus musculus solute carrier family 30 (zinc transporter), member 9 (Slc30a9), mRNA.	252.8	274.74	43.5	55.2	206.632	2.71763	0.0593407	3.15754	0.0310668
NM_145487	Mus musculus proline-rich polypeptide 3 (Prr3), mRNA.	40.95	83.34	15	14.9	54.2	1.45291	0.582282	3.14263	0.0486818
NM_008014	Mus musculus protein phosphatase 1G (formerly 2C), magnesium-dependent, gamma isoform (Ppm1g), mRNA.	92.49	152.47	26.4	28.6	216.389	1.78349	0.298324	3.13947	0.039047
NM_027215	Mus musculus transmembrane protein 147 (Tmem147), mRNA.	69.6	119.22	19.1	24.1	30.875	1.70756	0.359621	3.12046	0.0432341
NM_007638	Mus musculus chaperonin containing Tcp1, subunit 7 (eta) (Cct7), mRNA.	249.04	271.86	40.91	58.94	88.822	2.64611	0.0674141	3.08952	0.0346928
NM_029998	Mus musculus RIKEN cDNA 6030458C11 gene (6030458C11Rik), mRNA.	70.238	100.96	14.59	22.7	47.233	1.99265	0.245869	3.06049	0.0477492
NM_010064	Mus musculus dynein cytoplasmic 1 intermediate chain 2 (Dync1i2), mRNA.	88.58	131.74	22.53	26.54	178.269	1.91359	0.24982	3.03751	0.0455225
NM_145139	Mus musculus eukaryotic translation initiation factor 3, subunit L (Eif3l), mRNA.	611.02	1125.06	206.29	219	583.17	1.52731	0.404603	3.00714	0.0327323
NM_008300	Mus musculus heat shock protein 4 (Hspa4), mRNA.	193.92	206.54	35.4	44.12	163.951	2.58604	0.0769832	2.94465	0.04458
NM_008986	Mus musculus polymerase I and transcript release factor (Ptrf), mRNA.	174.186	340.08	24	108	98.796	1.4023	0.531236	2.92512	0.0416129
NM_026878	Mus musculus RAS-like, family 11, member B (Rasl11b), mRNA.	158.58	173.28	29.4	37.9	82.94	2.49828	0.0953711	2.91839	0.0488896
NM_027541	Mus musculus PRP3 pre-mRNA processing factor 3 homolog (yeast) (Prpf3), mRNA.	96.45	280.75	68.4	41	22.995	0.938201	0.916312	2.91294	0.0440906
NM_015792	Mus musculus F-box protein 18 (Fbxo18), mRNA.	156.75	224.4	47.6	39.8	79.804	1.90419	0.225118	2.91223	0.0477094
NM_007393	Mus musculus actin, beta (Actb), mRNA.	1146.94	1345.83	368	181.5	474.54	2.21872	0.116813	2.78435	0.0457474
