# Supplementary material for: Twist1 Transcriptional Targets in the Developing Atrio-Ventricular Canal of the Mouse
Source: PLoS One. 2012 Jul 16;7(7):e40815. doi: 10.1371/journal.pone.0040815 (PMC3397961; doi:10.1371/journal.pone.0040815)
Supplement: Table S5 — Enriched Gene Ontology biological process categories in genes enriched in the AVC and OFT. Gene Ontology (GO) analysis identified categories enriched in the 725 genes enriched in both the AVC and OFT (Table S5A), the 214 genes enriched in the AVC but not the OFT (Table S5B), and the 324 genes enriched in the OFT but not the AVC (Table S5C). GO analysis was done in DAVID: enrichment was calculated against the whole RefSeq database as background and p-values represent one-tail Fisher Exact Test statistics. Category titles, the number of genes represented in each category (count), the p-values and the Benjamini corrected p-values are provided for each category in addition to the list of genes in that category and the expression data. Only relevant and non-redundant categories were included in the table. Gene expression values are listed for each library including the Twist1 null AVC and are represented as tags per million. Only genes with more than 5 raw tags were considered expressed. Fold changes and p-values are provided as calculated by edgeR as the normalized fold-change of AVC expression or OFT expression over the atria and ventricle libraries. (XLS) [file pone.0040815.s007.xls]

## Sheet: Table S5A
Table S5. Enriched Gene Ontology biological process categories in genes enriched in the AVC and OFT (expression in tags per million)
A. Genes enriched in both the AVC and OFT (p-value<0.05 in both comparisons)
Heart development		Count	P-value	Benjamini
		28	5.4e-08	0.00011			AVC over A&V		OFT over A&V
RefSeq Accession	Gene Name	AVC	OFT	Atria	Ventricles	Twist1 null AVC	Fold Change	P-Value	Fold Change	P-Value
NM_008019	Mus musculus FK506 binding protein 1a (Fkbp1a), mRNA.	614.2	1026.4	34.1	54.2	681	7.37425	0.000276666	13.1751	5.38e-06
NM_008092	Mus musculus GATA binding protein 4 (Gata4), mRNA.	227.4	122.8	9.4	5.5	118.1	15.9034	1.13e-05	9.18677	0.000516152
NM_010258	Mus musculus GATA binding protein 6 (Gata6), mRNA.	102.2	101.6	6.6	20.6	45.6	3.95207	0.0182469	4.19953	0.0160837
NM_001042660	Mus musculus MAD homolog 7 (Drosophila) (Smad7), mRNA.	53	57	6	3.1	34.7	6.01531	0.0100746	6.90405	0.00553797
NM_008700	Mus musculus NK2 transcription factor related, locus 5 (Drosophila) (Nkx2-5), mRNA.	14.4	12.5	0	0	56	45.1129	0.00779557	40.2169	0.011339
NM_016798	Mus musculus PDZ and LIM domain 3 (Pdlim3), mRNA.	190.3	165.9	3.4	2.8	34.3	30.6807	1e-06	28.5464	2.13e-06
NM_009238	Mus musculus SRY-box containing gene 4 (Sox4), mRNA.	98.8	86.5	0	0	19.6	303.664	1.08e-06	272.381	2.18e-06
NM_011448	Mus musculus SRY-box containing gene 9 (Sox9), mRNA.	514.4	376.7	4.1	4.3	113.5	63.0805	2.66e-09	49.3302	1.09e-08
NM_194263	Mus musculus T-box 20 (Tbx20), transcript variant 1, mRNA.	51.7	40.1	1.5	0	43.3	29.9517	0.000299503	24.6818	0.000946
NM_007397	Mus musculus activin receptor IIB (Acvr2b), mRNA.	8.7	8.7	0	0	4	27.6515	0.039138	28.295	0.039138
NM_054085	Mus musculus alpha-kinase 3 (Alpk3), mRNA.	67.3	85.8	0	0	18	207.167	1.4e-05	270.185	2.18e-06
NM_007553	Mus musculus bone morphogenetic protein 2 (Bmp2), mRNA.	219.6	27.1	4.5	0	51.2	48.2489	1.48e-07	6.4133	0.0160224
NM_007611	Mus musculus caspase 7 (Casp7), mRNA.	10.5	9.7	0	0	4.4	33.1657	0.025357	31.4323	0.025357
NM_001081417	Mus musculus chromodomain helicase DNA binding protein 7 (Chd7), mRNA.	10.7	9.5	0	0	6.2	33.7783	0.025357	30.8049	0.039138
NM_015734	Mus musculus collagen, type V, alpha 1 (Col5a1), mRNA.	65.1	92.2	5.4	8.1	28.4	5.061	0.0129005	7.64587	0.00179565
NM_010104	Mus musculus endothelin 1 (Edn1), mRNA.	37.7	46.3	1.3	5	15.6	6.12023	0.0166501	8.00631	0.00580018
NM_021356	Mus musculus growth factor receptor bound protein 2-associated protein 1 (Gab1), mRNA.	100.1	153.7	4.9	2.4	70.3	13.9651	0.000159115	22.8611	7.67e-06
NM_008139	Mus musculus guanine nucleotide binding protein, alpha q polypeptide (Gnaq), mRNA.	154.8	193.3	9.4	23	49.1	5.03434	0.00500291	6.71739	0.00098517
NM_010496	Mus musculus inhibitor of DNA binding 2 (Id2), mRNA.	1086.3	959.5	63	102.1	801.5	6.98546	0.00032926	6.59878	0.000471537
NM_010578	Mus musculus integrin beta 1 (fibronectin receptor beta) (Itgb1), mRNA.	849.3	912.6	53.3	55.4	551.4	8.28531	0.000120157	9.52033	4.98e-05
NM_008443	Mus musculus kinesin family member 3A (Kif3a), mRNA.	40.8	45	6	4.7	23.5	3.94454	0.0488409	4.6425	0.0290788
NM_025282	Mus musculus myocyte enhancer factor 2C (Mef2c), mRNA.	14	24.5	0	0	3.4	43.8875	0.00779557	77.8652	0.000634839
NM_008653	Mus musculus myosin binding protein C, cardiac (Mybpc3), mRNA.	480.9	374	24.2	86.7	294.8	4.59998	0.00455244	3.82638	0.0117488
NM_023699	Mus musculus nuclear factor of activated T-cells, cytoplasmic, calcineurin-dependent 4 (Nfatc4), mRNA.	15	13.5	1.5	0	6.9	8.82346	0.0336243	8.43845	0.0467734
NM_008305	Mus musculus perlecan (heparan sulfate proteoglycan 2) (Hspg2), mRNA.	123	134.9	9.6	5.7	42	8.3707	0.000629067	9.80655	0.000292575
NM_008861	Mus musculus polycystic kidney disease 2 (Pkd2), mRNA.	25	18.8	2.4	0	10.9	9.94855	0.0106267	7.987	0.0282683
NM_020493	Mus musculus serum response factor (Srf), mRNA.	174	182.3	30.8	28.5	86.6	3.11	0.0382767	3.48362	0.0235033
NM_009367	Mus musculus transforming growth factor, beta 2 (Tgfb2), mRNA.	122.2	94	13.9	14.7	135.7	4.50266	0.00920859	3.70516	0.0288702
Regulation of transcription		Count	P-value	Benjamini
		123	2e-06	0.001			AVC over A&V		OFT over A&V
RefSeq Accession	Gene Name	AVC	OFT	Atria	Ventricles	Twist1 null AVC	Fold Change	P-Value	Fold Change	P-Value
NM_011917	Mus musculus 5'-3' exoribonuclease 2 (Xrn2), mRNA.	103.8	104.7	11.4	9	33.4	5.33701	0.00638448	5.75284	0.00361058
NM_007880	Mus musculus AT rich interactive domain 3A (BRIGHT-like) (Arid3a), mRNA.	12.5	13.7	0	0	18.4	39.2925	0.0167905	43.9817	0.00779557
NM_030256	Mus musculus B-cell CLL/lymphoma 9-like (Bcl9l), mRNA.	22.4	18.4	1.7	0	6.3	11.748	0.0171085	10.2724	0.0367157
NM_009980	Mus musculus C-terminal binding protein 2 (Ctbp2), mRNA.	52.5	77.8	4.1	11.4	71.1	3.55156	0.0453095	5.61178	0.00664474
NM_028881	Mus musculus CREB regulated transcription coactivator 2 (Crtc2), mRNA.	21.7	14.8	0	0	7.6	67.4757	0.00149101	47.4328	0.00544751
NM_028868	Mus musculus CXXC finger 1 (PHD domain) (Cxxc1), mRNA.	42.1	44.3	2.1	4.3	8.6	6.68671	0.0104408	7.50419	0.00669488
NM_023178	Mus musculus DNA methyltransferase 1-associated protein 1 (Dmap1), mRNA.	13.5	15.9	0	0	6	42.3558	0.011339	50.8839	0.00544751
NM_007872	Mus musculus DNA methyltransferase 3A (Dnmt3a), transcript variant 1, mRNA.	87.2	130.4	5.4	17.5	58	4.01409	0.0194804	6.40764	0.00201149
NM_019874	Mus musculus DnaJ (Hsp40) homolog, subfamily B, member 5 (Dnajb5), mRNA.	22.6	45.7	0	0	12.1	70.2327	0.00111065	144.377	1.95e-05
NM_198425	Mus musculus EP300 interacting inhibitor of differentiation 2 (Eid2), mRNA.	17.3	25.2	1.5	0	15.2	10.1476	0.0179738	15.5831	0.00345305
NM_010155	Mus musculus Ets2 repressor factor (Erf), mRNA.	36.1	42.7	1.9	3.1	17.5	7.23069	0.0106091	9.10699	0.00400511
NM_007829	Mus musculus Fas death domain-associated protein (Daxx), mRNA.	63.1	126.9	11.6	4.5	9.8	4.10086	0.0273786	8.78921	0.000425383
NM_008090	Mus musculus GATA binding protein 2 (Gata2), mRNA.	14.2	39.7	0	0	15.8	44.5002	0.00779557	125.553	4.1e-05
NM_008091	Mus musculus GATA binding protein 3 (Gata3), mRNA.	40.1	99.1	0	1.7	22.3	21.4183	0.00113002	55.9076	3.54e-06
NM_008092	Mus musculus GATA binding protein 4 (Gata4), mRNA.	227.4	122.8	9.4	5.5	118.1	15.9034	1.13e-05	9.18677	0.000516152
NM_008093	Mus musculus GATA binding protein 5 (Gata5), mRNA.	78.2	66.5	5.4	3.8	38.9	8.79262	0.00124728	7.9891	0.00254739
NM_010258	Mus musculus GATA binding protein 6 (Gata6), mRNA.	102.2	101.6	6.6	20.6	45.6	3.95207	0.0182469	4.19953	0.0160837
NM_011770	Mus musculus IKAROS family zinc finger 2 (Ikzf2), mRNA.	8.6	10.5	0	0	6.9	27.3452	0.039138	33.9422	0.025357
NM_010592	Mus musculus Jun proto-oncogene related gene d (Jund), mRNA.	39.1	65.9	1.9	1.9	33.6	10.0611	0.00352847	18.0069	0.000167245
NM_001017426	Mus musculus KDM1 lysine (K)-specific demethylase 6B (Kdm6b), mRNA.	55.9	34	3.2	5	38.7	7.01185	0.0046867	4.5692	0.0380834
NM_011317	Mus musculus KH domain containing, RNA binding, signal transduction associated 1 (Khdrbs1), mRNA.	99.1	95.5	7.7	17.3	142.3	4.17127	0.0166726	4.29688	0.0132047
NM_010613	Mus musculus KH-type splicing regulatory protein (Khsrp), mRNA.	22.2	26	0	3.6	98	6.14671	0.0378874	7.65075	0.0197273
NM_178357	Mus musculus Kruppel-like factor 11 (Klf11), mRNA.	19.2	21.3	0	2.8	36.7	6.51506	0.0367157	7.67775	0.0219175
NM_010637	Mus musculus Kruppel-like factor 4 (gut) (Klf4), mRNA.	32.1	47.8	0	0	4.5	99.335	0.000181421	150.965	1.38e-05
NM_011803	Mus musculus Kruppel-like factor 6 (Klf6), mRNA.	26.1	34.2	1.9	1.9	44.1	6.74367	0.0244026	9.38668	0.00604324
NM_033563	Mus musculus Kruppel-like factor 7 (ubiquitous) (Klf7), mRNA.	13.7	17.3	0	0	1.5	42.9685	0.011339	55.2762	0.00386393
NM_008542	Mus musculus MAD homolog 6 (Drosophila) (Smad6), mRNA.	58	64.5	0	0	18	178.677	3.68e-05	203.359	2.21e-06
NM_001042660	Mus musculus MAD homolog 7 (Drosophila) (Smad7), mRNA.	53	57	6	3.1	34.7	6.01531	0.0100746	6.90405	0.00553797
NM_008700	Mus musculus NK2 transcription factor related, locus 5 (Drosophila) (Nkx2-5), mRNA.	14.4	12.5	0	0	56	45.1129	0.00779557	40.2169	0.011339
NM_009343	Mus musculus PHD finger protein 1 (Phf1), mRNA.	16.3	14	0	0	2.5	50.9333	0.00544751	44.9229	0.00779557
NM_001081355	Mus musculus PR domain containing 2, with ZNF domain (Prdm2), mRNA.	10.5	8.9	0	0	9.8	33.1657	0.025357	28.9224	0.039138
NM_026110	Mus musculus RIKEN cDNA 1810007M14 gene (1810007M14Rik), mRNA.	140.1	186.1	13.8	16.8	64.5	4.82529	0.0069955	6.84776	0.00095763
NM_172728	Mus musculus cAMP responsive element binding protein 5 (Creb5), mRNA.	10.4	16	0	0	0.6	32.8593	0.025357	51.1976	0.00544751
NM_001039556	Mus musculus RAD54 homolog B (S. cerevisiae) (Rad54b), mRNA.	18.6	13.3	0	0	2.2	57.9792	0.00277856	42.7268	0.011339
NM_011439	Mus musculus SRY-box containing gene 13 (Sox13), mRNA.	27	29.6	0	1.4	3.9	16.4441	0.00269793	19.0899	0.00133943
NM_009238	Mus musculus SRY-box containing gene 4 (Sox4), mRNA.	98.8	86.5	0	0	19.6	303.664	1.08e-06	272.381	2.18e-06
NM_011448	Mus musculus SRY-box containing gene 9 (Sox9), mRNA.	514.4	376.7	4.1	4.3	113.5	63.0805	2.66e-09	49.3302	1.09e-08
NM_194263	Mus musculus T-box 20 (Tbx20), transcript variant 1, mRNA.	51.7	40.1	1.5	0	43.3	29.9517	0.000299503	24.6818	0.000946
NM_009315	Mus musculus TAF6 RNA polymerase II, TATA box binding protein (TBP)-associated factor (Taf6), mRNA.	62.1	73.8	2.8	4	48.9	9.27523	0.0013709	11.7531	0.000441803
NM_001081111	Mus musculus TATA element modulatory factor 1 (Tmf1), mRNA.	8.7	8.5	0	0	1.4	27.6515	0.039138	27.6675	0.039138
NM_011565	Mus musculus TEA domain family member 2 (Tead2), mRNA.	120	96.9	7.3	10.9	44.4	6.90634	0.00152562	5.96316	0.00400225
NM_020580	Mus musculus TH1-like homolog (Drosophila) (Th1l), mRNA.	61.4	55.8	3.2	6.2	16.6	6.75504	0.00493574	6.5581	0.00622285
NM_153792	Mus musculus TNF receptor-associated factor 7 (Traf7), mRNA.	82.3	114.1	4.7	11.4	42.2	5.339	0.00790863	7.9001	0.000770235
NM_023910	Mus musculus TSC22 domain family, member 4 (Tsc22d4), mRNA.	74.2	62	4.5	7.8	23.6	6.26138	0.00438182	5.59308	0.00974691
NM_001081102	Mus musculus Wolf-Hirschhorn syndrome candidate 1 (human) (Whsc1), mRNA.	15.6	31.7	0	0	11.6	48.789	0.00544751	100.454	0.000181421
NM_001081269	Mus musculus Wolf-Hirschhorn syndrome candidate 1-like 1 (human) (Whsc1l1), transcript variant 2, mRNA.	11.9	15	0	0	8.3	37.4544	0.0167905	48.0603	0.00544751
NM_010347	Mus musculus amino-terminal enhancer of split (Aes), mRNA.	232.4	304.8	0	3.3	197.2	67.6706	3.31e-08	94.4931	3.31e-09
NM_007553	Mus musculus bone morphogenetic protein 2 (Bmp2), mRNA.	219.6	27.1	4.5	0	51.2	48.2489	1.48e-07	6.4133	0.0160224
NM_176850	Mus musculus bromodomain PHD finger transcription factor (Bptf), mRNA.	88.6	132.8	19.3	9.5	53.8	3.24883	0.0426187	5.19883	0.00503425
NM_013497	Mus musculus cAMP responsive element binding protein 3 (Creb3), mRNA.	55.6	93.4	8.6	5.9	25.6	4.00832	0.0367502	7.17665	0.00165739
NM_026192	Mus musculus calcium binding and coiled coil domain 1 (Calcoco1), mRNA.	48.3	33.9	2.6	1.7	40.9	11.2973	0.00255371	8.47439	0.00604324
NM_026201	Mus musculus cell division cycle and apoptosis regulator 1 (Ccar1), mRNA.	195.4	171.4	7.9	7.3	57.4	13.3273	3.26e-05	12.4935	6.16e-05
NM_025866	Mus musculus cell division cycle associated 7 (Cdca7), mRNA.	114.1	157.7	3	6.6	71.2	12.1959	0.000133769	17.9858	1.26e-05
NM_007682	Mus musculus centromere protein B (Cenpb), mRNA.	21.9	19.7	0	0	12.9	68.0884	0.00149101	62.8059	0.00202352
NM_028763	Mus musculus chromobox homolog 6 (Cbx6), mRNA.	32.1	23.5	0	0	13.5	99.335	0.000181421	74.7278	0.000835737
NM_145979	Mus musculus chromodomain helicase DNA binding protein 4 (Chd4), mRNA.	238.3	386.9	21	12.5	611.5	7.49707	0.000515682	13.0057	1.34e-05
NM_001081417	Mus musculus chromodomain helicase DNA binding protein 7 (Chd7), mRNA.	10.7	9.5	0	0	6.2	33.7783	0.025357	30.8049	0.039138
NM_201637	Mus musculus chromodomain helicase DNA binding protein 8 (Chd8), mRNA.	46.9	29.8	0	2.1	1.4	20.2736	0.000481145	13.7434	0.00439581
NM_145970	Mus musculus coiled-coil and C2 domain containing 1A (Cc2d1a), mRNA.	9.4	9.1	0	0	10.9	29.7959	0.039138	29.5499	0.039138
NM_009874	Mus musculus cyclin-dependent kinase 7 (homolog of Xenopus MO15 cdk-activating kinase) (Cdk7), mRNA.	63.4	77.9	6.9	11.1	59.3	3.6976	0.0362693	4.85006	0.0127856
NM_007897	Mus musculus early B-cell factor 1 (Ebf1), mRNA.	8.7	10.1	0	0	5.6	27.6515	0.039138	32.6873	0.025357
NM_146168	Mus musculus vesicular, overexpressed in cancer, prosurvival protein 1 (Vopp1), mRNA.	67.7	44.6	5.4	5.9	18.4	6.22157	0.00463098	4.38809	0.0290788
NM_010227	Mus musculus filamin, alpha (Flna), mRNA.	302.3	281.4	38.4	73.4	180.3	2.87057	0.0459946	2.85771	0.0484099
NM_008021	Mus musculus forkhead box M1 (Foxm1), mRNA.	31.9	38.8	3	0	8.5	10.2385	0.00881566	13.2317	0.00296992
NM_021457	Mus musculus frizzled homolog 1 (Drosophila) (Fzd1), mRNA.	64	79.7	6	0	34	10.7772	0.00121572	14.304	0.000264022
NM_172739	Mus musculus glucocorticoid receptor DNA binding factor 1 (Grlf1), mRNA.	28.7	21.4	0	3.1	25.9	9.00654	0.0160224	7.17552	0.0171085
NM_019479	Mus musculus hairy and enhancer of split 6 (Drosophila) (Hes6), mRNA.	18.6	41.2	0	0	40	57.9792	0.00277856	130.259	3.39e-05
NM_009210	Mus musculus helicase-like transcription factor (Hltf), transcript variant 1, mRNA.	127.5	128.8	10.7	29.4	58.4	3.36069	0.0325046	3.62937	0.021962
NM_008231	Mus musculus hepatoma-derived growth factor (Hdgf), mRNA.	329.5	357.2	25.9	31	164.9	6.12563	0.00116454	7.09983	0.00043621
NM_008229	Mus musculus histone deacetylase 2 (Hdac2), mRNA.	340.3	289.1	54.9	60.8	181	3.12106	0.0316421	2.83591	0.0488446
NM_207225	Mus musculus histone deacetylase 4 (Hdac4), mRNA.	9.9	12.1	0	0	6.2	31.3276	0.025357	38.962	0.0167905
NM_146001	Mus musculus huntingtin interacting protein 1 (Hip1), mRNA.	57.8	88	7.7	8.1	36.6	3.83752	0.029929	6.23039	0.00339833
NM_178922	Mus musculus hypermethylated in cancer 2 (Hic2), mRNA.	31.1	30.1	3.2	0	19.4	9.39486	0.0107123	9.68416	0.0107123
NM_010496	Mus musculus inhibitor of DNA binding 2 (Id2), mRNA.	1086.3	959.5	63	102.1	801.5	6.98546	0.00032926	6.59878	0.000471537
NM_172925	Mus musculus kelch-like 31 (Drosophila) (Klhl31), mRNA.	23.5	25.6	0	1.9	12	11.3256	0.0134416	13.087	0.00845153
NM_001111311	Mus musculus leucine rich repeat (in FLII) interacting protein 1 (Lrrfip1), transcript variant 1, mRNA.	17.8	22.6	1.5	1.4	23.5	5.89985	0.0480339	7.94106	0.0171085
NM_146164	Mus musculus leucine-rich repeats and calponin homology (CH) domain containing 4 (Lrch4), mRNA.	10.2	9.5	0	0	4.2	32.2466	0.025357	30.8049	0.039138
NM_010703	Mus musculus lymphoid enhancer binding factor 1 (Lef1), mRNA.	18.1	11	0	0	13.6	56.4475	0.00277856	35.5109	0.0167905
NM_001001984	Mus musculus lysine (K)-specific demethylase 2A (Kdm2a), mRNA.	107	111	8.6	9	108.2	6.36991	0.00280198	7.06029	0.00139391
NM_013668	Mus musculus lysine (K)-specific demethylase 5C (Kdm5c), mRNA.	39.5	40.3	1.5	6.6	46	4.99594	0.0241115	5.43983	0.0179792
NM_172424	Mus musculus mediator complex subunit 13-like (Med13l), mRNA.	47.1	46.9	1.5	3.6	13.9	9.34442	0.00295952	9.92225	0.00255371
NM_021521	Mus musculus mediator of RNA polymerase II transcription, subunit 12 homolog (yeast) (Med12), mRNA.	79.9	79	9.4	5	13.4	5.78502	0.00664474	6.11098	0.00417473
NM_026002	Mus musculus metadherin (Mtdh), mRNA.	68.6	101.9	3.9	8.8	38.5	5.65245	0.00647866	8.95503	0.000613412
NM_013595	Mus musculus methyl-CpG binding domain protein 3 (Mbd3), mRNA.	37.9	49.7	0	0	27	117.103	7.51e-05	156.926	1.16e-05
NM_011951	Mus musculus mitogen-activated protein kinase 14 (Mapk14), mRNA.	49.2	44.4	5.6	1.9	9.4	6.74591	0.00895871	6.50187	0.00669488
NM_001081383	Mus musculus myeloid/lymphoid or mixed-lineage leukemia 3 (Mll3), mRNA.	36.2	33.6	0	0	32	111.895	9.29e-05	106.415	0.000115396
NM_025282	Mus musculus myocyte enhancer factor 2C (Mef2c), mRNA.	14	24.5	0	0	3.4	43.8875	0.00779557	77.8652	0.000634839
NM_023699	Mus musculus nuclear factor of activated T-cells, cytoplasmic, calcineurin-dependent 4 (Nfatc4), mRNA.	15	13.5	1.5	0	6.9	8.82346	0.0336243	8.43845	0.0467734
NM_001081214	Mus musculus peroxisome proliferative activated receptor, gamma, coactivator-related 1 (Pprc1), mRNA.	19.1	34	0	0	24.6	59.5109	0.00277856	107.67	0.000115396
NM_008891	Mus musculus pinin (Pnn), mRNA.	139.1	117.3	11.8	18.9	95.1	4.7755	0.00736182	4.30661	0.0120322
NM_009538	Mus musculus pleiomorphic adenoma gene-like 1 (Plagl1), mRNA.	101.7	122.9	13.1	17	139.9	3.56103	0.0272613	4.59749	0.00964095
NM_145556	Mus musculus TAR DNA binding protein (Tardbp), transcript variant 1, mRNA.	29.5	49.9	1.5	3.3	55.2	6.15019	0.0260525	11.0423	0.00191516
NM_007968	Mus musculus Ewing sarcoma breakpoint region 1 (Ewsr1), mRNA.	249.6	256.2	30.2	53.7	128.4	3.15391	0.0318608	3.4616	0.0206774
NM_010441	Mus musculus high mobility group AT-hook 2 (Hmga2), mRNA.	1798.8	1498.3	90	136.6	609.4	8.43008	8.87e-05	7.50987	0.000193131
NM_146154	Mus musculus protein phosphatase 1, regulatory (inhibitor) subunit 8 (Ppp1r8), mRNA.	107.5	114.3	3.4	8.5	47.9	9.3243	0.00056839	10.5878	0.000316101
NM_028774	Mus musculus ring finger protein (C3H2C3 type) 6 (Rnf6), mRNA.	58.7	67.7	4.7	5.7	17.1	5.84593	0.00990408	7.19472	0.0037687
NM_020493	Mus musculus serum response factor (Srf), mRNA.	174	182.3	30.8	28.5	86.6	3.11	0.0382767	3.48362	0.0235033
NM_013883	Mus musculus sex comb on midleg homolog 1 (Scmh1), transcript variant 1, mRNA.	71.8	55.8	6.2	6.6	20.1	5.8162	0.0053169	4.83444	0.0149393
XM_001473421	PREDICTED: Mus musculus similar to modulator recognition factor 2 (LOC100044968), mRNA.	35.4	34.2	3.9	0	8.6	9.03023	0.00604324	9.29776	0.00604324
NM_011383	Mus musculus sine oculis-related homeobox 5 homolog (Drosophila) (Six5), mRNA.	8.7	12.7	0	0	6.6	27.6515	0.039138	40.8444	0.011339
NM_153056	Mus musculus sirtuin 7 (silent mating type information regulation 2, homolog) 7 (S. cerevisiae) (Sirt7), mRNA.	12	15.2	0	0	3.7	37.7608	0.0167905	48.6878	0.00544751
NM_029949	Mus musculus small nuclear RNA activating complex, polypeptide 3 (Snapc3), mRNA.	53.7	77.6	4.7	4.5	58.5	6.01137	0.00891023	9.25787	0.00113149
NM_033218	Mus musculus sterol regulatory element binding factor 2 (Srebf2), mRNA.	23.7	36.7	4.1	0	13.7	5.78421	0.0303314	9.49875	0.00420647
NM_146153	Mus musculus thyroid hormone receptor associated protein 3 (Thrap3), mRNA.	33.1	40.2	3	2.4	61.3	6.21737	0.0150429	8.03907	0.00547808
NM_011623	Mus musculus topoisomerase (DNA) II alpha (Top2a), mRNA.	526.7	619	27.6	20.6	131.8	11.5442	2.15e-05	14.5047	4.49e-06
NM_020601	Mus musculus transducin (beta)-like 1 X-linked (Tbl1x), mRNA.	24.2	19.9	0	0	0.6	75.1342	0.000835737	63.4333	0.00202352
NM_019725	Mus musculus transducin-like enhancer of split 2, homolog of Drosophila E(spl) (Tle2), mRNA.	23.7	8.9	0	0	5.2	73.6025	0.000835737	28.9224	0.039138
NM_011609	Mus musculus tumor necrosis factor receptor superfamily, member 1a (Tnfrsf1a), mRNA.	11.7	13.8	0	0	2.7	36.8417	0.0167905	44.2955	0.00779557
NM_011658	Mus musculus twist homolog 1 (Drosophila) (Twist1), mRNA.	918	299.1	63.4	55.9	4.6	8.16187	0.000136037	2.84588	0.0489876
NM_009534	Mus musculus yes-associated protein 1 (Yap1), mRNA.	124.3	66.4	10.9	9.5	55.9	6.38774	0.0024078	3.6548	0.0330779
NM_011546	Mus musculus zinc finger E-box binding homeobox 1 (Zeb1), mRNA.	185.4	196.1	6.9	7.8	139.8	13.1605	4.56e-05	14.8708	1.53e-05
NM_007496	Mus musculus zinc finger homeobox 3 (Zfhx3), mRNA.	75.4	59.2	5.8	4.3	26	7.74514	0.00253028	6.50119	0.00493574
NM_019747	Mus musculus zinc finger protein 113 (Zfp113), mRNA.	10.7	9.7	0	0	6.3	33.7783	0.025357	31.4323	0.025357
NM_028130	Mus musculus zinc finger protein 157 (Zfp157), mRNA.	33.7	34.8	0	1.4	12.6	20.4759	0.00291645	22.4078	0.000571322
NM_001007568	Mus musculus zinc finger protein 251 (Zfp251), mRNA.	63.1	94.4	1.7	0	35	32.7871	8.32e-05	51.9795	5.13e-06
NM_153532	Mus musculus zinc finger protein 280C (Zfp280c), mRNA.	36.5	33.6	1.3	2.8	33.9	8.74692	0.00503261	8.58707	0.00604324
NM_138949	Mus musculus zinc finger protein 286 (Zfp286), mRNA.	9.4	17.9	0	0	3.2	29.7959	0.039138	57.1586	0.00277856
NM_199029	Mus musculus zinc finger protein 395 (Zfp395), mRNA.	38.9	27.5	0	1.7	11.7	20.7825	0.00135487	15.6437	0.00676017
NM_172617	Mus musculus zinc finger protein 523 (Zfp523), mRNA.	15.1	18.6	0	0	6.6	47.2573	0.00779557	59.3548	0.00277856
NM_175477	Mus musculus zinc finger protein 574 (Zfp574), mRNA.	17.5	16.7	2.8	0	13.5	6.04264	0.0480339	6.13995	0.0480339
NM_030074	Mus musculus zinc finger protein 687 (Zfp687), mRNA.	26.8	55.5	0	0	23.7	83.099	0.000486512	175.123	5.25e-06
NM_172458	Mus musculus zinc finger protein 871 (Zfp871), mRNA.	19.5	25.9	0	2.1	12.7	8.5112	0.0282683	11.9638	0.00845153
NM_011764	Mus musculus zinc finger protein 90 (Zfp90), mRNA.	23.8	27.2	0	1.4	4.7	14.5184	0.00445191	17.5586	0.00212257
Blood vessel development		Count	P-value	Benjamini
		26	3.9e-06	0.0016			AVC over A&V		OFT over A&V
RefSeq Accession	Gene Name	AVC	OFT	Atria	Ventricles	Twist1 null AVC	Fold Change	P-Value	Fold Change	P-Value
NM_007523	Mus musculus BCL2-antagonist/killer 1 (Bak1), mRNA.	22.4	20.5	0	0	8.3	69.6201	0.00111065	65.3157	0.00149101
NM_172721	Mus musculus F-box and WD-40 domain protein 8 (Fbxw8), mRNA.	59.2	51.1	4.1	1.9	25.5	10.0363	0.00175208	9.24968	0.00333967
NM_001042660	Mus musculus MAD homolog 7 (Drosophila) (Smad7), mRNA.	53	57	6	3.1	34.7	6.01531	0.0100746	6.90405	0.00553797
NM_008700	Mus musculus NK2 transcription factor related, locus 5 (Drosophila) (Nkx2-5), mRNA.	14.4	12.5	0	0	56	45.1129	0.00779557	40.2169	0.011339
NM_194263	Mus musculus T-box 20 (Tbx20), transcript variant 1, mRNA.	51.7	40.1	1.5	0	43.3	29.9517	0.000299503	24.6818	0.000946
NM_009868	Mus musculus cadherin 5 (Cdh5), mRNA.	90.9	108.8	8.6	12.8	81.8	4.46697	0.012096	5.71064	0.00399762
NM_001081417	Mus musculus chromodomain helicase DNA binding protein 7 (Chd7), mRNA.	10.7	9.5	0	0	6.2	33.7783	0.025357	30.8049	0.039138
NM_007742	Mus musculus collagen, type I, alpha 1 (Col1a1), mRNA.	160.2	204.2	24.9	19.7	26.2	3.79787	0.0169936	5.17342	0.00333748
NM_009930	Mus musculus collagen, type III, alpha 1 (Col3a1), mRNA.	1442	2334.3	94.9	108.7	206.9	7.51782	0.000200548	13.014	4.5e-06
NM_015734	Mus musculus collagen, type V, alpha 1 (Col5a1), mRNA.	65.1	92.2	5.4	8.1	28.4	5.061	0.0129005	7.64587	0.00179565
NM_010104	Mus musculus endothelin 1 (Edn1), mRNA.	37.7	46.3	1.3	5	15.6	6.12023	0.0166501	8.00631	0.00580018
NM_008021	Mus musculus forkhead box M1 (Foxm1), mRNA.	31.9	38.8	3	0	8.5	10.2385	0.00881566	13.2317	0.00296992
NM_010612	Mus musculus kinase insert domain protein receptor (Kdr), mRNA.	24.5	17.2	0	0	16.1	76.0532	0.000835737	54.9625	0.00386393
NM_010681	Mus musculus laminin, alpha 4 (Lama4), mRNA.	110.1	66.6	2.4	1.4	44.5	28.4525	7.32e-06	18.3729	0.000148
NM_008608	Mus musculus matrix metallopeptidase 14 (membrane-inserted) (Mmp14), mRNA.	89.3	127.2	0	0	21.7	274.561	2.18e-06	400.071	1.42e-07
NM_008610	Mus musculus matrix metallopeptidase 2 (Mmp2), mRNA.	194.2	237.2	26.8	29.6	105.8	3.64527	0.0183183	4.75917	0.00474618
NM_011951	Mus musculus mitogen-activated protein kinase 14 (Mapk14), mRNA.	49.2	44.4	5.6	1.9	9.4	6.74591	0.00895871	6.50187	0.00669488
NM_025282	Mus musculus myocyte enhancer factor 2C (Mef2c), mRNA.	14	24.5	0	0	3.4	43.8875	0.00779557	77.8652	0.000634839
NM_019676	Mus musculus phospholipase C, delta 1 (Plcd1), mRNA.	14.7	16	0	0	4.5	46.0319	0.00779557	51.1976	0.00544751
NM_020493	Mus musculus serum response factor (Srf), mRNA.	174	182.3	30.8	28.5	86.6	3.11	0.0382767	3.48362	0.0235033
NM_007585	Mus musculus annexin A2 (Anxa2), mRNA.	390.1	331	49.7	81.4	351.5	3.15852	0.0300483	2.86642	0.0448128
NM_009367	Mus musculus transforming growth factor, beta 2 (Tgfb2), mRNA.	122.2	94	13.9	14.7	135.7	4.50266	0.00920859	3.70516	0.0288702
NM_013749	Mus musculus tumor necrosis factor receptor superfamily, member 12a (Tnfrsf12a), transcript variant 1, mRNA.	12.5	17.3	0	0	1.2	39.2925	0.0167905	55.2762	0.00386393
NM_016686	Mus musculus vascular endothelial zinc finger 1 (Vezf1), mRNA.	83.3	72.5	6.2	18	71.3	3.62275	0.0306229	3.37183	0.0479267
NM_177354	Mus musculus vasohibin 1 (Vash1), mRNA.	22.2	32.9	0	0	7.9	69.0074	0.00111065	104.219	0.000144245
NM_007564	Mus musculus zinc finger protein 36, C3H type-like 1 (Zfp36l1), mRNA.	233.5	294.2	36	33.6	234.5	3.55483	0.0189122	4.78787	0.00428203
Skeletal system development		Count	P-value	Benjamini
		27	2e-06	0.0058			AVC over A&V		OFT over A&V
RefSeq Accession	Gene Name	AVC	OFT	Atria	Ventricles	Twist1 null AVC	Fold Change	P-Value	Fold Change	P-Value
NM_011864	Mus musculus 3'-phosphoadenosine 5'-phosphosulfate synthase 2 (Papss2), mRNA.	218.9	115.5	0	0	12	671.577	3.18e-09	363.364	2.87e-07
NM_010592	Mus musculus Jun proto-oncogene related gene d (Jund), mRNA.	39.1	65.9	1.9	1.9	33.6	10.0611	0.00352847	18.0069	0.000167245
NM_008306	Mus musculus N-deacetylase/N-sulfotransferase (heparan glucosaminyl) 1 (Ndst1), mRNA.	34.6	28.1	0	1.4	8.8	21.0175	0.00239228	18.1328	0.00168089
NM_001114088	Mus musculus PDZ and LIM domain 7 (Pdlim7), transcript variant a, mRNA.	101.1	122.8	1.7	4.5	23.1	16.4487	7.23e-05	21.3053	1.75e-05
NM_011448	Mus musculus SRY-box containing gene 9 (Sox9), mRNA.	514.4	376.7	4.1	4.3	113.5	63.0805	2.66e-09	49.3302	1.09e-08
NM_007397	Mus musculus activin receptor IIB (Acvr2b), mRNA.	8.7	8.7	0	0	4	27.6515	0.039138	28.295	0.039138
NM_010347	Mus musculus amino-terminal enhancer of split (Aes), mRNA.	232.4	304.8	0	3.3	197.2	67.6706	3.31e-08	94.4931	3.31e-09
NM_001081379	Mus musculus ankyrin repeat domain 11 (Ankrd11), mRNA.	89.1	82.2	4.7	1.7	18.8	14.1572	0.000162464	13.9402	0.000216691
NM_009755	Mus musculus bone morphogenetic protein 1 (Bmp1), mRNA.	57.8	63.2	5.1	2.1	14.7	8.11479	0.00366199	9.46519	0.00107988
NM_007553	Mus musculus bone morphogenetic protein 2 (Bmp2), mRNA.	219.6	27.1	4.5	0	51.2	48.2489	1.48e-07	6.4133	0.0160224
NM_007742	Mus musculus collagen, type I, alpha 1 (Col1a1), mRNA.	160.2	204.2	24.9	19.7	26.2	3.79787	0.0169936	5.17342	0.00333748
NM_010104	Mus musculus endothelin 1 (Edn1), mRNA.	37.7	46.3	1.3	5	15.6	6.12023	0.0166501	8.00631	0.00580018
NM_019439	Mus musculus gamma-aminobutyric acid (GABA) B receptor, 1 (Gabbr1), mRNA.	22.9	27.6	3	0	8.7	7.37913	0.0378874	9.44335	0.00676017
NM_008139	Mus musculus guanine nucleotide binding protein, alpha q polypeptide (Gnaq), mRNA.	154.8	193.3	9.4	23	49.1	5.03434	0.00500291	6.71739	0.00098517
NM_207225	Mus musculus histone deacetylase 4 (Hdac4), mRNA.	9.9	12.1	0	0	6.2	31.3276	0.025357	38.962	0.0167905
NM_177730	Mus musculus inositol monophosphatase domain containing 1 (Impad1), mRNA.	33.8	35.1	0	0	44.3	104.543	0.000144245	111.121	9.29e-05
NM_010518	Mus musculus insulin-like growth factor binding protein 5 (Igfbp5), mRNA.	1563.9	1149.7	49.7	17.5	1296.2	24.6184	6.32e-08	19.3538	3.73e-07
NM_008608	Mus musculus matrix metallopeptidase 14 (membrane-inserted) (Mmp14), mRNA.	89.3	127.2	0	0	21.7	274.561	2.18e-06	400.071	1.42e-07
NM_008610	Mus musculus matrix metallopeptidase 2 (Mmp2), mRNA.	194.2	237.2	26.8	29.6	105.8	3.64527	0.0183183	4.75917	0.00474618
NM_011951	Mus musculus mitogen-activated protein kinase 14 (Mapk14), mRNA.	49.2	44.4	5.6	1.9	9.4	6.74591	0.00895871	6.50187	0.00669488
NM_025282	Mus musculus myocyte enhancer factor 2C (Mef2c), mRNA.	14	24.5	0	0	3.4	43.8875	0.00779557	77.8652	0.000634839
NM_173788	Mus musculus natriuretic peptide receptor 2 (Npr2), mRNA.	20.6	8.7	0	0	25.7	64.106	0.00149101	28.295	0.039138
NM_008305	Mus musculus perlecan (heparan sulfate proteoglycan 2) (Hspg2), mRNA.	123	134.9	9.6	5.7	42	8.3707	0.000629067	9.80655	0.000292575
XM_001473421	PREDICTED: Mus musculus similar to modulator recognition factor 2 (LOC100044968), mRNA.	35.4	34.2	3.9	0	8.6	9.03023	0.00604324	9.29776	0.00604324
NM_019972	Mus musculus sortilin 1 (Sort1), mRNA.	42	46.9	6	3.6	63.1	4.54776	0.0286212	5.41783	0.0147086
NM_009367	Mus musculus transforming growth factor, beta 2 (Tgfb2), mRNA.	122.2	94	13.9	14.7	135.7	4.50266	0.00920859	3.70516	0.0288702
NM_011546	Mus musculus zinc finger E-box binding homeobox 1 (Zeb1), mRNA.	185.4	196.1	6.9	7.8	139.8	13.1605	4.56e-05	14.8708	1.53e-05
Muscle organ development		Count	P-value	Benjamini
		19	8.9e-05	0.022			AVC over A&V		OFT over A&V
RefSeq Accession	Gene Name	AVC	OFT	Atria	Ventricles	Twist1 null AVC	Fold Change	P-Value	Fold Change	P-Value
NM_198425	Mus musculus EP300 interacting inhibitor of differentiation 2 (Eid2), mRNA.	17.3	25.2	1.5	0	15.2	10.1476	0.0179738	15.5831	0.00345305
NM_008019	Mus musculus FK506 binding protein 1a (Fkbp1a), mRNA.	614.2	1026.4	34.1	54.2	681	7.37425	0.000276666	13.1751	5.38e-06
NM_008092	Mus musculus GATA binding protein 4 (Gata4), mRNA.	227.4	122.8	9.4	5.5	118.1	15.9034	1.13e-05	9.18677	0.000516152
NM_010258	Mus musculus GATA binding protein 6 (Gata6), mRNA.	102.2	101.6	6.6	20.6	45.6	3.95207	0.0182469	4.19953	0.0160837
NM_001042660	Mus musculus MAD homolog 7 (Drosophila) (Smad7), mRNA.	53	57	6	3.1	34.7	6.01531	0.0100746	6.90405	0.00553797
NM_008700	Mus musculus NK2 transcription factor related, locus 5 (Drosophila) (Nkx2-5), mRNA.	14.4	12.5	0	0	56	45.1129	0.00779557	40.2169	0.011339
NM_016798	Mus musculus PDZ and LIM domain 3 (Pdlim3), mRNA.	190.3	165.9	3.4	2.8	34.3	30.6807	1e-06	28.5464	2.13e-06
NM_007668	Mus musculus cyclin-dependent kinase 5 (Cdk5), mRNA.	41.8	25.3	3.9	0	10.3	10.6479	0.00250809	6.90051	0.0244026
NM_010043	Mus musculus desmin (Des), mRNA.	232.6	351.9	8.8	31.5	173.5	6.09524	0.0013826	9.85418	6.7e-05
NM_010091	Mus musculus dishevelled, dsh homolog 1 (Drosophila) (Dvl1), mRNA.	10.2	8.9	0	0	8.1	32.2466	0.025357	28.9224	0.039138
NM_010578	Mus musculus integrin beta 1 (fibronectin receptor beta) (Itgb1), mRNA.	849.3	912.6	53.3	55.4	551.4	8.28531	0.000120157	9.52033	4.98e-05
NM_011951	Mus musculus mitogen-activated protein kinase 14 (Mapk14), mRNA.	49.2	44.4	5.6	1.9	9.4	6.74591	0.00895871	6.50187	0.00669488
NM_025282	Mus musculus myocyte enhancer factor 2C (Mef2c), mRNA.	14	24.5	0	0	3.4	43.8875	0.00779557	77.8652	0.000634839
NM_008305	Mus musculus perlecan (heparan sulfate proteoglycan 2) (Hspg2), mRNA.	123	134.9	9.6	5.7	42	8.3707	0.000629067	9.80655	0.000292575
XM_001473421	PREDICTED: Mus musculus similar to modulator recognition factor 2 (LOC100044968), mRNA.	35.4	34.2	3.9	0	8.6	9.03023	0.00604324	9.29776	0.00604324
NM_011607	Mus musculus tenascin C (Tnc), mRNA.	47.7	523.1	3.6	0	4.9	12.809	0.00131575	148.734	4.76e-11
NM_009367	Mus musculus transforming growth factor, beta 2 (Tgfb2), mRNA.	122.2	94	13.9	14.7	135.7	4.50266	0.00920859	3.70516	0.0288702
NM_178598	Mus musculus transgelin 2 (Tagln2), mRNA.	268	212.9	28.5	29.6	95.4	4.88197	0.00435548	4.14804	0.00975326
NM_007496	Mus musculus zinc finger homeobox 3 (Zfhx3), mRNA.	75.4	59.2	5.8	4.3	26	7.74514	0.00253028	6.50119	0.00493574
Negative regulation of transcription		Count	P-value	Benjamini
		28	0.00063	0.054			AVC over A&V		OFT over A&V
RefSeq Accession	Gene Name	AVC	OFT	Atria	Ventricles	Twist1 null AVC	Fold Change	P-Value	Fold Change	P-Value
NM_009980	Mus musculus C-terminal binding protein 2 (Ctbp2), mRNA.	52.5	77.8	4.1	11.4	71.1	3.55156	0.0453095	5.61178	0.00664474
NM_023178	Mus musculus DNA methyltransferase 1-associated protein 1 (Dmap1), mRNA.	13.5	15.9	0	0	6	42.3558	0.011339	50.8839	0.00544751
NM_007872	Mus musculus DNA methyltransferase 3A (Dnmt3a), transcript variant 1, mRNA.	87.2	130.4	5.4	17.5	58	4.01409	0.0194804	6.40764	0.00201149
NM_019874	Mus musculus DnaJ (Hsp40) homolog, subfamily B, member 5 (Dnajb5), mRNA.	22.6	45.7	0	0	12.1	70.2327	0.00111065	144.377	1.95e-05
NM_198425	Mus musculus EP300 interacting inhibitor of differentiation 2 (Eid2), mRNA.	17.3	25.2	1.5	0	15.2	10.1476	0.0179738	15.5831	0.00345305
NM_007829	Mus musculus Fas death domain-associated protein (Daxx), mRNA.	63.1	126.9	11.6	4.5	9.8	4.10086	0.0273786	8.78921	0.000425383
NM_001017426	Mus musculus KDM1 lysine (K)-specific demethylase 6B (Kdm6b), mRNA.	55.9	34	3.2	5	38.7	7.01185	0.0046867	4.5692	0.0380834
NM_011317	Mus musculus KH domain containing, RNA binding, signal transduction associated 1 (Khdrbs1), mRNA.	99.1	95.5	7.7	17.3	142.3	4.17127	0.0166726	4.29688	0.0132047
NM_178357	Mus musculus Kruppel-like factor 11 (Klf11), mRNA.	19.2	21.3	0	2.8	36.7	6.51506	0.0367157	7.67775	0.0219175
NM_010637	Mus musculus Kruppel-like factor 4 (gut) (Klf4), mRNA.	32.1	47.8	0	0	4.5	99.335	0.000181421	150.965	1.38e-05
NM_008700	Mus musculus NK2 transcription factor related, locus 5 (Drosophila) (Nkx2-5), mRNA.	14.4	12.5	0	0	56	45.1129	0.00779557	40.2169	0.011339
NM_011448	Mus musculus SRY-box containing gene 9 (Sox9), mRNA.	514.4	376.7	4.1	4.3	113.5	63.0805	2.66e-09	49.3302	1.09e-08
NM_194263	Mus musculus T-box 20 (Tbx20), transcript variant 1, mRNA.	51.7	40.1	1.5	0	43.3	29.9517	0.000299503	24.6818	0.000946
NM_020580	Mus musculus TH1-like homolog (Drosophila) (Th1l), mRNA.	61.4	55.8	3.2	6.2	16.6	6.75504	0.00493574	6.5581	0.00622285
NM_010347	Mus musculus amino-terminal enhancer of split (Aes), mRNA.	232.4	304.8	0	3.3	197.2	67.6706	3.31e-08	94.4931	3.31e-09
NM_176850	Mus musculus bromodomain PHD finger transcription factor (Bptf), mRNA.	88.6	132.8	19.3	9.5	53.8	3.24883	0.0426187	5.19883	0.00503425
NM_021457	Mus musculus frizzled homolog 1 (Drosophila) (Fzd1), mRNA.	64	79.7	6	0	34	10.7772	0.00121572	14.304	0.000264022
NM_207225	Mus musculus histone deacetylase 4 (Hdac4), mRNA.	9.9	12.1	0	0	6.2	31.3276	0.025357	38.962	0.0167905
NM_010496	Mus musculus inhibitor of DNA binding 2 (Id2), mRNA.	1086.3	959.5	63	102.1	801.5	6.98546	0.00032926	6.59878	0.000471537
NM_146164	Mus musculus leucine-rich repeats and calponin homology (CH) domain containing 4 (Lrch4), mRNA.	10.2	9.5	0	0	4.2	32.2466	0.025357	30.8049	0.039138
NM_010703	Mus musculus lymphoid enhancer binding factor 1 (Lef1), mRNA.	18.1	11	0	0	13.6	56.4475	0.00277856	35.5109	0.0167905
NM_026002	Mus musculus metadherin (Mtdh), mRNA.	68.6	101.9	3.9	8.8	38.5	5.65245	0.00647866	8.95503	0.000613412
NM_013595	Mus musculus methyl-CpG binding domain protein 3 (Mbd3), mRNA.	37.9	49.7	0	0	27	117.103	7.51e-05	156.926	1.16e-05
NM_013883	Mus musculus sex comb on midleg homolog 1 (Scmh1), transcript variant 1, mRNA.	71.8	55.8	6.2	6.6	20.1	5.8162	0.0053169	4.83444	0.0149393
NM_153056	Mus musculus sirtuin 7 (silent mating type information regulation 2, homolog) 7 (S. cerevisiae) (Sirt7), mRNA.	12	15.2	0	0	3.7	37.7608	0.0167905	48.6878	0.00544751
NM_020601	Mus musculus transducin (beta)-like 1 X-linked (Tbl1x), mRNA.	24.2	19.9	0	0	0.6	75.1342	0.000835737	63.4333	0.00202352
NM_011546	Mus musculus zinc finger E-box binding homeobox 1 (Zeb1), mRNA.	185.4	196.1	6.9	7.8	139.8	13.1605	4.56e-05	14.8708	1.53e-05
NM_007496	Mus musculus zinc finger homeobox 3 (Zfhx3), mRNA.	75.4	59.2	5.8	4.3	26	7.74514	0.00253028	6.50119	0.00493574
Chromosome organization		Count	P-value	Benjamini
		28	0.0021	0.098			AVC over A&V		OFT over A&V
RefSeq Accession	Gene Name	AVC	OFT	Atria	Ventricles	Twist1 null AVC	Fold Change	P-Value	Fold Change	P-Value
NM_009483	Mus musculus 4lysine (K)-specific demethylase 6A (Kdm6a), mRNA.	17.1	15.5	1.5	0	4.7	10.0324	0.0179738	9.65976	0.0244504
NM_023178	Mus musculus DNA methyltransferase 1-associated protein 1 (Dmap1), mRNA.	13.5	15.9	0	0	6	42.3558	0.011339	50.8839	0.00544751
NM_007872	Mus musculus DNA methyltransferase 3A (Dnmt3a), transcript variant 1, mRNA.	87.2	130.4	5.4	17.5	58	4.01409	0.0194804	6.40764	0.00201149
NM_008197	Mus musculus H1 histone family, member 0 (H1f0), mRNA.	10.9	14.6	0	0	14.2	34.391	0.025357	46.8054	0.00779557
NM_198622	Mus musculus H1 histone family, member X (H1fx), mRNA.	84.9	120.7	6.9	8.1	26.7	5.94014	0.00472267	9.01233	0.000551061
NM_029938	Mus musculus H2A histone family, member V (H2afv), mRNA.	154.3	115	12.2	14.2	48.1	6.15444	0.00212909	4.90631	0.006924
NM_001017426	Mus musculus KDM1 lysine (K)-specific demethylase 6B (Kdm6b), mRNA.	55.9	34	3.2	5	38.7	7.01185	0.0046867	4.5692	0.0380834
NM_009343	Mus musculus PHD finger protein 1 (Phf1), mRNA.	16.3	14	0	0	2.5	50.9333	0.00544751	44.9229	0.00779557
NM_001081102	Mus musculus Wolf-Hirschhorn syndrome candidate 1 (human) (Whsc1), mRNA.	15.6	31.7	0	0	11.6	48.789	0.00544751	100.454	0.000181421
NM_001081269	Mus musculus Wolf-Hirschhorn syndrome candidate 1-like 1 (human) (Whsc1l1), transcript variant 2, mRNA.	11.9	15	0	0	8.3	37.4544	0.0167905	48.0603	0.00544751
NM_176850	Mus musculus bromodomain PHD finger transcription factor (Bptf), mRNA.	88.6	132.8	19.3	9.5	53.8	3.24883	0.0426187	5.19883	0.00503425
NM_028763	Mus musculus chromobox homolog 6 (Cbx6), mRNA.	32.1	23.5	0	0	13.5	99.335	0.000181421	74.7278	0.000835737
NM_145979	Mus musculus chromodomain helicase DNA binding protein 4 (Chd4), mRNA.	238.3	386.9	21	12.5	611.5	7.49707	0.000515682	13.0057	1.34e-05
NM_173368	Mus musculus chromodomain helicase DNA binding protein 6 (Chd6), mRNA.	35.9	30.6	0	3.3	25.1	10.505	0.00503261	9.54931	0.00881566
NM_001081417	Mus musculus chromodomain helicase DNA binding protein 7 (Chd7), mRNA.	10.7	9.5	0	0	6.2	33.7783	0.025357	30.8049	0.039138
NM_201637	Mus musculus chromodomain helicase DNA binding protein 8 (Chd8), mRNA.	46.9	29.8	0	2.1	1.4	20.2736	0.000481145	13.7434	0.00439581
NM_007828	Mus musculus death-associated protein kinase 3 (Dapk3), mRNA.	13.8	16	0	0	13.4	43.2749	0.011339	51.1976	0.00544751
NM_009210	Mus musculus helicase-like transcription factor (Hltf), transcript variant 1, mRNA.	127.5	128.8	10.7	29.4	58.4	3.36069	0.0325046	3.62937	0.021962
NM_008229	Mus musculus histone deacetylase 2 (Hdac2), mRNA.	340.3	289.1	54.9	60.8	181	3.12106	0.0316421	2.83591	0.0488446
NM_207225	Mus musculus histone deacetylase 4 (Hdac4), mRNA.	9.9	12.1	0	0	6.2	31.3276	0.025357	38.962	0.0167905
NM_001001984	Mus musculus lysine (K)-specific demethylase 2A (Kdm2a), mRNA.	107	111	8.6	9	108.2	6.36991	0.00280198	7.06029	0.00139391
NM_013668	Mus musculus lysine (K)-specific demethylase 5C (Kdm5c), mRNA.	39.5	40.3	1.5	6.6	46	4.99594	0.0241115	5.43983	0.0179792
NM_013595	Mus musculus methyl-CpG binding domain protein 3 (Mbd3), mRNA.	37.9	49.7	0	0	27	117.103	7.51e-05	156.926	1.16e-05
NM_001081383	Mus musculus myeloid/lymphoid or mixed-lineage leukemia 3 (Mll3), mRNA.	36.2	33.6	0	0	32	111.895	9.29e-05	106.415	0.000115396
NM_001145978	Mus musculus poly (ADP-ribose) polymerase family, member 4 (Parp4), mRNA.	19.3	24.7	1.9	0	5.7	9.16534	0.0367157	12.4122	0.0106267
NM_172281	Mus musculus ring finger protein 40 (Rnf40), mRNA.	29	15.4	1.7	0	5.1	15.1598	0.005437	8.6261	0.0244504
NM_001163635	Mus musculus tankyrase, TRF1-interacting ankyrin-related ADP-ribose polymerase 2 (Tnks2), mRNA.	311.4	264	50.6	41	214.7	3.60599	0.0174043	3.26969	0.0263033
NM_011623	Mus musculus topoisomerase (DNA) II alpha (Top2a), mRNA.	526.7	619	27.6	20.6	131.8	11.5442	2.15e-05	14.5047	4.49e-06
Tube morphogenesis		Count	P-value	Benjamini
		15	0.0044	0.17			AVC over A&V		OFT over A&V
RefSeq Accession	Gene Name	AVC	OFT	Atria	Ventricles	Twist1 null AVC	Fold Change	P-Value	Fold Change	P-Value
NM_008092	Mus musculus GATA binding protein 4 (Gata4), mRNA.	227.4	122.8	9.4	5.5	118.1	15.9034	1.13e-05	9.18677	0.000516152
NM_008700	Mus musculus NK2 transcription factor related, locus 5 (Drosophila) (Nkx2-5), mRNA.	14.4	12.5	0	0	56	45.1129	0.00779557	40.2169	0.011339
NM_175168	Mus musculus PTK7 protein tyrosine kinase 7 (Ptk7), mRNA.	24.9	20.9	0	1.7	13	13.3652	0.0106267	11.9322	0.0219175
NM_194263	Mus musculus T-box 20 (Tbx20), transcript variant 1, mRNA.	51.7	40.1	1.5	0	43.3	29.9517	0.000299503	24.6818	0.000946
NM_007553	Mus musculus bone morphogenetic protein 2 (Bmp2), mRNA.	219.6	27.1	4.5	0	51.2	48.2489	1.48e-07	6.4133	0.0160224
NM_010017	Mus musculus dystroglycan 1 (Dag1), mRNA.	15.3	8.6	0	0	25.3	47.87	0.00544751	27.9812	0.039138
NM_010104	Mus musculus endothelin 1 (Edn1), mRNA.	37.7	46.3	1.3	5	15.6	6.12023	0.0166501	8.00631	0.00580018
NM_172739	Mus musculus glucocorticoid receptor DNA binding factor 1 (Grlf1), mRNA.	28.7	21.4	0	3.1	25.9	9.00654	0.0160224	7.17552	0.0171085
NM_026298	Mus musculus intraflagellar transport 172 homolog (Chlamydomonas) (Ift172), mRNA.	35.7	31.9	0	1.4	10.7	21.6794	0.00197101	20.5575	0.000865469
NM_010612	Mus musculus kinase insert domain protein receptor (Kdr), mRNA.	24.5	17.2	0	0	16.1	76.0532	0.000835737	54.9625	0.00386393
NM_008608	Mus musculus matrix metallopeptidase 14 (membrane-inserted) (Mmp14), mRNA.	89.3	127.2	0	0	21.7	274.561	2.18e-06	400.071	1.42e-07
NM_134089	Mus musculus scribbled homolog (Drosophila) (Scrib), mRNA.	25.5	26.9	1.3	0	16.5	16.7755	0.00345305	18.7334	0.00212
NM_020493	Mus musculus serum response factor (Srf), mRNA.	174	182.3	30.8	28.5	86.6	3.11	0.0382767	3.48362	0.0235033
NM_011658	Mus musculus twist homolog 1 (Drosophila) (Twist1), mRNA.	918	299.1	63.4	55.9	4.6	8.16187	0.000136037	2.84588	0.0489876
NM_009499	Mus musculus vasodilator-stimulated phosphoprotein (Vasp), mRNA.	218.2	425.3	2.6	0	217.8	79.6605	5.46e-08	165.073	6.81e-11
In utero embryonic development		Count	P-value	Benjamini
		20	0.0048	0.18			AVC over A&V		OFT over A&V
RefSeq Accession	Gene Name	AVC	OFT	Atria	Ventricles	Twist1 null AVC	Fold Change	P-Value	Fold Change	P-Value
NM_009743	Mus musculus BCL2-like 1 (Bcl2l1), nuclear gene encoding mitochondrial protein, mRNA.	10	21.3	0	0	12.5	31.634	0.025357	67.8256	0.00111065
NM_172721	Mus musculus F-box and WD-40 domain protein 8 (Fbxw8), mRNA.	59.2	51.1	4.1	1.9	25.5	10.0363	0.00175208	9.24968	0.00333967
NM_008090	Mus musculus GATA binding protein 2 (Gata2), mRNA.	14.2	39.7	0	0	15.8	44.5002	0.00779557	125.553	4.1e-05
NM_008092	Mus musculus GATA binding protein 4 (Gata4), mRNA.	227.4	122.8	9.4	5.5	118.1	15.9034	1.13e-05	9.18677	0.000516152
NM_010258	Mus musculus GATA binding protein 6 (Gata6), mRNA.	102.2	101.6	6.6	20.6	45.6	3.95207	0.0182469	4.19953	0.0160837
NM_028351	Mus musculus R-spondin 3 homolog (Xenopus laevis) (Rspo3), mRNA.	39.9	43.1	0	0	56.3	123.229	5e-05	136.22	2.81e-05
NM_001081379	Mus musculus ankyrin repeat domain 11 (Ankrd11), mRNA.	89.1	82.2	4.7	1.7	18.8	14.1572	0.000162464	13.9402	0.000216691
NM_001081417	Mus musculus chromodomain helicase DNA binding protein 7 (Chd7), mRNA.	10.7	9.5	0	0	6.2	33.7783	0.025357	30.8049	0.039138
NM_201637	Mus musculus chromodomain helicase DNA binding protein 8 (Chd8), mRNA.	46.9	29.8	0	2.1	1.4	20.2736	0.000481145	13.7434	0.00439581
NM_001113358	Mus musculus defender against cell death 1 (Dad1), transcript variant 1, mRNA.	421	365	63.4	81.4	232	3.08678	0.031995	2.86228	0.0460464
NM_010104	Mus musculus endothelin 1 (Edn1), mRNA.	37.7	46.3	1.3	5	15.6	6.12023	0.0166501	8.00631	0.00580018
NM_021356	Mus musculus growth factor receptor bound protein 2-associated protein 1 (Gab1), mRNA.	100.1	153.7	4.9	2.4	70.3	13.9651	0.000159115	22.8611	7.67e-06
NM_010578	Mus musculus integrin beta 1 (fibronectin receptor beta) (Itgb1), mRNA.	849.3	912.6	53.3	55.4	551.4	8.28531	0.000120157	9.52033	4.98e-05
NM_008443	Mus musculus kinesin family member 3A (Kif3a), mRNA.	40.8	45	6	4.7	23.5	3.94454	0.0488409	4.6425	0.0290788
NM_010703	Mus musculus lymphoid enhancer binding factor 1 (Lef1), mRNA.	18.1	11	0	0	13.6	56.4475	0.00277856	35.5109	0.0167905
NM_013595	Mus musculus methyl-CpG binding domain protein 3 (Mbd3), mRNA.	37.9	49.7	0	0	27	117.103	7.51e-05	156.926	1.16e-05
NM_019676	Mus musculus phospholipase C, delta 1 (Plcd1), mRNA.	14.7	16	0	0	4.5	46.0319	0.00779557	51.1976	0.00544751
NM_008861	Mus musculus polycystic kidney disease 2 (Pkd2), mRNA.	25	18.8	2.4	0	10.9	9.94855	0.0106267	7.987	0.0282683
NM_020493	Mus musculus serum response factor (Srf), mRNA.	174	182.3	30.8	28.5	86.6	3.11	0.0382767	3.48362	0.0235033
NM_028769	Mus musculus synovial apoptosis inhibitor 1, synoviolin (Syvn1), mRNA.	25	35.1	0	0	11.3	77.5849	0.000634839	111.121	9.29e-05
Cardiac cell differentiation		Count	P-value	Benjamini
		6	0.0067	0.21			AVC over A&V		OFT over A&V
RefSeq Accession	Gene Name	AVC	OFT	Atria	Ventricles	Twist1 null AVC	Fold Change	P-Value	Fold Change	P-Value
NM_008092	Mus musculus GATA binding protein 4 (Gata4), mRNA.	227.4	122.8	9.4	5.5	118.1	15.9034	1.13e-05	9.18677	0.000516152
NM_010258	Mus musculus GATA binding protein 6 (Gata6), mRNA.	102.2	101.6	6.6	20.6	45.6	3.95207	0.0182469	4.19953	0.0160837
NM_008700	Mus musculus NK2 transcription factor related, locus 5 (Drosophila) (Nkx2-5), mRNA.	14.4	12.5	0	0	56	45.1129	0.00779557	40.2169	0.011339
NM_007553	Mus musculus bone morphogenetic protein 2 (Bmp2), mRNA.	219.6	27.1	4.5	0	51.2	48.2489	1.48e-07	6.4133	0.0160224
NM_010578	Mus musculus integrin beta 1 (fibronectin receptor beta) (Itgb1), mRNA.	849.3	912.6	53.3	55.4	551.4	8.28531	0.000120157	9.52033	4.98e-05
NM_009367	Mus musculus transforming growth factor, beta 2 (Tgfb2), mRNA.	122.2	94	13.9	14.7	135.7	4.50266	0.00920859	3.70516	0.0288702

## Sheet: Table S5B
Table S5. Enriched Gene Ontology biological process categories in genes enriched in the AVC and OFT (expression in tags per million)
B. Genes enriched in the AVC (p-value<0.05) but not enriched in the OFT (p-value>0.05)
Calcium ion homeostasis		Count	P-value	Benjamini
		6	0.0037	0.97			AVC over A&V		OFT over A&V
RefSeq Accession	Gene Name	AVC	OFT	Atria	Ventricles	Twist1 null AVC	Fold Change	P-Value	Fold Change	P-Value
NM_007471	Mus musculus amyloid beta (A4) precursor protein (App), mRNA.	308	168.4	31.7	57.7	194.6	3.65248	0.0160106	2.13731	0.160948
NM_009696	Mus musculus apolipoprotein E (Apoe), mRNA.	158.3	81.3	21.4	15.2	212.4	4.56552	0.00804801	2.51144	0.113025
NM_177652	Mus musculus ryanodine receptor 3 (Ryr3), mRNA.	11.4	2.7	0	0	2.8	35.9227	0.0167905	9.47085	0.528302
NM_053195	Mus musculus solute carrier family 24 (sodium/potassium/calcium exchanger), member 3 (Slc24a3), mRNA.	27.8	6.8	0	0	12.9	86.1624	0.000375941	22.334	0.100576
NM_022030	Mus musculus synaptic vesicle glycoprotein 2 a (Sv2a), mRNA.	9.9	8	0	0	10.7	31.3276	0.025357	26.0988	0.0618927
NM_011577	Mus musculus transforming growth factor, beta 1 (Tgfb1), mRNA.	30.5	19.6	2.8	2.6	12.8	5.71378	0.0216182	3.93821	0.106738
Transcription		Count	P-value	Benjamini
		32	0.0042	0.8			AVC over A&V		OFT over A&V
RefSeq Accession	Gene Name	AVC	OFT	Atria	Ventricles	Twist1 null AVC	Fold Change	P-Value	Fold Change	P-Value
NM_007570	Mus musculus B-cell translocation gene 2, anti-proliferative (Btg2), mRNA.	37.4	23.7	0	7.8	19	4.91817	0.0280158	3.34264	0.142702
NM_007552	Mus musculus Bmi1 polycomb ring finger oncogene (Bmi1), mRNA.	11.2	4.9	0	0	3	35.31	0.025357	16.373	0.168532
NM_173863	Mus musculus CREB regulated transcription coactivator 3 (Crtc3), mRNA.	22.4	9.7	2.4	1.4	6.1	5.85569	0.0378874	2.7507	0.457952
NM_010066	Mus musculus DNA methyltransferase (cytosine-5) 1 (Dnmt1), mRNA.	189	155	31.7	32.2	44.8	3.13366	0.0353836	2.74892	0.0659264
NM_010751	Mus musculus MAX dimerization protein 1 (Mxd1), mRNA.	8.9	5.5	0	0	12.2	28.2642	0.039138	18.2554	0.168532
NM_133917	Mus musculus MLX interacting protein (Mlxip), transcript variant 2, mRNA.	22.7	12.9	2.1	0	11.6	9.84517	0.0171085	6.00769	0.112519
NM_008716	Mus musculus MLX interacting protein (Mlxip), transcript variant 2, mRNA.	8.6	1.5	0	0	2.4	27.3452	0.039138	5.70603	1
NM_001081118	Mus musculus PHD and ring finger domains 1 (Phrf1), mRNA.	43.5	36.6	4.5	6.4	26	4.1474	0.0375659	3.73158	0.0639099
NM_009324	Mus musculus T-box 2 (Tbx2), mRNA.	20.1	6.1	0	0	19.8	62.5743	0.00202352	20.1379	0.100576
NM_011537	Mus musculus T-box 5 (Tbx5), mRNA.	61.1	5.1	7.5	8.5	61.2	3.99096	0.0331359	0.376195	0.325012
NM_133966	Mus musculus TAF5-like RNA polymerase II, p300/CBP-associated factor (PCAF)-associated factor (Taf5l), mRNA.	42.8	25.6	8.1	3.3	20.4	3.88743	0.0375659	2.49555	0.199208
NM_011552	Mus musculus Treacher Collins Franceschetti syndrome 1, homolog (Tcof1), mRNA.	11.4	7	0	0	0.7	35.9227	0.0167905	22.9615	0.100576
NM_009672	Mus musculus acidic (leucine-rich) nuclear phosphoprotein 32 family, member A (Anp32a), mRNA.	101.2	95.3	9.6	25.1	59.5	3.07436	0.0484663	3.09549	0.0543994
NM_138679	Mus musculus ash1 (absent, small, or homeotic)-like (Drosophila) (Ash1l), mRNA.	30.3	15.2	2.8	3.6	8.1	4.87025	0.0382518	2.63338	0.206427
NM_008622	Mus musculus Mpv17 transgene, kidney disease mutant (Mpv17), mRNA.	28.6	23.4	2.1	2.8	10.6	5.77426	0.03151	5.04941	0.0570114
NM_028680	Mus musculus intraflagellar transport 57 homolog (Chlamydomonas) (Ift57), mRNA.	21.9	11.6	1.5	0	12.7	12.7958	0.00757677	7.27821	0.0658535
NM_001161823	Mus musculus lysine (K)-specific demethylase 4A (Kdm4a), transcript variant 1, mRNA.	13.9	6.8	0	0	3.7	43.5812	0.00779557	22.334	0.100576
NM_144933	Mus musculus mediator complex subunit 17 (Med17), mRNA.	9.1	8	0	0	5.6	28.8769	0.039138	26.0988	0.0618927
NM_001113199	Mus musculus nascent polypeptide-associated complex alpha polypeptide (Naca), transcript variant 1, mRNA.	9.6	7.2	0	0	2.8	30.4086	0.039138	23.5889	0.0618927
NM_008689	Mus musculus nuclear factor of kappa light polypeptide gene enhancer in B-cells 1, p105 (Nfkb1), mRNA.	40.7	18.3	6.6	5	39.1	3.64865	0.0488409	1.76872	0.487846
NM_153599	Mus musculus cyclin-dependent kinase 8 (Cdk8), mRNA.	8.6	7.6	0	0	4.2	27.3452	0.039138	24.8439	0.0618927
NM_172253	Mus musculus TWIST neighbor (Twistnb), mRNA.	8.7	7.2	0	0	19	27.6515	0.039138	23.5889	0.0618927
NM_009055	Mus musculus regulatory factor X, 1 (influences HLA class II expression) (Rfx1), mRNA.	14.5	8.9	1.5	0	6.2	8.5356	0.0336243	5.62945	0.135605
NM_001081962	Mus musculus sin3A-binding protein, SAP25 (Sap25), mRNA.	13.5	9.7	0	1.4	2.9	8.32026	0.0467734	6.39255	0.0938896
NM_011415	Mus musculus snail homolog 2 (Drosophila) (Snai2), mRNA.	13.3	10.8	0	1.4	3.2	8.1999	0.0467734	7.09441	0.0938896
NM_011542	Mus musculus transcription elongation factor A (SII), 3 (Tcea3), mRNA.	110.4	32.8	5.6	17.8	57.3	4.9646	0.00782841	1.58718	0.505452
NM_010731	Mus musculus zinc finger and BTB domain containing 7a (Zbtb7a), mRNA.	10.4	4.6	0	0	4	32.8593	0.025357	15.4318	0.168532
NM_145483	Mus musculus zinc finger protein 160 (Zfp160), mRNA.	9.7	7.8	0	0	12	30.7149	0.039138	25.4714	0.0618927
NM_009557	Mus musculus zinc finger protein 46 (Zfp46), mRNA.	23.9	15.8	2.8	1.4	13.6	5.65318	0.0303314	4.00932	0.124416
NM_172993	Mus musculus zinc finger protein 512 (Zfp512), mRNA.	33.8	24.7	6.4	1.7	11.5	4.30121	0.0445568	3.36647	0.120029
NM_001004190	Mus musculus zinc finger protein 560 (Zfp560), mRNA.	9.7	7.2	0	0	6.1	30.7149	0.039138	23.5889	0.0618927
NM_144516	Mus musculus zinc finger, MYND domain containing 11 (Zmynd11), mRNA.	127	105.4	19.3	24.4	53.9	3.07464	0.0487026	2.72946	0.0708623
Regulation of apoptosis		Count	P-value	Benjamini
		13	0.017	0.77			AVC over A&V		OFT over A&V
RefSeq Accession	Gene Name	AVC	OFT	Atria	Ventricles	Twist1 null AVC	Fold Change	P-Value	Fold Change	P-Value
NM_007570	Mus musculus B-cell translocation gene 2, anti-proliferative (Btg2), mRNA.	37.4	23.7	0	7.8	19	4.91817	0.0280158	3.34264	0.142702
NM_007552	Mus musculus Bmi1 polycomb ring finger oncogene (Bmi1), mRNA.	11.2	4.9	0	0	3	35.31	0.025357	16.373	0.168532
NM_145452	Mus musculus RAS p21 protein activator 1 (Rasa1), mRNA.	50.7	41.4	9.2	5.2	35.4	3.67446	0.0413846	3.2098	0.0736096
NM_011537	Mus musculus T-box 5 (Tbx5), mRNA.	61.1	5.1	7.5	8.5	61.2	3.99096	0.0331359	0.376195	0.325012
NM_020570	Mus musculus X-ray repair complementing defective repair in Chinese hamster cells 2 (Xrcc2), mRNA.	17.3	15.9	2.4	0	10.7	6.92389	0.0480339	6.7755	0.0633104
NM_009686	Mus musculus amyloid beta (A4) precursor protein-binding, family B, member 2 (Apbb2), mRNA.	12.3	6.3	0	0	1.8	38.6798	0.0167905	20.7653	0.100576
NM_009696	Mus musculus apolipoprotein E (Apoe), mRNA.	158.3	81.3	21.4	15.2	212.4	4.56552	0.00804801	2.51144	0.113025
NM_021439	Mus musculus carbohydrate sulfotransferase 11 (Chst11), mRNA.	45.3	20.1	0	8.1	11.3	5.77804	0.0117648	2.76057	0.24253
NM_001163138	Mus musculus caspase recruitment domain family, member 6 (Card6), mRNA.	8.9	3.6	0	0	2.9	28.2642	0.039138	12.2945	0.292453
NM_010253	Mus musculus galanin (Gal), mRNA.	38.2	0	0	0	32.3	118.022	6.11e-05	1	1
NM_028680	Mus musculus intraflagellar transport 57 homolog (Chlamydomonas) (Ift57), mRNA.	21.9	11.6	1.5	0	12.7	12.7958	0.00757677	7.27821	0.0658535
NM_011415	Mus musculus snail homolog 2 (Drosophila) (Snai2), mRNA.	13.3	10.8	0	1.4	3.2	8.1999	0.0467734	7.09441	0.0938896
NM_011577	Mus musculus transforming growth factor, beta 1 (Tgfb1), mRNA.	30.5	19.6	2.8	2.6	12.8	5.71378	0.0216182	3.93821	0.106738
Cell morphogenesis		Count	P-value	Benjamini
		9	0.019	0.75			AVC over A&V		OFT over A&V
RefSeq Accession	Gene Name	AVC	OFT	Atria	Ventricles	Twist1 null AVC	Fold Change	P-Value	Fold Change	P-Value
NM_007936	Mus musculus Eph receptor A4 (Epha4), mRNA.	30.5	4.6	0	1.7	20.8	16.3321	0.00439581	2.76603	0.440358
NM_015760	Mus musculus NADPH oxidase 4 (Nox4), mRNA.	9.7	6.8	0	0	2.4	30.7149	0.039138	22.334	0.100576
NM_007471	Mus musculus amyloid beta (A4) precursor protein (App), mRNA.	308	168.4	31.7	57.7	194.6	3.65248	0.0160106	2.13731	0.160948
NM_009686	Mus musculus amyloid beta (A4) precursor protein-binding, family B, member 2 (Apbb2), mRNA.	12.3	6.3	0	0	1.8	38.6798	0.0167905	20.7653	0.100576
NM_054041	Mus musculus anthrax toxin receptor 1 (Antxr1), mRNA.	17.4	7	0	2.1	4.4	7.6097	0.0480339	3.33959	0.532914
NM_172506	Mus musculus biregional cell adhesion molecule-related/down-regulated by oncogenes (Cdon) binding protein (Boc), mRNA.	8.6	8	0	0	5.7	27.3452	0.039138	26.0988	0.0618927
NM_153529	Mus musculus neuritin 1 (Nrn1), mRNA.	9.1	0	0	0	20.3	28.8769	0.039138	1	1
NM_175549	Mus musculus roundabout homolog 2 (Drosophila) (Robo2), mRNA.	12.7	7.4	0	1.4	8.6	7.83885	0.0467734	4.92501	0.198421
NM_011577	Mus musculus transforming growth factor, beta 1 (Tgfb1), mRNA.	30.5	19.6	2.8	2.6	12.8	5.71378	0.0216182	3.93821	0.106738
Limb morphogenesis		Count	P-value	Benjamini
		5	0.036	0.8			AVC over A&V		OFT over A&V
RefSeq Accession	Gene Name	AVC	OFT	Atria	Ventricles	Twist1 null AVC	Fold Change	P-Value	Fold Change	P-Value
NM_013907	Mus musculus F-box and WD-40 domain protein 4 (Fbxw4), mRNA.	19.6	10.6	0	2.4	21.3	7.79856	0.0282683	4.54469	0.206034
NM_011537	Mus musculus T-box 5 (Tbx5), mRNA.	61.1	5.1	7.5	8.5	61.2	3.99096	0.0331359	0.376195	0.325012
NM_133723	Mus musculus aspartate-beta-hydroxylase (Asph), transcript variant 2, mRNA.	11	7	0	0	5.6	34.6974	0.025357	22.9615	0.100576
NM_021439	Mus musculus carbohydrate sulfotransferase 11 (Chst11), mRNA.	45.3	20.1	0	8.1	11.3	5.77804	0.0117648	2.76057	0.24253
NM_001025570	Mus musculus paired related homeobox 1 (Prrx1), transcript variant 3, mRNA.	8.6	0	0	0	4.7	27.3452	0.039138	1	1

## Sheet: Table S5C
Table S5. Enriched Gene Ontology biological process categories in genes enriched in the AVC and OFT (expression in tags per million)
C. Genes enriched in the OFT (p-value<0.05) but not enriched in the AVC (p-value>0.05)
Negative regulation of gene expression		Count	P-value	Benjamini
		21	2.1e-05	0.028			AVC over A&V		OFT over A&V
RefSeq Accession	Gene Name	AVC	OFT	Atria	Ventricles	Twist1 null AVC	Fold Change	P-Value	Fold Change	P-Value
NM_030887	Mus musculus Jun dimerization protein 2 (Jdp2), mRNA.	18.4	24.1	0	5.2	10	3.58343	0.132537	4.98387	0.0466103
NM_145579	Mus musculus Myb-related transcription factor, partner of profilin (Mypop), mRNA.	4.1	9.9	0	0	1.2	13.5599	0.292453	32.0598	0.025357
NM_023054	Mus musculus UTP3, small subunit (SSU) processome component, homolog (S. cerevisiae) (Utp3), mRNA.	163	250.3	26.1	42.1	28.7	2.53374	0.0862644	4.1574	0.00935414
NM_017406	Mus musculus activating transcription factor 6 beta (Atf6b), mRNA.	37.7	46	7.9	4.7	13.5	3.10646	0.0890637	4.04225	0.0372863
NM_007554	Mus musculus bone morphogenetic protein 4 (Bmp4), mRNA.	9.1	93.6	0	2.4	27.3	3.6892	0.281609	39.0917	5.65e-06
NM_009986	Mus musculus cut-like homeobox 1 (Cux1), transcript variant 1, mRNA.	7.6	8.4	0	0	1.6	24.2818	0.0618927	27.3538	0.039138
NM_008213	Mus musculus heart and neural crest derivatives expressed transcript 1 (Hand1), mRNA.	65.9	123.1	0	22.5	77.2	3.08379	0.0676861	6.14246	0.00285817
NM_008234	Mus musculus helicase, lymphoid specific (Hells), mRNA.	58.8	73	7.5	13.3	49.2	2.97321	0.0839282	3.94042	0.0217345
NM_024124	Mus musculus histone deacetylase 9 (Hdac9), mRNA.	4.4	14.2	0	0	10.3	14.4789	0.292453	45.5504	0.00779557
NM_178591	Mus musculus neuregulin 1 (Nrg1), mRNA.	7.9	16.3	0	0	0	25.2008	0.0618927	52.1389	0.00386393
NM_173440	Mus musculus nuclear receptor interacting protein 1 (Nrip1), mRNA.	6.9	8.4	0	0	2.4	22.1374	0.100576	27.3538	0.039138
NM_021501	Mus musculus protein inhibitor of activated STAT 4 (Pias4), mRNA.	5.1	8.6	0	0	3	16.6233	0.168532	27.9812	0.039138
NM_009029	Mus musculus retinoblastoma 1 (Rb1), mRNA.	15.3	19	2.4	0	5.2	6.13827	0.0840804	8.07055	0.0282683
NM_009031	Mus musculus retinoblastoma binding protein 7 (Rbbp7), mRNA.	5.4	10.5	0	0	1.9	17.5423	0.168532	33.9422	0.025357
NM_011385	Mus musculus ski sarcoma viral oncogene homolog (avian) (Ski), mRNA.	206.6	263.4	43.3	34.1	106.4	2.83026	0.0554339	3.85715	0.0129112
NM_011599	Mus musculus transducin-like enhancer of split 1, homolog of Drosophila E(spl) (Tle1), mRNA.	16.6	27	4.9	0	6.4	3.41733	0.206427	5.88186	0.03151
NM_007855	Mus musculus twist homolog 2 (Drosophila) (Twist2), mRNA.	14.8	35.9	1.3	1.7	9.8	4.8786	0.0840804	12.4357	0.00163083
NM_020594	Mus musculus zinc finger CCCH type containing 8 (Zc3h8), mRNA.	6.4	20.5	0	0	5.2	20.6057	0.100576	65.3157	0.00149101
XM_001478602	PREDICTED: Mus musculus similar to FOG (LOC100047651), mRNA.	6.1	10.8	0	0	1.2	19.6867	0.100576	34.8834	0.025357
NM_023684	Mus musculus Lck interacting transmembrane adaptor 1 (Lime1), mRNA.	27	29.8	4.1	2.6	12.6	4.14113	0.0652184	4.87103	0.0382518
NM_199449	Mus musculus zinc fingers and homeoboxes 2 (Zhx2), mRNA.	4.4	8.5	0	0	13.3	14.4789	0.292453	27.6675	0.039138
Vasculature development		Count	P-value	Benjamini
		14	0.00033	0.031			AVC over A&V		OFT over A&V
RefSeq Accession	Gene Name	AVC	OFT	Atria	Ventricles	Twist1 null AVC	Fold Change	P-Value	Fold Change	P-Value
NM_011441	Mus musculus SRY-box containing gene 17 (Sox17), mRNA.	4.8	15.6	1.5	0	7.8	2.9513	0.440358	9.72082	0.0244504
NM_007554	Mus musculus bone morphogenetic protein 4 (Bmp4), mRNA.	9.1	93.6	0	2.4	27.3	3.6892	0.281609	39.0917	5.65e-06
NM_009142	Mus musculus chemokine (C-X3-C motif) ligand 1 (Cx3cl1), mRNA.	7.7	10.3	0	0	1.6	24.5881	0.0618927	33.3147	0.025357
NM_019454	Mus musculus delta-like 4 (Drosophila) (Dll4), mRNA.	4.9	8.4	0	0	0.6	16.0106	0.168532	27.3538	0.039138
NM_010111	Mus musculus ephrin B2 (Efnb2), mRNA.	37.9	93.8	15	11.8	51.8	1.49739	0.554443	3.94095	0.0190321
NM_010197	Mus musculus fibroblast growth factor 1 (Fgf1), mRNA.	1.8	12.1	0	0	0	6.51411	1	38.962	0.0167905
NM_008213	Mus musculus heart and neural crest derivatives expressed transcript 1 (Hand1), mRNA.	65.9	123.1	0	22.5	77.2	3.08379	0.0676861	6.14246	0.00285817
NM_010402	Mus musculus heart and neural crest derivatives expressed transcript 2 (Hand2), mRNA.	6.9	10.6	0	0	13.1	22.1374	0.100576	34.2559	0.025357
NM_010415	Mus musculus heparin-binding EGF-like growth factor (Hbegf), mRNA.	15.8	20.7	2.6	1.7	16.2	3.74662	0.124416	5.20536	0.0475653
NM_022410	Mus musculus myosin, heavy polypeptide 9, non-muscle (Myh9), transcript variant 1, mRNA.	11.2	26.2	1.5	0	20	6.63579	0.0938896	16.1937	0.00269793
NM_009116	Mus musculus paired related homeobox 2 (Prrx2), mRNA.	87.6	132.8	17.8	24.4	30.9	2.19758	0.162928	3.55719	0.0257271
NM_152813	Mus musculus phospholipase C, delta 3 (Plcd3), mRNA.	5.1	17.5	0	0	1.5	16.6233	0.168532	55.9037	0.00277856
NM_026376	Mus musculus plexin D1 (Plxnd1), mRNA.	39.9	70.3	6.4	6.6	22.9	3.19059	0.0783281	5.98386	0.00482428
NM_013657	Mus musculus sema domain, immunoglobulin domain (Ig), short basic domain, secreted, (semaphorin) 3C (Sema3c), mRNA.	36.4	158.4	13.3	36.9	50.4	0.77249	0.677363	3.56951	0.0225009
Heart development		Count	P-value	Benjamini
		12	0.0014	0.092			AVC over A&V		OFT over A&V
RefSeq Accession	Gene Name	AVC	OFT	Atria	Ventricles	Twist1 null AVC	Fold Change	P-Value	Fold Change	P-Value
NM_021459	Mus musculus ISL1 transcription factor, LIM/homeodomain (Isl1), mRNA.	2.3	72.9	1.5	0	3.1	1.51204	1	44.7112	2.74e-05
NM_130863	Mus musculus adrenergic receptor kinase, beta 1 (Adrbk1), mRNA.	25	26.9	2.1	3.8	21	4.2905	0.0783729	4.9197	0.03151
NM_028835	Mus musculus autophagy-related 7 (yeast) (Atg7), mRNA.	6.1	13.1	1.5	0	4.9	3.69971	0.29399	8.19419	0.0467734
NM_007554	Mus musculus bone morphogenetic protein 4 (Bmp4), mRNA.	9.1	93.6	0	2.4	27.3	3.6892	0.281609	39.0917	5.65e-06
NM_007963	Mus musculus MDS1 and EVI1 complex locus (Mecom), transcript variant 1, mRNA.	20.2	23.9	0	3.1	34.8	6.3691	0.0600227	8.00148	0.0134416
NM_025462	Mus musculus endothelin converting enzyme 2 (Ece2), transcript variant 3, mRNA.	5.9	12.7	0	0	8.4	19.074	0.168532	40.8444	0.011339
NM_008213	Mus musculus heart and neural crest derivatives expressed transcript 1 (Hand1), mRNA.	65.9	123.1	0	22.5	77.2	3.08379	0.0676861	6.14246	0.00285817
NM_010402	Mus musculus heart and neural crest derivatives expressed transcript 2 (Hand2), mRNA.	6.9	10.6	0	0	13.1	22.1374	0.100576	34.2559	0.025357
NM_024124	Mus musculus histone deacetylase 9 (Hdac9), mRNA.	4.4	14.2	0	0	10.3	14.4789	0.292453	45.5504	0.00779557
NM_178591	Mus musculus neuregulin 1 (Nrg1), mRNA.	7.9	16.3	0	0	0	25.2008	0.0618927	52.1389	0.00386393
NM_013657	Mus musculus sema domain, immunoglobulin domain (Ig), short basic domain, secreted, (semaphorin) 3C (Sema3c), mRNA.	36.4	158.4	13.3	36.9	50.4	0.77249	0.677363	3.56951	0.0225009
XM_001478602	PREDICTED: Mus musculus similar to FOG (LOC100047651), mRNA.	6.1	10.8	0	0	1.2	19.6867	0.100576	34.8834	0.025357
Morphogenesis of an epithelium		Count	P-value	Benjamini
		10	0.0027	0.15			AVC over A&V		OFT over A&V
RefSeq Accession	Gene Name	AVC	OFT	Atria	Ventricles	Twist1 null AVC	Fold Change	P-Value	Fold Change	P-Value
NM_175473	Mus musculus Fraser syndrome 1 homolog (human) (Fras1), mRNA.	15.5	25.4	4.7	0	23.2	3.32793	0.206427	5.76662	0.0382517
NM_021423	Mus musculus SH3/ankyrin domain gene 3 (Shank3), mRNA.	8.2	9.7	0	0	6.4	26.1198	0.0618927	31.4323	0.025357
NM_007554	Mus musculus bone morphogenetic protein 4 (Bmp4), mRNA.	9.1	93.6	0	2.4	27.3	3.6892	0.281609	39.0917	5.65e-06
NM_177798	Mus musculus fibroblast growth factor receptor substrate 2 (Frs2), mRNA.	9.9	26.8	0	4.3	13.1	2.36042	0.457952	6.67246	0.0160224
NM_016697	Mus musculus glypican 3 (Gpc3), mRNA.	560.9	1337.6	223	175.9	850.4	1.49487	0.431225	3.81134	0.0100641
NM_134032	Mus musculus homeo box B2 (Hoxb2), mRNA.	3.6	8.9	0	0	4.2	12.0282	0.292453	28.9224	0.039138
NM_001081171	Mus musculus laminin, alpha 5 (Lama5), mRNA.	26	28.3	2.8	4	13	3.91154	0.0783729	4.5381	0.0455632
NM_008881	Mus musculus plexin A1 (Plxna1), mRNA.	23.7	28.1	2.8	2.1	16.3	4.85077	0.0570114	6.1187	0.0260525
NM_026376	Mus musculus plexin D1 (Plxnd1), mRNA.	39.9	70.3	6.4	6.6	22.9	3.19059	0.0783281	5.98386	0.00482428
NM_013657	Mus musculus sema domain, immunoglobulin domain (Ig), short basic domain, secreted, (semaphorin) 3C (Sema3c), mRNA.	36.4	158.4	13.3	36.9	50.4	0.77249	0.677363	3.56951	0.0225009
Negative regulation of signal transduction		Count	P-value	Benjamini
		10	0.0025	0.14			AVC over A&V		OFT over A&V
RefSeq Accession	Gene Name	AVC	OFT	Atria	Ventricles	Twist1 null AVC	Fold Change	P-Value	Fold Change	P-Value
NM_054056	Mus musculus PRKC, apoptosis, WT1, regulator (Pawr), mRNA.	12.5	23.9	1.3	0	38	8.3314	0.0658535	16.6686	0.00445191
NM_011441	Mus musculus SRY-box containing gene 17 (Sox17), mRNA.	4.8	15.6	1.5	0	7.8	2.9513	0.440358	9.72082	0.0244504
NM_130863	Mus musculus adrenergic receptor kinase, beta 1 (Adrbk1), mRNA.	25	26.9	2.1	3.8	21	4.2905	0.0783729	4.9197	0.03151
NM_011356	Mus musculus frizzled-related protein (Frzb), mRNA.	2.6	13.3	0	0	4	8.96483	0.528302	42.7268	0.011339
NM_016697	Mus musculus glypican 3 (Gpc3), mRNA.	560.9	1337.6	223	175.9	850.4	1.49487	0.431225	3.81134	0.0100641
NM_172668	Mus musculus low density lipoprotein receptor-related protein 4 (Lrp4), transcript variant 1, mRNA.	10	15.8	1.3	0	7	6.70752	0.0938896	11.0938	0.0244504
NM_172142	Mus musculus nuclear factor of kappa light polypeptide gene enhancer in B-cells inhibitor, delta (Nfkbid), mRNA.	7.1	18.4	0	2.6	3.9	2.67964	0.532914	7.18639	0.0367157
NM_009063	Mus musculus regulator of G-protein signaling 5 (Rgs5), mRNA.	1.5	41	0	0	3.6	5.59509	1	129.631	3.39e-05
NM_011385	Mus musculus ski sarcoma viral oncogene homolog (avian) (Ski), mRNA.	206.6	263.4	43.3	34.1	106.4	2.83026	0.0554339	3.85715	0.0129112
NM_023684	Mus musculus Lck interacting transmembrane adaptor 1 (Lime1), mRNA.	27	29.8	4.1	2.6	12.6	4.14113	0.0652184	4.87103	0.0382518
Neural crest cell differentiation		Count	P-value	Benjamini
		4	0.018	0.49			AVC over A&V		OFT over A&V
RefSeq Accession	Gene Name	AVC	OFT	Atria	Ventricles	Twist1 null AVC	Fold Change	P-Value	Fold Change	P-Value
NM_021459	Mus musculus ISL1 transcription factor, LIM/homeodomain (Isl1), mRNA.	2.3	72.9	1.5	0	3.1	1.51204	1	44.7112	2.74e-05
NM_010402	Mus musculus heart and neural crest derivatives expressed transcript 2 (Hand2), mRNA.	6.9	10.6	0	0	13.1	22.1374	0.100576	34.2559	0.025357
NM_001081171	Mus musculus laminin, alpha 5 (Lama5), mRNA.	26	28.3	2.8	4	13	3.91154	0.0783729	4.5381	0.0455632
NM_013657	Mus musculus sema domain, immunoglobulin domain (Ig), short basic domain, secreted, (semaphorin) 3C (Sema3c), mRNA.	36.4	158.4	13.3	36.9	50.4	0.77249	0.677363	3.56951	0.0225009
Cytoskeleton Organization		Count	P-value	Benjamini
		12	0.022	0.52			AVC over A&V		OFT over A&V
RefSeq Accession	Gene Name	AVC	OFT	Atria	Ventricles	Twist1 null AVC	Fold Change	P-Value	Fold Change	P-Value
NM_172868	Mus musculus paralemmin 2 (Palm2), mRNA.	48.3	102.1	9.4	19.6	38.4	1.75958	0.36377	3.96178	0.0186569
NM_023831	Mus musculus RIKEN cDNA 1500035H01 gene (1500035H01Rik), mRNA.	53.3	76.3	9.2	12.6	25.8	2.5772	0.120006	3.93553	0.0239897
NM_012026	Mus musculus Rho-guanine nucleotide exchange factor (Rgnef), mRNA.	8.4	31.9	1.7	0	5.8	4.51097	0.198421	17.6809	0.00291645
NM_026552	Mus musculus actin related protein 2/3 complex, subunit 4 (Arpc4), mRNA.	108.3	151.3	19.1	19.7	215.6	2.95074	0.0572783	4.40329	0.00841832
NM_173762	Mus musculus centromere protein E (Cenpe), mRNA.	88.8	115	22.3	18.5	36.4	2.30336	0.138044	3.18635	0.0436696
NM_007925	Mus musculus elastin (Eln), mRNA.	5.3	37.7	0	0	2.2	17.236	0.168532	119.278	6.11e-05
NM_011711	Mus musculus formin-like 3 (Fmnl3), mRNA.	7.4	11.6	0	0	1.2	23.6691	0.0618927	37.3933	0.0167905
NM_022410	Mus musculus myosin, heavy polypeptide 9, non-muscle (Myh9), transcript variant 1, mRNA.	11.2	26.2	1.5	0	20	6.63579	0.0938896	16.1937	0.00269793
NM_177340	Mus musculus synaptopodin (Synpo), transcript variant A, mRNA.	46.5	73.2	6	16.6	5.9	2.16999	0.225723	3.64145	0.0356578
NM_011526	Mus musculus transgelin (Tagln), mRNA.	171.5	443.3	51.4	70.6	112.9	1.49406	0.454967	4.1251	0.00812638
NM_182839	Mus musculus tubulin polymerization promoting protein (Tppp), mRNA.	15.6	30.2	0	1.9	3.2	7.57046	0.0633104	15.4097	0.00439581
NM_027999	Mus musculus HAUS augmin-like complex, subunit 5 (Haus5), mRNA.	12.2	21.3	1.9	0	23.5	5.84971	0.151714	10.7254	0.0219175
