# Supplementary material for: Twist1 Transcriptional Targets in the Developing Atrio-Ventricular Canal of the Mouse
Source: PLoS One. 2012 Jul 16;7(7):e40815. doi: 10.1371/journal.pone.0040815 (PMC3397961; doi:10.1371/journal.pone.0040815)
Supplement: Table S6 — Altered gene expression in the Twist1 null AVC. Table S6A identifies the 283 genes down-regulated in the Twist1 null AVC library while Table S6B identifies the 621 genes up-regulated in the Twist1 null AVC library. A heat-map of the data is shown in Figure 2. Expression values are listed as tags per million for each library and only genes with more than 5 raw tags were considered expressed. Fold changes and p-values are provided as calculated by edgeR as the normalized fold-change of Twist1 null AVC over wild-type (WT) AVC expression. Also included are AVC and OFT fold changes and p-values. Genes were considered up- or down-regulated if the p-value was less than 0.05 but no fold change cut-off was used. (XLS) [file pone.0040815.s008.xls]

## Sheet: Table S6A
Table S6. Altered gene expression in the Twist1 null AVC (expression in tags per million)
A. 283 Genes down-regulated in the Twist1 null AVC (p-value<0.05)							Twist1 over WT AVC		AVC over A&V		OFT over A&V
RefSeq Accession	Gene Name	AVC	OFT	Atria	Ventricles	Twist1 null AVC	Fold Change	P-Value	Fold Change	P-Value	Fold Change	P-Value
NM_011658	Mus musculus twist homolog 1 (Drosophila) (Twist1), mRNA.	918.01	299.07	63.4	55.9	4.55	0.00625399	8.48566e-13	8.16187	0.000136037	2.84588	0.0489876
NR_003278	Mus musculus 18S RNA (Rn18s), non-coding RNA.	659.6	908.61	7.29	4.5	14.105	0.0258265	6.59597e-09	57.8195	1.39201e-09	85.0656	8.44865e-11
NR_003279	Mus musculus 28S ribosomal RNA (LOC236598), non-coding RNA.	694.25	981.9	2.79	0	18.498	0.0320708	1.79153e-08	235.458	6.5543e-12	354.361	2.99582e-13
NM_011864	Mus musculus 3'-phosphoadenosine 5'-phosphosulfate synthase 2 (Papss2), mRNA.	218.9	115.5	0	0	12.019	0.0663608	7.4158e-06	671.577	3.17606e-09	363.364	2.86868e-07
NM_009936	Mus musculus collagen, type IX, alpha 3 (Col9a3), mRNA.	120.47	38.2	3	0	9.41	0.0948234	0.000109493	38.387	3.82913e-06	13.0287	0.00352847
NM_201637	Mus musculus chromodomain helicase DNA binding protein 8 (Chd8), mRNA.	46.926	29.82	0	2.13	1.387	0.0410583	0.000143533	20.2736	0.000481145	13.7434	0.00439581
NM_027427	Mus musculus TAF15 RNA polymerase II, TATA box binding protein (TBP)-associated factor (Taf15), mRNA.	104.63	92.04	7.29	10.9	7.78	0.0910536	0.000170818	6.01918	0.00322601	5.65955	0.00537933
NM_009112	Mus musculus S100 calcium binding protein A10 (calpactin) (S100a10), mRNA.	158.14	209.7	61.26	54	14.622	0.111364	0.000200134	1.45726	0.482933	2.06591	0.173427
NM_007833	Mus musculus decorin (Dcn), mRNA.	60.38	41.79	33.6	33.9	4.704	0.0966152	0.000441803	0.95179	0.967264	0.705896	0.530854
NM_010181	Mus musculus fibrillin 2 (Fbn2), mRNA.	327	232	30.9	29.6	39.07	0.142931	0.000456503	5.72053	0.00159433	4.3414	0.00778508
NM_008726	Mus musculus natriuretic peptide precursor type B (Nppb), mRNA.	255	156	871	3750	30.7	0.144106	0.000569466	0.0587519	5.41723e-07	0.0384713	2.3485e-08
NM_029770	Mus musculus unc-5 homolog B (C. elegans) (Unc5b), mRNA.	380.988	247.17	22.1	22.7	49.961	0.15669	0.000720401	8.98177	0.000131377	6.2334	0.00112824
NM_009304	Mus musculus synaptogyrin 2 (Syngr2), mRNA.	41.43	27.36	15.2	15.2	2.232	0.069311	0.000835475	1.44312	0.582282	1.02482	1
NM_172290	Mus musculus neurotrimin (Ntm), mRNA.	18.888	13.7	0	0	0	0.0141682	0.000835737	58.8982	0.00277856	43.9817	0.00779557
NM_009930	Mus musculus collagen, type III, alpha 1 (Col3a1), mRNA.	1441.98	2334.31	94.93	108.74	206.94	0.170813	0.000876902	7.51782	0.000200548	13.014	4.4987e-06
NM_007475	Mus musculus ribosomal protein, large, P0 (Rplp0), mRNA.	82.42	97.01	0	0	9.4	0.138524	0.00112212	253.424	3.73071e-06	305.323	9.83181e-07
NM_026083	Mus musculus zinc finger CCCH type containing 13 (Zc3h13), mRNA.	32.9	31.9	8.79	5.45	1.849	0.0727291	0.00113002	2.42219	0.195983	2.50944	0.195983
NM_007542	Mus musculus biglycan (Bgn), mRNA.	49.35	36.92	0	0	4.551	0.115617	0.0013709	152.332	9.29448e-05	116.768	7.51367e-05
NM_008817	Mus musculus paternally expressed 3 (Peg3), mRNA.	16.786	17.28	0	0	0	0.015911	0.00149101	52.465	0.00386393	55.2762	0.00386393
NM_010820	Mus musculus multiple PDZ domain protein (Mpdz), mRNA.	54.2	37.6	13.5	14.9	5.544	0.12508	0.00162361	2.01701	0.250176	1.49942	0.554443
NM_020601	Mus musculus transducin (beta)-like 1 X-linked (Tbl1x), mRNA.	24.15	19.94	0	0	0.616	0.0402616	0.00168089	75.1342	0.000835737	63.4333	0.00202351
NM_019932	Mus musculus platelet factor 4 (Pf4), mRNA.	23.7	3.04	1.93	3.79	0.925	0.0559864	0.00168089	4.21115	0.0570114	0.620562	0.733094
NM_029023	Mus musculus serine carboxypeptidase 1 (Scpep1), mRNA.	47.27	39.68	65.6	64.19	4.47	0.11822	0.00175208	0.389172	0.0864494	0.349708	0.0627295
NM_019824	Mus musculus actin related protein 2/3 complex, subunit 3 (Arpc3), mRNA.	191.44	180.47	220	327	28.62	0.178892	0.00191285	0.37249	0.0563347	0.375719	0.0591426
NM_007657	Mus musculus CD9 antigen (Cd9), mRNA.	29.65	19.6	3.64	10.2	2	0.0884311	0.00197101	2.25063	0.252614	1.59511	0.517576
NM_009794	Mus musculus calpain 2 (Capn2), mRNA.	108.088	101.76	22.9	43.8	14.662	0.163842	0.00201149	1.71969	0.326296	1.73189	0.330733
NM_134041	Mus musculus RIKEN cDNA 4930427A07 gene (4930427A07Rik), mRNA.	52.05	40.46	11.8	17.03	5.402	0.127825	0.00203298	1.91074	0.290518	1.59032	0.439423
NM_025372	Mus musculus timeless interacting protein (Tipin), mRNA.	51	37.6	31.5	26.8	5.78	0.139846	0.00227987	0.930656	0.924551	0.735171	0.58957
NM_026225	Mus musculus component of oligomeric golgi complex 6 (Cog6), mRNA.	56.3	63.41	7.5	6.87	6.475	0.141462	0.00229205	4.09158	0.0239561	4.9191	0.0129005
NM_009656	Mus musculus aldehyde dehydrogenase 2, mitochondrial (Aldh2), nuclear gene encoding mitochondrial protein, mRNA.	33.95	28.3	2.14	0	3.01	0.112041	0.00250809	14.6766	0.00291645	13.0067	0.005437
NM_146142	Mus musculus tudor domain containing 7 (Tdrd7), mRNA.	53.8	37.2	20.6	31	6.01	0.137004	0.00283478	1.10801	0.882887	0.821208	0.773186
NM_011427	Mus musculus snail homolog 1 (Drosophila) (Snai1), mRNA.	43.47	18.4	2.14	1.42	4.78	0.136635	0.00292425	11.9282	0.00212487	5.42759	0.0761369
NM_025556	Mus musculus RIKEN cDNA 2410022L05 gene (2410022L05Rik), mRNA.	43.09	73.51	11.8	18	4.009	0.115956	0.00292425	1.5318	0.505266	2.78352	0.0785221
NR_002321	Mus musculus taurine upregulated gene 1 (Tug1), transcript variant a, non-coding RNA.	221.778	248.68	11.4	31.3	36.443	0.196179	0.00307059	5.4872	0.00260238	6.577	0.000912715
NM_011607	Mus musculus tenascin C (Tnc), mRNA.	47.7	523.09	3.64	0	4.85	0.127152	0.0032451	12.809	0.00131575	148.734	4.75556e-11
NM_009503	Mus musculus valosin containing protein (Vcp), mRNA.	249.988	269	77.8	86.4	41.9	0.200212	0.00330359	1.61775	0.355331	1.86136	0.232494
NM_001033273	Mus musculus RIKEN cDNA 5031439G07 gene (5031439G07Rik), mRNA.	25.988	39.31	1.5	1.66	1.54	0.0782489	0.00357192	7.98243	0.0244026	12.7921	0.00296992
NM_025633	Mus musculus methionine aminopeptidase-like 1 (Metapl1), mRNA.	46.388	48.44	0	1.89	5.775	0.153629	0.00366199	22.2109	0.000481145	24.5993	0.000349751
NM_138591	Mus musculus G elongation factor, mitochondrial 1 (Gfm1), nuclear gene encoding mitochondrial protein, mRNA.	57	56.42	29.1	41.4	7.24	0.15427	0.0037687	0.860454	0.803341	0.910343	0.868214
NM_023312	Mus musculus NADH dehydrogenase (ubiquinone) 1 alpha subcomplex, 13 (Ndufa13), mRNA.	218.47	152.14	84.2	88.3	37.285	0.204031	0.00378791	1.34627	0.581917	1.00284	1
NM_007742	Mus musculus collagen, type I, alpha 1 (Col1a1), mRNA.	160.2	204.19	24.9	19.7	26.16	0.195884	0.0037892	3.79787	0.0169936	5.17342	0.00333748
NM_027204	Mus musculus mitochondrial ribosomal protein L12 (Mrpl12), nuclear gene encoding mitochondrial protein, mRNA.	154.8	168	142	388	25.12	0.194268	0.00386305	0.311043	0.0247409	0.360957	0.0489109
NM_018794	Mus musculus ATPase, H+ transporting, lysosomal accessory protein 1 (Atp6ap1), mRNA.	115.13	80.53	39	47.4	18.022	0.187921	0.00387431	1.41496	0.540777	1.05944	0.923747
NM_008788	Mus musculus procollagen C-endopeptidase enhancer protein (Pcolce), mRNA.	202.26	274.92	41.1	34.6	35.1	0.20743	0.00396173	2.8334	0.0560093	4.11531	0.00936868
NM_026558	Mus musculus family with sequence similarity 92, member A (Fam92a), mRNA.	94.788	94.7	191	343.66	14.32	0.181758	0.00411989	0.189076	0.00198071	0.201991	0.0028092
NM_001001491	Mus musculus tropomyosin 4 (Tpm4), mRNA.	45.47	57.91	0	0	5.085	0.13846	0.00413927	140.385	2.3359e-05	182.653	4.51797e-06
NM_009919	Mus musculus cornichon homolog (Drosophila) (Cnih), mRNA.	79.18	79.17	21.86	20.56	11.559	0.177027	0.00430547	1.97741	0.248092	2.11397	0.202017
NM_025570	Mus musculus mitochondrial ribosomal protein L20 (Mrpl20), nuclear gene encoding mitochondrial protein, mRNA.	127	93.6	54.9	69.6	21.2	0.200256	0.00434593	1.08451	0.879753	0.855491	0.782084
NM_030109	Mus musculus splicing factor 3b, subunit 2 (Sf3b2), mRNA.	59.29	52.17	2.14	5.21	8.48	0.174269	0.00438182	8.23768	0.0032451	7.74486	0.00292425
XR_032032	PREDICTED: Mus musculus similar to glyceraldehyde-3-phosphate dehydrogenase (LOC674324), misc RNA.	19.8	2.85	14.4	13.5	1	0.0727906	0.00445191	0.757683	0.690652	0.12953	0.0134416
NM_011965	Mus musculus proteasome (prosome, macropain) subunit, alpha type 1 (Psma1), mRNA.	187.15	227.14	292	324	33.18	0.212084	0.00464991	0.323543	0.0296718	0.419648	0.091369
NM_172930	Mus musculus family with sequence similarity 70, member A (Fam70a), mRNA.	35.19	6.65	25.71	33.6	3.856	0.138428	0.00467764	0.633263	0.435402	0.133777	0.00382179
NM_023054	Mus musculus UTP3, small subunit (SSU) processome component, homolog (S. cerevisiae) (Utp3), mRNA.	162.988	250.28	26.1	42.1	28.7	0.210737	0.00470173	2.53374	0.0862644	4.1574	0.00935414
NM_029726	Mus musculus triadin (Trdn), mRNA.	63.518	39.5	0	0	8.552	0.164657	0.0049915	195.526	2.0901e-05	124.925	4.99656e-05
NM_133748	Mus musculus insulin induced gene 2 (Insig2), transcript variant 1, mRNA.	38.8	35.12	6.43	14.2	4.32	0.13785	0.0050363	1.98344	0.303695	1.91895	0.313395
NM_177066	Mus musculus TNNI3 interacting kinase (Tnni3k), mRNA.	12.5	15.34	0	0	0	0.021268	0.00544751	39.2924	0.0167905	49.0015	0.00544751
NM_016798	Mus musculus PDZ and LIM domain 3 (Pdlim3), mRNA.	190.3	165.91	3.42	2.84	34.271	0.215499	0.00553264	30.6807	1.00033e-06	28.5464	2.12879e-06
NM_007606	Mus musculus carbonic anhydrase 3 (Car3), mRNA.	85.12	113.77	7.29	4.74	13.986	0.19823	0.00557138	7.33951	0.00210193	10.4735	0.000316101
NM_183046	Mus musculus kinesin family member 20B (Kif20b), mRNA.	84.44	113.04	21.6	29.8	13.79	0.197059	0.00557138	1.74112	0.335997	2.4899	0.104725
NM_025321	Mus musculus succinate dehydrogenase complex, subunit C, integral membrane protein (Sdhc), nuclear gene encoding mitochondrial protein, mRNA.	258.15	318.09	16.3	59.9	48.1	0.222391	0.00566331	3.59146	0.0182473	4.73018	0.00424201
NM_019564	Mus musculus HtrA serine peptidase 1 (Htra1), mRNA.	70.26	31.9	0	0	10.55	0.182499	0.00570382	216.357	1.08358e-05	101.082	0.000144245
NM_133976	Mus musculus IMP3, U3 small nucleolar ribonucleoprotein, homolog (yeast) (Imp3), mRNA.	87.9	82	33	30.8	14.1	0.193284	0.00603053	1.46257	0.50734	1.45919	0.519211
NM_020619	Mus musculus mannosyl-oligosaccharide glucosidase (Mogs), mRNA.	42.088	33.94	31.1	21.5	5.39	0.157992	0.00603992	0.852097	0.829804	0.734836	0.592024
NM_030238	Mus musculus dynein cytoplasmic 1 heavy chain 1 (Dync1h1), mRNA.	28.608	28.71	1.5	0	2.78	0.124757	0.00604324	16.653	0.00676017	17.7204	0.00168089
NM_010209	Mus musculus fumarate hydratase 1 (Fh1), mRNA.	92.54	129.44	6.86	11.37	15.004	0.195239	0.00609156	5.31359	0.00625943	7.93523	0.000812813
NM_177727	Mus musculus LSM14 homolog B (SCD6, S. cerevisiae) (Lsm14b), mRNA.	65.36	49.38	49.9	55.83	9.858	0.183438	0.00609374	0.658891	0.443346	0.533004	0.253654
NM_177340	Mus musculus synaptopodin (Synpo), transcript variant A, mRNA.	46.46	73.23	6	16.6	5.929	0.155844	0.00622285	2.16999	0.225723	3.64145	0.0356578
NM_010385	Mus musculus H2-K region expressed gene 2 (H2-Ke2), mRNA.	78.3	108	20.8	27.5	12.4	0.191165	0.0063261	1.71872	0.338309	2.53165	0.102134
NM_177111	Mus musculus coiled-coil domain containing 66 (Ccdc66), mRNA.	32.3	39.46	1.5	1.89	3.24	0.125192	0.00643364	9.28381	0.00881566	12.0687	0.00296992
NM_019435	Mus musculus NADH dehydrogenase (ubiquinone) 1 beta subcomplex, 11 (Ndufb11), mRNA.	286	329	306	444	55.7	0.232371	0.00672388	0.405783	0.0782041	0.499161	0.17307
NM_201406	Mus musculus phosphatidylinositol glycan anchor biosynthesis, class S (Pigs), mRNA.	23.08	15.73	1.93	2.13	1.54	0.0879581	0.00676017	5.65256	0.0378874	4.11959	0.124416
NM_009321	Mus musculus tubulin cofactor A (Tbca), mRNA.	50.4	51.6	71.6	97.8	7.4	0.179058	0.0070953	0.31778	0.0348862	0.347838	0.0488225
NM_007829	Mus musculus Fas death domain-associated protein (Daxx), mRNA.	63.05	126.9	11.6	4.5	9.784	0.188219	0.00725152	4.10086	0.0273786	8.78921	0.000425383
NM_008597	Mus musculus matrix Gla protein (Mgp), mRNA.	12.3	1.9	2.57	1.66	0	0.0216063	0.00779557	2.93348	0.269298	0.549478	0.664215
NM_021521	Mus musculus mediator of RNA polymerase II transcription, subunit 12 homolog (yeast) (Med12), mRNA.	79.85	78.99	9.43	4.97	13.448	0.202186	0.00786212	5.78502	0.00664474	6.11098	0.00417473
NM_019521	Mus musculus growth arrest specific 6 (Gas6), mRNA.	66.79	36.79	3	0	11.02	0.199116	0.00790863	21.3263	0.000189142	12.5552	0.00420647
NM_008566	Mus musculus minichromosome maintenance deficient 5, cell division cycle 46 (S. cerevisiae) (Mcm5), mRNA.	218.48	185	63.6	46.4	44.233	0.241544	0.00833656	2.10879	0.158718	1.90982	0.219315
NM_011947	Mus musculus mitogen-activated protein kinase kinase kinase 3 (Map3k3), mRNA.	21.42	18.2	0	0	1.62	0.100346	0.00845153	66.5567	0.00149101	58.0998	0.00277856
NM_133762	Mus musculus non-SMC condensin II complex, subunit G2 (Ncapg2), mRNA.	52.49	32.7	6.22	9.24	7.708	0.178694	0.00878587	3.5538	0.0453095	2.37345	0.21895
NM_178374	Mus musculus snurportin 1 (Snupn), mRNA.	51.88	71.94	12.9	10.4	8.009	0.187589	0.00878587	2.34859	0.158513	3.47124	0.0385546
NM_007743	Mus musculus collagen, type I, alpha 2 (Col1a2), mRNA.	234.738	239.07	126.36	111.1	48.01	0.244126	0.00951069	1.05096	0.934434	1.14499	0.807113
NM_028292	Mus musculus protein phosphatase methylesterase 1 (Ppme1), mRNA.	51.18	47.6	3.21	8.29	7.86	0.187829	0.00974691	4.625	0.0177522	4.59435	0.0226508
NM_013846	Mus musculus receptor tyrosine kinase-like orphan receptor 2 (Ror2), mRNA.	46.24	17.08	13.3	20.6	7.321	0.192682	0.00990408	1.44468	0.532478	0.57822	0.445422
NM_009302	Mus musculus SWA-70 protein (Swap70), mRNA.	33.79	29.84	4.5	6.16	4.24	0.154589	0.0104408	3.29695	0.0968126	3.10779	0.0915525
NM_134123	Mus musculus RNA binding motif protein 16 (Rbm16), mRNA.	54.788	52.63	9	9.71	8.86	0.197148	0.0105854	3.07608	0.0701667	3.15571	0.0701667
NM_015784	Mus musculus periostin, osteoblast specific factor (Postn), mRNA.	144.098	138.61	52.5	32.9	29.016	0.240797	0.0107369	1.79111	0.284551	1.84229	0.257092
NM_009975	Mus musculus casein kinase 2, beta polypeptide (Csnk2b), mRNA.	99.04	90.14	51	40.7	19.01	0.23038	0.0107634	1.14749	0.821973	1.11705	0.860215
NM_009818	Mus musculus catenin (cadherin associated protein), alpha 1 (Ctnna1), mRNA.	458.46	371.54	65.36	112.89	100.462	0.261146	0.0108138	2.73193	0.0541294	2.36763	0.098146
NM_177412	Mus musculus transmembrane and coiled coil domains 1 (Tmcc1), mRNA.	50.48	39.88	1.71	6.39	7.93	0.190419	0.0108257	6.39846	0.00784068	5.40535	0.0179792
NM_019718	Mus musculus ADP-ribosylation factor-like 3 (Arl3), mRNA.	66.3	43.1	17.6	46.4	11.9	0.216691	0.0108574	1.10106	0.903948	0.767255	0.65766
NM_011448	Mus musculus SRY-box containing gene 9 (Sox9), mRNA.	514.35	376.67	4.07	4.26	113.45	0.262825	0.0109183	63.0805	2.65513e-09	49.3302	1.08828e-08
NM_007404	Mus musculus a disintegrin and metallopeptidase domain 9 (meltrin gamma) (Adam9), mRNA.	90.18	75.9	4.93	4.5	17.71	0.235698	0.0111205	9.84598	0.000538514	8.85243	0.00124728
NM_029928	Mus musculus protein tyrosine phosphatase, receptor type, B (Ptprb), mRNA.	10.7	20.13	0	0	0	0.0247572	0.011339	33.7783	0.025357	64.0608	0.00149101
XM_001478949	PREDICTED: Mus musculus similar to thyroid hormone receptor (LOC100047427), mRNA.	10.368	10.25	1.5	1.42	0	0.0254532	0.011339	3.49127	0.206034	3.67926	0.206034
NM_024198	Mus musculus glutathione peroxidase 7 (Gpx7), mRNA.	41	39.1	17.1	18	6.55	0.196785	0.0114099	1.23977	0.744482	1.26424	0.690683
NM_145380	Mus musculus eukaryotic translation initiation factor 3, subunit M (Eif3m), mRNA.	180.41	132.11	19.74	17.78	38.34	0.25364	0.0118266	5.07521	0.00483216	3.97563	0.014335
NM_010637	Mus musculus Kruppel-like factor 4 (gut) (Klf4), mRNA.	32.08	47.8	0	0	4.54	0.17373	0.012167	99.335	0.000181421	150.965	1.37791e-05
NM_028390	Mus musculus anillin, actin binding protein (Anln), mRNA.	123.93	131.04	19.91	52.6	25.376	0.245486	0.0123059	1.81316	0.271659	2.04955	0.182736
NM_027884	Mus musculus tensin 1 (Tns1), mRNA.	56.06	30.11	0	0	9.474	0.205261	0.0124716	172.857	4.26373e-05	95.4343	0.000229672
NR_002855	Mus musculus insulin-like growth factor 2, antisense (Igf2as), non-coding RNA.	28.64	40.23	4.93	1.42	3.855	0.170073	0.0126123	4.59305	0.0544317	6.8654	0.0104408
NM_177030	Mus musculus dedicator of cytokinesis 6 (Dock6), mRNA.	83.48	95.52	19.5	30.3	16.07	0.231832	0.0128624	1.77758	0.32648	2.17253	0.163553
NM_001033275	Mus musculus glycosyltransferase 8 domain containing 3 (Glt8d3), mRNA.	72.128	57.7	12.86	5.45	13.789	0.230551	0.0130217	4.12807	0.0212432	3.53395	0.0478957
NM_009238	Mus musculus SRY-box containing gene 4 (Sox4), mRNA.	98.76	86.52	0	0	19.61	0.238048	0.0131556	303.664	1.08154e-06	272.381	2.17755e-06
NM_172579	Mus musculus signal-induced proliferation-associated 1 like 1 (Sipa1l1), mRNA.	59.6	35.31	1.29	4.26	10.711	0.217101	0.0132064	10.8062	0.000851691	6.85175	0.0106091
NM_001081390	Mus musculus palladin, cytoskeletal associated protein (Palld), mRNA.	106.87	98.91	0	0	22.23	0.248912	0.0132674	328.477	6.20003e-07	311.284	8.94727e-07
NM_007741	Mus musculus collagen, type IX, alpha 2 (Col9a2), mRNA.	14.8	17.5	0	0	0.694	0.0732639	0.0133492	46.3383	0.00779557	55.9037	0.00277856
NM_001025365	Mus musculus migration and invasion inhibitory protein (Miip), mRNA.	15.5	8.16	2.57	0	0.771	0.0775535	0.0133492	5.76929	0.0633104	3.30392	0.386868
NM_178379	Mus musculus COX10 homolog, cytochrome c oxidase assembly protein, heme A: farnesyltransferase (yeast) (Cox10), nuclear gene encoding mitochondrial protein, mRNA.	14.77	16.74	1.93	2.6	0.925	0.0890472	0.0133492	3.29813	0.160237	3.95631	0.0970794
NM_026141	Mus musculus peptidylprolyl isomerase (cyclophilin)-like 4 (Ppil4), mRNA.	54.99	27.2	47.1	37.16	10.1	0.222258	0.0136936	0.695378	0.516261	0.36986	0.0842041
NM_009242	Mus musculus secreted acidic cysteine rich glycoprotein (Sparc), mRNA.	557.48	481.33	389	602	129	0.275568	0.0138103	0.598368	0.309312	0.552543	0.241836
NM_001085371	Mus musculus SPEG complex locus (Speg), transcript variant 3, mRNA.	62.888	84.07	19.5	21.3	11.894	0.228354	0.0138892	1.63401	0.398754	2.33256	0.12966
NM_021518	Mus musculus RAB2A, member RAS oncogene family (Rab2a), mRNA.	186.4	134.66	33.43	53.27	40.98	0.262691	0.0140545	2.28111	0.125619	1.76384	0.295502
NM_001013786	Mus musculus zinc finger protein 187 (Zfp187), mRNA.	58.58	56	10.29	25.82	11.116	0.22887	0.0144244	1.71879	0.361423	1.75623	0.348135
NM_026778	Mus musculus collagen triple helix repeat containing 1 (Cthrc1), mRNA.	82.1	37.6	0	0	15.9	0.232884	0.0146314	252.505	3.73071e-06	118.964	6.11187e-05
NM_011975	Mus musculus ribosomal protein L27A (Rpl27a), mRNA.	96.8	69.53	61.67	74.06	19.871	0.246629	0.0146774	0.75901	0.603646	0.58349	0.313935
NM_007596	Mus musculus calcium modulating ligand (Caml), mRNA.	38.7	31.3	42.4	74.8	6.012	0.190087	0.0147086	0.353055	0.0622645	0.305894	0.0346307
NM_019949	Mus musculus ubiquitin-conjugating enzyme E2L 6 (Ube2l6), mRNA.	27.2	26	0	0	3.08	0.144104	0.0150429	84.3244	0.000486512	82.5712	0.000486512
NM_011439	Mus musculus SRY-box containing gene 13 (Sox13), mRNA.	27	29.6	0	1.42	3.93	0.180051	0.0150429	16.4441	0.00269793	19.0899	0.00133943
NM_145501	Mus musculus phosphatidylinositol 4-kinase type 2 alpha (Pi4k2a), mRNA.	26.788	15.94	2.36	3.31	3.78	0.176988	0.0150429	4.794	0.0382517	3.05783	0.206427
NM_028803	Mus musculus glucan (1,4-alpha-), branching enzyme 1 (Gbe1), mRNA.	27.02	20.08	4.5	17	3.238	0.149522	0.0150429	1.3301	0.704821	1.06224	1
NM_010123	Mus musculus eukaryotic translation initiation factor 3, subunit A (Eif3a), mRNA.	512.56	521.05	70.9	84.29	120.766	0.280676	0.0152338	3.50684	0.0172299	3.81246	0.0115087
NM_008253	Mus musculus high mobility group box 3 (Hmgb3), mRNA.	168	155	8.57	8.05	37.262	0.265263	0.0154191	10.5497	0.000135419	10.402	0.000176668
NM_028860	Mus musculus myotubularin related protein 3 (Mtmr3), mRNA.	57.29	32.06	14.56	6.16	10.48	0.221642	0.0157675	2.90878	0.091695	1.74892	0.42268
NM_021434	Mus musculus G protein-coupled receptor 180 (Gpr180), mRNA.	95.138	96.04	1.29	0	19.771	0.249778	0.0163957	61.9841	6.21881e-06	66.2917	1.08154e-06
NM_007498	Mus musculus activating transcription factor 3 (Atf3), mRNA.	30.5	34.4	5.36	13.5	4.85	0.198224	0.0166501	1.70669	0.445422	2.05423	0.292052
NM_144829	Mus musculus alanyl-tRNA synthetase domain containing 1 (Aarsd1), mRNA.	30.1	16.3	27.4	30.3	4.32	0.177338	0.0166501	0.557398	0.343199	0.325535	0.066466
NM_008549	Mus musculus mannosidase 2, alpha 1 (Man2a1), mRNA.	79.2	48.6	15.2	19.2	16.656	0.253356	0.0166726	2.43381	0.126072	1.60051	0.436581
NM_134080	Mus musculus filamin, beta (Flnb), mRNA.	38.158	13.29	9.86	8.29	5.94	0.189466	0.0167432	2.21488	0.236656	0.836694	0.890517
NM_010901	Mus musculus nuclear factor of activated T-cells, cytoplasmic, calcineurin-dependent 3 (Nfatc3), mRNA.	72.06	81.45	20.16	20.14	14.56	0.243698	0.0168404	1.89479	0.268775	2.28852	0.145116
NM_007553	Mus musculus bone morphogenetic protein 2 (Bmp2), mRNA.	219.61	27.1	4.5	0	51.16	0.278202	0.0169699	48.2489	1.47509e-07	6.4133	0.0160224
NM_172592	Mus musculus splicing factor, arginine/serine-rich 12 (Sfrs12), mRNA.	145.74	133	3.86	13.27	32.526	0.266676	0.0169948	8.88498	0.000478312	8.6683	0.000466623
NM_026082	Mus musculus dedicator of cytokinesis 7 (Dock7), mRNA.	49.186	27.2	5.78	0	9.32	0.229081	0.0174937	8.59558	0.0050363	5.09539	0.03151
NM_011951	Mus musculus mitogen-activated protein kinase 14 (Mapk14), mRNA.	49.18	44.4	5.57	1.89	9.409	0.231486	0.0174937	6.74591	0.00895871	6.50187	0.00669488
NM_033074	Mus musculus threonyl-tRNA synthetase (Tars), mRNA.	40.8	23.9	81	112	7.397	0.220911	0.0177522	0.226193	0.0070651	0.142454	0.000621733
NM_001081379	Mus musculus ankyrin repeat domain 11 (Ankrd11), mRNA.	89.08	82.2	4.71	1.66	18.771	0.253238	0.0179584	14.1572	0.000162464	13.9402	0.000216691
NM_026115	Mus musculus histone aminotransferase 1 (Hat1), mRNA.	89.7	68.3	39	84	19.224	0.256837	0.0179584	0.776133	0.643891	0.632637	0.399948
NM_010474	Mus musculus heparan sulfate (glucosamine) 3-O-sulfotransferase 1 (Hs3st1), mRNA.	25.7	15.8	1.71	3.08	3.78	0.184484	0.0180022	5.38752	0.0466103	3.55801	0.206427
NM_053102	Mus musculus selenoprotein (Sep15), mRNA.	271.508	236.84	94.7	145.66	65.062	0.285907	0.0183369	1.20087	0.728358	1.12033	0.8252
NM_181732	Mus musculus axin interactor, dorsalization associated (Aida), mRNA.	63.58	87.65	19.97	24.62	13.02	0.246335	0.0184616	1.51276	0.479316	2.22698	0.163101
NM_011969	Mus musculus proteasome (prosome, macropain) subunit, alpha type 7 (Psma7), mRNA.	84.91	65.83	31.97	26.02	18.46	0.261537	0.0186569	1.55355	0.438473	1.28873	0.677583
NM_013598	Mus musculus kit ligand (Kitl), mRNA.	121.25	159.98	1.5	1.66	27.41	0.270303	0.0190088	36.8783	3.82913e-06	51.7638	4.05856e-07
NM_146218	Mus musculus ring finger and WD repeat domain 3 (Rfwd3), mRNA.	37.33	39.35	0	0	6.7	0.21933	0.0190928	115.265	7.51367e-05	124.612	4.99656e-05
NM_183155	Mus musculus cDNA sequence BC002230 (BC002230), mRNA.	36.5	33.46	1.5	0	6.47	0.217633	0.0190928	21.201	0.00197101	20.6515	0.000701391
NM_016676	Mus musculus RAB10, member RAS oncogene family (Rab10), mRNA.	134.508	120.65	25.94	48.8	30.64	0.272069	0.0192339	1.90943	0.242403	1.83271	0.271659
NM_010066	Mus musculus DNA methyltransferase (cytosine-5) 1 (Dnmt1), mRNA.	189	155	31.7	32.2	44.8	0.282962	0.0196271	3.13366	0.0353836	2.74892	0.0659264
NM_023665	Mus musculus DNA segment, Chr 4, Wayne State University 53, expressed (D4Wsu53e), mRNA.	546	482	60.2	169	136	0.29661	0.0199607	2.5309	0.0728889	2.38962	0.0908315
NM_011623	Mus musculus topoisomerase (DNA) II alpha (Top2a), mRNA.	526.68	619.04	27.6	20.6	131.79	0.297994	0.020282	11.5442	2.15008e-05	14.5047	4.49019e-06
NM_001114088	Mus musculus PDZ and LIM domain 7 (Pdlim7), transcript variant a, mRNA.	101.078	122.8	1.71	4.5	23.14	0.273713	0.0203704	16.4487	7.22896e-05	21.3053	1.74969e-05
NM_023565	Mus musculus chromosome segregation 1-like (S. cerevisiae) (Cse1l), mRNA.	211.39	185.89	21.39	24.1	51.053	0.288418	0.0206774	4.91194	0.004592	4.61908	0.00656166
NM_172628	Mus musculus SH3 domain and tetratricopeptide repeats 2 (Sh3tc2), mRNA.	32.588	14.4	6.64	2.37	5.164	0.196416	0.0207979	3.74194	0.0786398	1.78612	0.499117
NM_027338	Mus musculus vacuolar protein sorting 36 (yeast) (Vps36), mRNA.	57.43	72.49	14.4	15.2	11.81	0.248069	0.0212432	2.04981	0.246374	2.76414	0.0842041
NM_008892	Mus musculus polymerase (DNA directed), alpha 1 (Pola1), mRNA.	24.4	23.4	2.14	5.68	3.93	0.199025	0.0216182	3.21949	0.142702	3.29685	0.142702
NM_021313	Mus musculus ring finger protein 25 (Rnf25), mRNA.	24.9	13.9	6.86	4.97	3.62	0.180897	0.0216182	2.20296	0.268054	1.32636	0.757552
NM_001081179	Mus musculus HEAT repeat containing 5B (Heatr5b), mRNA.	24.81	17.84	5.57	9.94	3.78	0.191106	0.0216182	1.68501	0.504702	1.29831	0.790157
NM_007472	Mus musculus aquaporin 1 (Aqp1), mRNA.	35.7	23	0	0	6.63	0.22578	0.0218113	110.363	9.28576e-05	73.1591	0.000835737
NM_001038015	Mus musculus glucosamine-6-phosphate deaminase 2 (Gnpda2), mRNA.	36.23	19.97	4.71	4.97	6.552	0.222684	0.0218113	3.8737	0.0504101	2.30117	0.327472
NM_010730	Mus musculus annexin A1 (Anxa1), mRNA.	17.8	10.3	4.5	8.76	2.08	0.153244	0.0219175	1.41658	0.678849	0.886566	1
NM_026684	Mus musculus NADH dehydrogenase (ubiquinone) 1 beta subcomplex, 10 (Ndufb10), mRNA.	253.988	231.33	393	788	62.69	0.294358	0.0221915	0.228933	0.00492002	0.22299	0.00425413
NM_145546	Mus musculus general transcription factor IIB (Gtf2b), mRNA.	71.1	42.3	110	170	15.148	0.255445	0.0229523	0.27093	0.0144867	0.172892	0.0014294
NM_007722	Mus musculus chemokine (C-X-C motif) receptor 7 (Cxcr7), mRNA.	123.45	44.6	18.2	21.3	29.605	0.286639	0.0230459	3.30454	0.0358343	1.28162	0.677363
NM_001081011	Mus musculus SLIT-ROBO Rho GTPase activating protein 2 (Srgap2), mRNA.	55.95	43.64	35.39	29.4	11.792	0.254241	0.0231794	0.919557	0.931054	0.76668	0.665398
NM_010832	Mus musculus male-specific lethal 3 homolog (Drosophila) (Msl3), mRNA.	56.25	36.3	20.1	53	11.71	0.25079	0.0231794	0.819859	0.744782	0.566934	0.32478
NM_010110	Mus musculus ephrin B1 (Efnb1), mRNA.	74.05	73.07	9.43	3.31	15.875	0.257935	0.0232904	6.04753	0.00438182	6.37305	0.00398397
NM_013749	Mus musculus tumor necrosis factor receptor superfamily, member 12a (Tnfrsf12a), transcript variant 1, mRNA.	12.5	17.3	0	0	1.23	0.133022	0.0244505	39.2924	0.0167905	55.2762	0.00386393
NM_198114	Mus musculus diacylglycerol lipase, alpha (Dagla), mRNA.	13.2	4.75	1.29	0	1.23	0.12611	0.0244505	8.78608	0.0467734	3.52299	0.440358
NM_011814	Mus musculus fragile X mental retardation, autosomal homolog 2 (Fxr2), mRNA.	49.4	46.74	7.93	12.1	9.48	0.232948	0.0244719	2.59501	0.12948	2.62238	0.12948
NM_183256	Mus musculus RIKEN cDNA 2310016M24 gene (2310016M24Rik), mRNA.	114	110	148	135	27.8	0.291734	0.0247448	0.429065	0.108599	0.442794	0.122471
NM_027541	Mus musculus PRP3 pre-mRNA processing factor 3 homolog (yeast) (Prpf3), mRNA.	96.45	280.75	68.4	41	22.995	0.285495	0.0250429	0.938201	0.916312	2.91294	0.0440906
NM_028000	Mus musculus phosphatidic acid phosphatase type 2 domain containing 1B (Ppapdc1b), mRNA.	55.83	44	19.5	9.94	11.86	0.257269	0.0253114	2.0037	0.264687	1.69134	0.422552
NM_007834	Mus musculus Down syndrome critical region gene 3 (Dscr3), mRNA.	55.29	44.44	24.24	18.48	11.71	0.255303	0.0253114	1.37351	0.641094	1.18055	0.773186
NM_145138	Mus musculus NIMA (never in mitosis gene a)-related expressed kinase 9 (Nek9), mRNA.	38.2	27.93	33.2	40	7.4	0.235841	0.0256445	0.557042	0.31825	0.436291	0.160892
NM_146047	Mus musculus CLPTM1-like (Clptm1l), mRNA.	82.3	64.71	20.1	23	19.3	0.281295	0.0256559	2.02233	0.223245	1.70145	0.367907
NM_013813	Mus musculus erythrocyte protein band 4.1-like 3 (Epb4.1l3), mRNA.	140.65	160.56	9.86	26.96	34.87	0.296383	0.0258503	4.03493	0.0146964	4.92224	0.00513282
NM_026281	Mus musculus transmembrane 7 superfamily member 3 (Tm7sf3), mRNA.	23.82	21.8	5.36	3.79	3.31	0.17434	0.0260525	2.70144	0.201005	2.6446	0.17
NM_001003918	Mus musculus ubiquitin specific peptidase 7 (Usp7), mRNA.	177.638	211.79	8.79	9.47	44.812	0.301097	0.0260888	10.1685	0.000140764	12.955	3.42863e-05
NM_001162943	Mus musculus dachsous 1 (Drosophila) (Dchs1), mRNA.	41.176	26.62	1.5	1.89	8.32	0.244592	0.0262012	11.8163	0.00250809	8.15881	0.0197273
NM_054057	Mus musculus proline synthetase co-transcribed (Prosc), transcript variant 1, mRNA.	44.9	42.5	19.1	21.5	9.41	0.253521	0.0266625	1.17453	0.815113	1.18889	0.809637
NM_011960	Mus musculus poly (ADP-ribose) glycohydrolase (Parg), mRNA.	47.608	44.02	2.57	3.08	9.937	0.251645	0.0270498	8.49819	0.00580018	8.38352	0.00343841
NM_053159	Mus musculus mitochondrial ribosomal protein L3 (Mrpl3), nuclear gene encoding mitochondrial protein, mRNA.	88.73	86.42	16.7	34.6	21.268	0.287798	0.0275581	1.83302	0.293389	1.90912	0.24982
NM_028777	Mus musculus SEC14-like 1 (S. cerevisiae) (Sec14l1), mRNA.	30.92	19.2	1.71	0	5.32	0.210943	0.0280158	16.1419	0.00439581	10.7115	0.0282683
NM_026654	Mus musculus target of EGR1, member 1 (nuclear) (Toe1), mRNA.	30	26.2	3.43	4.02	5.78	0.23686	0.0280158	4.13601	0.0723718	3.86062	0.0652184
NM_008872	Mus musculus plasminogen activator, tissue (Plat), mRNA.	61.2	33.01	36.2	31.3	13.816	0.271431	0.0281182	0.964329	1	0.558411	0.339639
NM_001081413	Mus musculus unc-13 homolog B (C. elegans) (Unc13b), mRNA.	16.6	17.1	0	0	1.62	0.128895	0.0282683	51.8524	0.00386393	54.6487	0.00386393
NM_133733	Mus musculus RIKEN cDNA 9030425E11 gene (9030425E11Rik), mRNA.	16.3	9.12	0	0	1.85	0.15276	0.0282683	50.9334	0.00544751	29.5499	0.039138
NM_029398	Mus musculus transmembrane protein 14A (Tmem14a), mRNA.	15.8	6.45	0	0	1.62	0.135311	0.0282683	49.4017	0.00544751	21.3928	0.100576
XM_001001706	PREDICTED: Mus musculus predicted gene, EG668479 (EG668479), mRNA.	16.1	1.33	55.3	83.1	1.46	0.125566	0.0282683	0.125897	0.000483692	0.0132678	3.03766e-08
NM_023260	Mus musculus mitochondrial ribosomal protein S34 (Mrps34), nuclear gene encoding mitochondrial protein, mRNA.	33.2	48.8	12.6	25.6	6.4	0.235536	0.0286212	0.92489	0.94449	1.4487	0.568399
NM_054044	Mus musculus G protein-coupled receptor 124 (Gpr124), mRNA.	130.91	111.65	13.5	18.5	32.95	0.301298	0.0287285	4.314	0.0122178	3.9368	0.0183384
NM_010807	Mus musculus MARCKS-like 1 (Marcksl1), mRNA.	362.8	304.94	99.4	134	96.68	0.317531	0.0289191	1.65199	0.327171	1.48502	0.445067
NM_010806	Mus musculus myeloid/lymphoid or mixed-lineage leukemia (trithorax homolog, Drosophila); translocated to, 4 (Mllt4), mRNA.	165.938	120.96	21	21.8	42.949	0.308698	0.0301334	4.09678	0.0119293	3.19681	0.0392657
NM_001081232	Mus musculus DNA segment, Chr 5, ERATO Doi 579, expressed (D5Ertd579e), mRNA.	53.8	44.63	9.21	14.2	12.184	0.273383	0.0302517	2.42276	0.159105	2.14906	0.225723
NM_029432	Mus musculus RIKEN cDNA 4930402H24 gene (4930402H24Rik), mRNA.	19.1	18.42	1.71	3.55	2.54	0.167519	0.0303314	3.68424	0.132537	3.78653	0.132537
NM_172570	Mus musculus tripartite motif-containing 47 (Trim47), mRNA.	19.42	25.85	0	5.45	3.01	0.195196	0.0303314	3.61852	0.132537	5.1303	0.0382517
NM_030704	Mus musculus heat shock protein 8 (Hspb8), mRNA.	56.088	62.83	30	66.8	13.028	0.279109	0.030371	0.617657	0.396191	0.738848	0.587147
NM_008608	Mus musculus matrix metallopeptidase 14 (membrane-inserted) (Mmp14), mRNA.	89.33	127.21	0	0	21.7	0.291181	0.0308977	274.561	2.17755e-06	400.071	1.41675e-07
NM_009673	Mus musculus annexin A5 (Anxa5), mRNA.	141.85	185.56	34.5	50.7	36.53	0.307267	0.0310514	1.76795	0.292863	2.47135	0.0932838
NM_015735	Mus musculus damage specific DNA binding protein 1 (Ddb1), mRNA.	207.418	184.03	0	2.37	54.52	0.313446	0.0310689	81.2973	2.32553e-08	76.7187	4.31688e-08
NM_018775	Mus musculus TBC1 domain family, member 8 (Tbc1d8), mRNA.	22.7	34.9	4.71	6.16	3.93	0.213754	0.03151	2.18293	0.311283	3.56609	0.0732832
NM_175402	Mus musculus RNA binding motif protein 15B (Rbm15b), mRNA.	22.72	30.22	10.3	5.45	3.85	0.213754	0.03151	1.52115	0.568065	2.15426	0.277732
NM_029655	Mus musculus sorting nexin 7 (Snx7), mRNA.	22.588	24.72	4.07	26.8	3.93	0.214689	0.03151	0.780977	0.717755	0.911074	1
NM_009964	Mus musculus crystallin, alpha B (Cryab), mRNA.	554.63	674	329	753	153.01	0.328454	0.0315878	0.54521	0.230958	0.708578	0.49448
NM_001081278	Mus musculus TBC1 domain family, member 4 (Tbc1d4), mRNA.	26.18	13.62	12.4	8.29	4.396	0.207958	0.0322071	1.34087	0.690652	0.751954	0.699139
NM_172281	Mus musculus ring finger protein 40 (Rnf40), mRNA.	28.95	15.4	1.71	0	5.09	0.216509	0.0326264	15.1598	0.005437	8.6261	0.0244505
NM_024233	Mus musculus REX2, RNA exonuclease 2 homolog (S. cerevisiae) (Rexo2), mRNA.	32.4	31.7	30	33.1	6.32	0.237663	0.032878	0.548506	0.292651	0.573829	0.348135
NM_009149	Mus musculus golgi apparatus protein 1 (Glg1), mRNA.	35.39	26.4	1.71	0	7.63	0.261021	0.0330249	18.4681	0.00239228	14.6627	0.00845153
NM_015765	Mus musculus heat shock protein 14 (Hspa14), transcript variant 1, mRNA.	38.55	29.62	4.29	10.9	7.78	0.245653	0.0331047	2.66421	0.153948	2.18795	0.222431
NM_001031808	Mus musculus mitochondrial ribosomal protein L41 (Mrpl41), nuclear gene encoding mitochondrial protein, mRNA.	49.36	35.34	9.21	2.37	11.33	0.27605	0.0331359	4.4335	0.0294317	3.39217	0.0732832
NM_028868	Mus musculus CXXC finger 1 (PHD domain) (Cxxc1), mRNA.	42.1	44.26	2.14	4.26	8.63	0.247818	0.0331408	6.68671	0.0104408	7.50419	0.00669488
NM_011739	Mus musculus tyrosine 3-monooxygenase/tryptophan 5-monooxygenase activation protein, theta polypeptide (Ywhaq), mRNA.	938.32	2390	482	227	264.16	0.335095	0.0332354	1.40711	0.498287	3.83251	0.00947887
NM_011552	Mus musculus Treacher Collins Franceschetti syndrome 1, homolog (Tcof1), mRNA.	11.4	7.03	0	0	0.694	0.094606	0.0336243	35.9227	0.0167905	22.9615	0.100576
NM_016894	Mus musculus receptor (calcitonin) activity modifying protein 1 (Ramp1), transcript variant 1, mRNA.	12	13.29	1.29	8.05	0.848	0.0996727	0.0336243	1.35312	0.860754	1.59642	0.597061
NM_026613	Mus musculus coiled-coil domain containing 34 (Ccdc34), mRNA.	93.5	110.83	26.58	16.85	23.89	0.306044	0.0343103	2.27915	0.139671	2.88591	0.0580068
NM_009423	Mus musculus TNF receptor associated factor 4 (Traf4), mRNA.	70.24	48.83	3.64	4.74	16.862	0.289087	0.0351597	8.59361	0.00130399	6.39007	0.00784068
NM_007383	Mus musculus acyl-Coenzyme A dehydrogenase, short chain (Acads), nuclear gene encoding mitochondrial protein, mRNA.	57.76	43.44	6.64	16.1	13.69	0.285275	0.0358478	2.67731	0.102908	2.1523	0.208507
NM_027230	Mus musculus zinc finger, MYND-type containing 8 (Zmynd8), mRNA.	50.868	43.45	3.21	5.68	11.6	0.274931	0.0362693	5.89728	0.0114099	5.38636	0.013523
NM_198615	Mus musculus mex3 homolog D (C. elegans) (Mex3d), mRNA.	15.1	11.4	0	0	2.08	0.180161	0.0367157	47.2573	0.00779557	36.7658	0.0167905
NM_080640	Mus musculus brain and acute leukemia, cytoplasmic (Baalc), mRNA.	14.6	5.7	0	0	1.39	0.130234	0.0367157	45.7256	0.00779557	18.8829	0.168532
NM_134189	Mus musculus UDP-N-acetyl-alpha-D-galactosamine:polypeptide N-acetylgalactosaminyltransferase 10 (Galnt10), mRNA.	15.64	16.7	5.14	1.89	1.31	0.114534	0.0367157	2.29576	0.305509	2.61837	0.249918
NM_028179	Mus musculus RIKEN cDNA 2200002D01 gene (2200002D01Rik), mRNA.	15.3	7.21	4.5	3.79	1.77	0.154932	0.0367157	1.92391	0.499117	0.98832	1
NM_026632	Mus musculus replication protein A3 (Rpa3), mRNA.	114	68	26.1	37.9	29.8	0.312551	0.0367222	1.88935	0.248115	1.20726	0.782315
NM_011991	Mus musculus COP9 (constitutive photomorphogenic) homolog, subunit 3 (Arabidopsis thaliana) (Cops3), mRNA.	38.22	24.3	22.9	18.9	7.94	0.251299	0.0372863	0.972044	1	0.664102	0.497308
NM_001081290	Mus musculus BAT2 domain containing 1 (Bat2d), mRNA.	72.458	84.64	5.36	4.74	18.18	0.301198	0.0373703	7.41288	0.00308117	9.23129	0.000706163
NM_134024	Mus musculus tubulin, gamma 1 (Tubg1), mRNA.	34.9	20.9	18.4	18.2	6.94	0.24106	0.0375659	1.01387	1	0.65291	0.552353
NM_008801	Mus musculus phosphodiesterase 6D, cGMP-specific, rod, delta (Pde6d), mRNA.	34.9	30.04	13.9	23	7.47	0.26135	0.0375659	1.00571	1	0.92541	1
NM_145529	Mus musculus cleavage stimulation factor, 3' pre-RNA, subunit 3 (Cstf3), transcript variant 1, mRNA.	35.1	35.3	14.8	45.9	7.316	0.253147	0.0375659	0.617102	0.409228	0.663436	0.475668
NM_145597	Mus musculus transmembrane protein 161A (Tmem161a), mRNA.	94.33	125.5	2.14	4.74	24.93	0.316032	0.0378563	13.9233	0.00011228	19.7584	1.51526e-05
NM_001039556	Mus musculus RAD54 homolog B (S. cerevisiae) (Rad54b), mRNA.	18.6	13.33	0	0	2.16	0.15305	0.0378874	57.9792	0.00277856	42.7268	0.011339
NM_146007	Mus musculus collagen, type VI, alpha 2 (Col6a2), mRNA.	18.4	8.35	4.93	1.66	2.85	0.19928	0.0378874	2.87058	0.204771	1.42629	0.806536
NM_054042	Mus musculus CD248 antigen, endosialin (Cd248), mRNA.	21.22	35.13	12.4	6.16	3.772	0.223148	0.0382517	1.21071	0.825159	2.12887	0.26286
NM_027126	Mus musculus hemochromatosis type 2 (juvenile) (human homolog) (Hfe2), mRNA.	21.4	1.9	14.96	14.9	3.54	0.204623	0.0382517	0.764846	0.704821	0.083497	0.00345305
NM_011690	Mus musculus valyl-tRNA synthetase (Vars), nuclear gene encoding mitochondrial protein, mRNA.	206.928	318.01	0	2.84	57.239	0.329704	0.0383855	69.1417	8.02007e-08	113.049	2.38423e-09
NM_010833	Mus musculus moesin (Msn), mRNA.	171.878	216.54	8.36	12.1	47.81	0.33179	0.0388968	8.80202	0.000350016	11.8429	4.45828e-05
NM_007790	Mus musculus structural maintenace of chromosomes 3 (Smc3), mRNA.	168.95	171.85	34.1	53.02	46.9	0.331151	0.0390556	2.05861	0.174945	2.239	0.131701
NM_178591	Mus musculus neuregulin 1 (Nrg1), mRNA.	7.9	16.3	0	0	0	0.0332402	0.039138	25.2008	0.0618927	52.1389	0.00386393
NM_013724	Mus musculus Nik related kinase (Nrk), mRNA.	7.25	6.08	0	0	0	0.0358743	0.039138	23.3628	0.0618927	20.1379	0.100576
NM_013529	Mus musculus glutamine fructose-6-phosphate transaminase 2 (Gfpt2), mRNA.	49.55	31.53	0	0	11.7	0.284482	0.0397601	152.944	9.29448e-05	99.8266	0.000181421
NM_011778	Mus musculus coronin, actin binding protein 1B (Coro1b), mRNA.	152.558	198.29	16.1	14.2	41.554	0.32544	0.0399551	5.30625	0.00447359	7.36729	0.000659296
NM_001003909	Mus musculus ankyrin repeat and IBR domain containing 1 (Ankib1), mRNA.	46.88	35.55	26.6	12.5	10.941	0.280594	0.0402463	1.27311	0.725489	1.03522	1
NM_026390	Mus musculus UBX domain protein 4 (Ubxn4), mRNA.	87.55	76.9	31.9	64.63	23.036	0.314411	0.0404852	0.965146	0.976766	0.906416	0.877101
NR_003270	Mus musculus small nucleolar RNA host gene (non-protein coding) 3 (Snhg3), non-coding RNA.	180	173	88.1	225	50.6	0.335356	0.0405885	0.611773	0.343828	0.628862	0.370028
NM_022992	Mus musculus ADP-ribosylation factor-like 6 interacting protein 5 (Arl6ip5), mRNA.	102.83	60.53	64.89	108	27.6	0.321126	0.0408689	0.63303	0.395826	0.399258	0.0869851
NM_018878	Mus musculus PAX interacting (with transcription-activation domain) protein 1 (Paxip1), mRNA.	40.488	30.93	28.5	28.4	8.94	0.266295	0.0413846	0.758373	0.632215	0.620069	0.436581
NM_028200	Mus musculus RIKEN cDNA 1300018I17 gene (1300018I17Rik), mRNA.	36.55	23.2	4.07	3.31	8.32	0.275107	0.042053	5.08176	0.0326264	3.45483	0.0944552
NM_026987	Mus musculus DEAH (Asp-Glu-Ala-His) box polypeptide 16 (Dhx16), mRNA.	36.6	21.85	17.57	14.91	8.48	0.281558	0.042053	1.19619	0.776556	0.769446	0.717755
NM_008448	Mus musculus kinesin family member 5B (Kif5b), mRNA.	120.29	108.58	0	7.81	32.652	0.324827	0.0425169	15.7253	4.86373e-05	15.158	7.6617e-05
NM_019827	Mus musculus glycogen synthase kinase 3 beta (Gsk3b), mRNA.	86.25	100.58	0	0	23.18	0.32188	0.0427629	265.371	2.68966e-06	316.618	7.43305e-07
NM_181650	Mus musculus PR domain containing 4 (Prdm4), mRNA.	34.1	30.2	9.64	14.2	7.32	0.260512	0.0427997	1.51357	0.568875	1.43417	0.603246
NM_016797	Mus musculus syntaxin 7 (Stx7), mRNA.	97.68	62.64	42	44.5	26.19	0.320847	0.0432341	1.20028	0.74831	0.82384	0.746247
NM_181403	Mus musculus vacuolar protein sorting 37C (yeast) (Vps37c), mRNA.	30.48	38.2	1.93	0	6.092	0.244607	0.0436329	14.3956	0.00439581	19.1097	0.00135487
NM_007465	Mus musculus baculoviral IAP repeat-containing 2 (Birc2), mRNA.	29.95	38.38	0	3.55	5.86	0.240789	0.0436329	8.27507	0.0130724	11.2554	0.00296992
NM_001081204	Mus musculus beta 1,3-galactosyltransferase-like (B3galtl), mRNA.	30.588	23.38	1.71	6.16	6.472	0.259226	0.0436329	4.00225	0.0614229	3.27683	0.142702
NM_021439	Mus musculus carbohydrate sulfotransferase 11 (Chst11), mRNA.	45.25	20.12	0	8.05	11.339	0.300885	0.0444142	5.77804	0.0117648	2.76057	0.24253
NM_026667	Mus musculus family with sequence similarity 114, member A1 (Fam114a1), mRNA.	45.788	33.61	5.14	12.55	10.64	0.279548	0.0444142	2.71943	0.127327	2.13696	0.241269
NM_145156	Mus musculus solute carrier family 25, member 28 (Slc25a28), mRNA.	61.22	52.94	4.5	0	15.594	0.306259	0.0444213	13.4981	0.000749374	12.448	0.00126515
NM_177601	Mus musculus transmembrane protein 60 (Tmem60), mRNA.	60.72	37.6	11.8	34.1	15.03	0.297066	0.0444213	1.40323	0.596562	0.932223	0.951285
NM_009025	Mus musculus RAS p21 protein activator 3 (Rasa3), mRNA.	26.688	19.34	4.93	9	5.32	0.243791	0.0445568	2.013	0.326276	1.5612	0.517576
NM_010925	Mus musculus ribosomal RNA processing 1 homolog (S. cerevisiae) (Rrp1), mRNA.	115.43	91.53	7.93	8.29	32.078	0.332418	0.0446503	7.42814	0.00130187	6.29761	0.0026755
NM_023423	Mus musculus akirin 1 (Akirin1), mRNA.	194	344	15.2	12.1	56	0.34425	0.0447931	7.47441	0.000716192	14.1568	1.01358e-05
NM_133925	Mus musculus RNA binding motif protein 28 (Rbm28), mRNA.	112.24	94.4	18.46	24.63	30.609	0.326013	0.0450731	2.75479	0.0726194	2.47923	0.106799
NM_009755	Mus musculus bone morphogenetic protein 1 (Bmp1), mRNA.	57.79	63.24	5.14	2.13	14.662	0.305757	0.0451509	8.11479	0.00366199	9.46519	0.00107988
NM_011764	Mus musculus zinc finger protein 90 (Zfp90), mRNA.	23.75	27.16	0	1.42	4.702	0.243515	0.0455632	14.5184	0.00445191	17.5586	0.00212257
NM_008512	Mus musculus low density lipoprotein receptor-related protein 1 (Lrp1), mRNA.	81.27	49.73	5.57	2.6	21.94	0.322655	0.0457672	10.1914	0.000571133	6.66731	0.00687525
NM_021437	Mus musculus RIKEN cDNA 1700123O20 gene (1700123O20Rik), mRNA.	54.85	51.4	125	189.42	13.533	0.295958	0.0459629	0.186575	0.00199151	0.186867	0.00210344
NM_027457	Mus musculus RIKEN cDNA 5730437N04 gene (5730437N04Rik), mRNA.	66.7	55.28	15.2	24.9	17.239	0.309523	0.0462584	1.76219	0.336712	1.56338	0.460252
NM_170671	Mus musculus MYCBP associated protein (Mycbpap), mRNA.	20.25	7.21	0	0	3.24	0.19822	0.0466103	63.1869	0.00202351	23.5889	0.0618927
NM_172728	Mus musculus cAMP responsive element binding protein 5 (Creb5), mRNA.	10.37	15.96	0	0	0.616	0.0923257	0.0467734	32.8593	0.025357	51.1976	0.00544751
NM_021487	Mus musculus potassium voltage-gated channel, Isk-related family, member 1-like (Kcne1l), mRNA.	10.5	3.99	0	1.89	0.694	0.102511	0.0467734	5.14623	0.206034	2.18064	0.664215
NM_139154	Mus musculus Rab40c, member RAS oncogene family (Rab40c), mRNA.	36.088	30.53	5.79	7.34	8.17	0.275619	0.0474938	2.87418	0.101403	2.59787	0.172493
NM_016678	Mus musculus reversion-inducing-cysteine-rich protein with kazal motifs (Reck), mRNA.	36	34.7	6.64	13.3	8.17	0.276378	0.0474938	1.90413	0.346267	1.96176	0.346267
NM_008858	Mus musculus protein kinase D1 (Prkd1), mRNA.	35.688	24.83	4.29	20.8	8.32	0.28199	0.0474938	1.50608	0.522865	1.12244	0.926467
NM_153122	Mus musculus 5-oxoprolinase (ATP-hydrolysing) (Oplah), mRNA.	17.8	11.39	0	0	2.39	0.172988	0.0475653	55.5284	0.00386393	36.7658	0.0167905
NM_025911	Mus musculus coiled-coil domain containing 91 (Ccdc91), mRNA.	16.8	10.1	1.93	1.89	2.47	0.190089	0.0475653	4.37044	0.0970794	2.83317	0.350887
NM_146208	Mus musculus nei like 3 (E. coli) (Neil3), mRNA.	17.1	8.92	5.14	0	2.16	0.166266	0.0475653	3.37721	0.165143	1.90548	0.645316
NM_025685	Mus musculus collagen, type XXVII, alpha 1 (Col27a1), mRNA.	17.11	17.08	3.65	1.89	2.46	0.186806	0.0475653	3.14775	0.165143	3.35641	0.165143
NM_008490	Mus musculus lecithin cholesterol acyltransferase (Lcat), mRNA.	17	9.49	2.36	5.68	3.01	0.22232	0.0475653	2.1968	0.347736	1.32905	0.829068
NM_010890	Mus musculus neural precursor cell expressed, developmentally down-regulated 4 (Nedd4), mRNA.	794.776	614.45	458.6	660.36	241.986	0.362365	0.0479304	0.755409	0.576844	0.624723	0.350303
NM_178738	Mus musculus protease, serine, 35 (Prss35), mRNA.	14.3	6.83	0	0	1.7	0.157402	0.0480339	44.8066	0.00779557	22.334	0.100576
NM_133916	Mus musculus eukaryotic translation initiation factor 3, subunit B (Eif3b), mRNA.	13.828	22.6	0	0	1.619	0.154543	0.0480339	43.2749	0.011339	71.9042	0.000835737
NM_033563	Mus musculus Kruppel-like factor 7 (ubiquitous) (Klf7), mRNA.	13.7	17.3	0	0	1.54	0.147136	0.0480339	42.9685	0.011339	55.2762	0.00386393
NM_027263	Mus musculus apoptosis-inducing, TAF9-like domain 1 (Apitd1), mRNA.	13.5	10.4	1.93	0	1.31	0.131999	0.0480339	6.4568	0.112519	5.31773	0.206034
NM_019549	Mus musculus pleckstrin (Plek), mRNA.	13.85	0	10.7	18.46	1.387	0.136666	0.0480339	0.512701	0.326276	0.0122794	0.000835737
NM_025448	Mus musculus signal sequence receptor, beta (Ssr2), mRNA.	419.988	735	45	65.8	126.16	0.357801	0.0481213	4.02146	0.00937623	7.52337	0.00022838
NM_026201	Mus musculus cell division cycle and apoptosis regulator 1 (Ccar1), mRNA.	195.37	171.39	7.93	7.34	57.375	0.350297	0.0499942	13.3273	3.25917e-05	12.4935	6.15972e-05

## Sheet: Table S6B
Table S6. Altered gene expression in the Twist1 null AVC (expression in tags per million)
B. 621 Genes up-regulated in the Twist1 null AVC (p-value<0.05)							Twist1 over WT AVC		AVC over A&V		OFT over A&V
RefSeq Accession	Gene Name	AVC	OFT	Atria	Ventricles	Twist1 null AVC	Fold Change	P-Value	Fold Change	P-Value	Fold Change	P-Value
XM_001476727	PREDICTED: Mus musculus similar to Secreted acidic cysteine rich glycoprotein (LOC100046740), mRNA.	0	0	0	0	921	4033.87	1.45359e-16	1	1	1	1
NM_008630	Mus musculus metallothionein 2 (Mt2), mRNA.	6.09	8.16	4411.5	886	425.77	79.5272	1.03283e-10	0.00128993	1.92071e-18	0.00182882	1.60302e-17
NM_008221	Mus musculus hemoglobin Y, beta-like embryonic chain (Hbb-y), mRNA.	597.76	1095.32	155334	35381.2	15444.7	30.7157	5.32104e-09	0.00333505	4.65809e-17	0.00653384	1.16817e-14
NM_009415	Mus musculus triosephosphate isomerase 1 (Tpi1), mRNA.	189.268	258.34	1318.78	1669.23	3913.62	24.5559	3.38958e-08	0.0674779	1.58013e-06	0.0984284	2.28596e-05
NM_025650	Mus musculus ubiquinol-cytochrome c reductase (6.4kD) subunit (Uqcr), mRNA.	67.3	112	1420	1680	1330	23.4147	7.16892e-08	0.0231954	5.67129e-10	0.0412036	4.44678e-08
XM_001480453	PREDICTED: Mus musculus similar to cytochrome c oxidase subunit VIII (LOC100048483), mRNA.	6.25	13.7	6	39.8	191	34.6104	1.1945e-07	0.152697	0.00547808	0.345394	0.093433
NM_153053	Mus musculus splicing factor 3b, subunit 4 (Sf3b4), mRNA.	22.1	51.22	185.43	225.08	384.771	20.4702	4.33228e-07	0.0580449	1.52837e-06	0.142611	0.000426213
NR_003642	Mus musculus RIKEN cDNA 2900062L11 gene (2900062L11Rik), non-coding RNA.	1.32	0	0	0	65.78	49.9699	1.31314e-06	4.98241	1	1	1
NM_009804	Mus musculus catalase (Cat), mRNA.	3.95	6.65	32.1	24.9	90.534	25.2626	1.95128e-06	0.0802257	0.000299503	0.139164	0.00438257
XM_001478835	PREDICTED: Mus musculus similar to Aspartate aminotransferase, cytoplasmic (Transaminase A) (Glutamate oxaloacetate transaminase 1) (LOC100047762), mRNA.	0	0	0	0	45	198.046	2.21263e-06	1	1	1	1
XM_973659	PREDICTED: Mus musculus similar to Gcsh protein (LOC674321), mRNA.	0	0	0	0	45.3	199.36	2.21263e-06	1	1	1	1
NM_134139	Mus musculus WD repeat domain 74 (Wdr74), mRNA.	7.24	14.2	34.5	32.2	124	19.7758	2.81123e-06	0.119372	0.00154848	0.246232	0.0194049
NM_008219	Mus musculus hemoglobin Z, beta-like embryonic chain (Hbb-bh1), mRNA.	603	701	48000	8910	6320	12.4608	4.99941e-06	0.0112734	1.06206e-12	0.0140158	6.19382e-12
XM_001477072	PREDICTED: Mus musculus similar to developmentally regulated RNA-binding protein 1 (LOC100046877), mRNA.	0	0	0	0	36.3	159.95	9.86519e-06	1	1	1	1
NM_001001983	Mus musculus phosphatidylinositol 4-kinase, catalytic, alpha polypeptide (Pi4ka), mRNA.	7.898	13.63	81.4	76.2	110.08	16.0585	1.2628e-05	0.0553853	6.70723e-06	0.100217	0.000176778
NM_009846	Mus musculus CD24a antigen (Cd24a), mRNA.	86.23	144.52	174.71	232.24	811.45	11.1651	1.47674e-05	0.225908	0.00529903	0.404382	0.0830159
NR_027854	Mus musculus CDC-like kinase 1 (Clk1), transcript variant 3, transcribed RNA.	0	0	0	0	32.976	145.5	1.63692e-05	1	1	1	1
NM_009169	Mus musculus split hand/foot malformation (ectrodactyly) type 1 (Shfm1), mRNA.	131.15	197	299.57	553.5	1191.69	10.7831	1.66028e-05	0.163888	0.000747118	0.262963	0.0104979
NM_019990	Mus musculus START domain containing 10 (Stard10), mRNA.	12.3	9.49	272	14.7	141.619	13.4183	1.96975e-05	0.0467759	7.51414e-07	0.0389022	4.97028e-07
NM_007421	Mus musculus adenylosuccinate synthetase like 1 (Adssl1), mRNA.	21.27	25.02	58.1	146	216.032	11.9222	2.04842e-05	0.112486	0.000188382	0.140839	0.0005972
XM_985571	PREDICTED: Mus musculus similar to valosin, transcript variant 1 (LOC675857), mRNA.	3.95	0	0	0	60.6	16.9371	2.88223e-05	13.2536	0.292453	1	1
XR_032300	PREDICTED: Mus musculus predicted gene, EG624165 (EG624165), misc RNA.	42.6	59.4	257	438	375	10.4101	3.31413e-05	0.0656475	2.196e-06	0.0976775	3.1402e-05
NM_028599	Mus musculus WD repeat domain 75 (Wdr75), mRNA.	5.76	20.31	12	15.4	74.1	14.5605	4.38531e-05	0.234793	0.0570114	0.844692	0.842578
NM_008155	Mus musculus glucose phosphate isomerase 1 (Gpi1), mRNA.	79.188	97	27.4	38.8	634.78	9.50404	4.42171e-05	1.2708	0.692236	1.66288	0.361717
NM_026759	Mus musculus mitochondrial ribosomal protein L13 (Mrpl13), nuclear gene encoding mitochondrial protein, mRNA.	23.188	41.2	66.2	112	206.616	10.4808	4.86355e-05	0.140119	0.000617944	0.264453	0.0169936
NM_134040	Mus musculus DEAD (Asp-Glu-Ala-Asp) box polypeptide 1 (Ddx1), mRNA.	14.15	16.9	61.1	72.9	133.771	11.0156	6.595e-05	0.114981	0.000382926	0.145753	0.00106395
NM_001039562	Mus musculus ankyrin repeat domain 37 (Ankrd37), mRNA.	2.96	2.09	17.6	8.29	53.5	19.5329	6.63296e-05	0.134821	0.0171085	0.104788	0.00757677
NM_172735	Mus musculus zinc finger, C3HC type 1 (Zc3hc1), mRNA.	8.72	9.68	51.4	96.8	92.239	12.2535	7.75984e-05	0.064617	2.24175e-05	0.0767007	5.27797e-05
NM_011692	Mus musculus von Hippel-Lindau binding protein 1 (Vbp1), mRNA.	45.388	51.21	301	522.66	340.111	8.86297	8.71314e-05	0.0590108	9.57467e-07	0.0711085	3.71628e-06
NM_025423	Mus musculus RIKEN cDNA 1110059E24 gene (1110059E24Rik), mRNA.	4.11	2.47	1.93	8.76	57.6	15.7335	9.8737e-05	0.426474	0.457952	0.290061	0.281609
NM_026542	Mus musculus solute carrier family 25, member 39 (Slc25a39), mRNA.	36.34	66.29	66.9	159	270.392	8.8015	0.000108995	0.17215	0.00168499	0.334872	0.0428591
NM_011403	Mus musculus solute carrier family 4 (anion exchanger), member 1 (Slc4a1), mRNA.	0	3.99	46.9	10.4	24.548	108.281	0.000115396	0.00602163	1.16395e-05	0.0851841	0.000969468
NM_008251	Mus musculus high mobility group nucleosomal binding domain 1 (Hmgn1), mRNA.	446.61	520.83	915	1401.66	2965.16	7.89282	0.000120734	0.205118	0.00250152	0.255801	0.0084735
NM_138599	Mus musculus translocase of outer mitochondrial membrane 70 homolog A (yeast) (Tomm70a), nuclear gene encoding mitochondrial protein, mRNA.	32.83	37.39	630.7	950.3	242.081	8.71518	0.000129764	0.0222763	6.93947e-10	0.0271282	3.41217e-09
NM_029394	Mus musculus sorting nexing 24 (Snx24), mRNA.	11.4	11.2	35.79	55.62	98.1	10.0202	0.000138659	0.135901	0.00143674	0.142754	0.0017281
NM_015816	Mus musculus LSM4 homolog, U6 small nuclear RNA associated (S. cerevisiae) (Lsm4), mRNA.	26.98	45.33	19.7	18.9	203.016	8.86341	0.000146562	0.746109	0.707549	1.33165	0.677363
NM_026623	Mus musculus nudix (nucleoside diphosphate linked moiety X)-type motif 21 (Nudt21), mRNA.	21.09	30.01	29.6	37.42	161	8.97287	0.000147489	0.338218	0.0704417	0.511752	0.242905
NM_001081288	Mus musculus TAF2 RNA polymerase II, TATA box binding protein (TBP)-associated factor (Taf2), mRNA.	3.458	4.94	0	0	47.4	15.0198	0.000148144	11.7219	0.292453	16.373	0.168532
NM_017367	Mus musculus cyclin I (Ccni), mRNA.	97.3	74.27	171	191	637.696	7.77635	0.0001657	0.286509	0.017851	0.234207	0.00714649
NM_008866	Mus musculus lysophospholipase 1 (Lypla1), mRNA.	18.91	17.3	84.4	178	142.47	8.8548	0.00017887	0.0778136	1.66296e-05	0.0762617	1.38247e-05
NM_019443	Mus musculus NADH dehydrogenase (ubiquinone) 1 alpha subcomplex, 1 (Ndufa1), nuclear gene encoding mitochondrial protein, mRNA.	37.5	47.5	83.4	139	257	8.09992	0.000182602	0.180584	0.00228407	0.244147	0.00936827
NM_198102	Mus musculus transformer 2 alpha homolog (Drosophila) (Tra2a), mRNA.	50.85	64.76	60.84	74.62	337.551	7.85225	0.000183838	0.401113	0.0985108	0.545292	0.274129
XM_001478223	PREDICTED: Mus musculus similar to GEF-2 (LOC100042211), mRNA.	17.4	26.23	44.81	85	134.5	9.06797	0.000191535	0.144827	0.00106395	0.231702	0.00986387
NM_026442	Mus musculus COX assembly mitochondrial protein homolog (S. cerevisiae) (Cmc1), nuclear gene encoding mitochondrial protein, mRNA.	10.9	20.7	83.4	162	92.46	9.87242	0.000200131	0.048579	1.22575e-06	0.0972717	6.95199e-05
NM_001026212	Mus musculus endosulfine alpha (Ensa), transcript variant 2, mRNA.	13.5	20.93	106.29	121	105.082	9.09678	0.000219886	0.0645895	7.25712e-06	0.106009	0.000115256
XM_001473442	PREDICTED: Mus musculus similar to Thoc7 protein (LOC100044980), mRNA.	0	0	0	0	20.9	92.5169	0.000229672	1	1	1	1
NM_007747	Mus musculus cytochrome c oxidase, subunit Va (Cox5a), nuclear gene encoding mitochondrial protein, mRNA.	289.45	314.36	926.43	1794.97	1751.02	7.1881	0.000231015	0.113236	5.89353e-05	0.131513	0.000159192
NM_019822	Mus musculus adhesion regulating molecule 1 (Adrm1), mRNA.	1.81	2.28	0	0	36.1	20.8575	0.00025719	6.51411	1	8.21591	0.528302
NM_007392	Mus musculus actin, alpha 2, smooth muscle, aorta (Acta2), mRNA.	118.74	399.54	102	184.6	716.015	7.16037	0.000275047	0.441099	0.116735	1.58465	0.369619
NM_172438	Mus musculus THO complex 5 (Thoc5), mRNA.	14.3	20.9	17.4	19.7	107	8.75244	0.000290231	0.415351	0.172812	0.644196	0.552353
NM_008495	Mus musculus lectin, galactose binding, soluble 1 (Lgals1), mRNA.	66.688	115.25	83.8	32.2	408.324	7.25536	0.000293003	0.612612	0.365696	1.13008	0.833346
NM_010831	Mus musculus salt inducible kinase 1 (Sik1), mRNA.	6.588	16.13	10.7	17.52	61.638	10.7018	0.000294364	0.257833	0.0466103	0.653333	0.527961
NM_007684	Mus musculus centrin 3 (Cetn3), mRNA.	37.18	49.02	105.9	242.6	237.88	7.55851	0.000301269	0.114392	0.000112677	0.160788	0.00086733
NM_022890	Mus musculus claudin 12 (Cldn12), mRNA.	4.45	10.82	12.9	29.4	47.65	11.9469	0.000321503	0.120346	0.00420647	0.296418	0.0639099
NM_026438	Mus musculus pyrophosphatase (inorganic) 1 (Ppa1), mRNA.	32.788	46.47	58.7	96.6	209.078	7.52835	0.000333592	0.226323	0.00736207	0.342083	0.0526966
NM_023211	Mus musculus upregulated during skeletal muscle growth 5 (Usmg5), mRNA.	193.77	273.56	809.93	1458.05	1097.4	6.72699	0.000364369	0.0910068	1.41112e-05	0.137344	0.000218785
NM_008567	Mus musculus minichromosome maintenance deficient 6 (MIS5 homolog, S. pombe) (S. cerevisiae) (Mcm6), mRNA.	80.65	178.89	736.14	875.84	468.48	6.88519	0.000387725	0.0534403	3.54338e-07	0.126422	0.000131206
NM_009156	Mus musculus selenoprotein W, muscle 1 (Sepw1), mRNA.	69.65	94.71	514.29	491.55	406.07	6.90689	0.000401781	0.0740079	4.20155e-06	0.107404	5.2461e-05
NM_133676	Mus musculus O-sialoglycoprotein endopeptidase (Osgep), mRNA.	4.77	12.74	19.94	30.8	45.262	10.6773	0.000457378	0.106708	0.00153919	0.289749	0.0474938
NM_028758	Mus musculus golgi associated, gamma adaptin ear containing, ARF binding protein 2 (Gga2), mRNA.	54.61	47.61	18.6	43.12	315.71	6.84807	0.000462518	0.941054	0.964344	0.877872	0.849712
NM_133992	Mus musculus ubiquitin specific peptidase 52 (Usp52), mRNA.	9.22	19.32	39	67.5	69.316	8.73102	0.00047187	0.0948118	0.000188844	0.208805	0.00731861
NR_002928	Mus musculus predicted gene 1943 (Gm1943), non-coding RNA.	0	0	0	0	18.53	82.0077	0.000486512	1	1	1	1
XM_001475215	PREDICTED: Mus musculus hypothetical protein LOC100045884 (LOC100045884), mRNA.	0	0	0	0	18.916	83.7593	0.000486512	1	1	1	1
NM_181410	Mus musculus general transcription factor IIH, polypeptide 3 (Gtf2h3), mRNA.	17.97	6.83	141	193	115.08	7.50734	0.000506724	0.0582875	1.95844e-06	0.0242148	3.49496e-08
NM_007635	Mus musculus cyclin G2 (Ccng2), mRNA.	32.92	21.22	23.61	42.9	194.566	6.98575	0.000526	0.528483	0.287031	0.365986	0.094533
NM_130884	Mus musculus isocitrate dehydrogenase 3 (NAD+) beta (Idh3b), nuclear gene encoding mitochondrial protein, mRNA.	19.72	30.15	48	115.89	123.24	7.3507	0.0005972	0.129666	0.000545075	0.211325	0.00544235
NM_033521	Mus musculus lysosomal-associated protein transmembrane 4B (Laptm4b), mRNA.	0	0	0	0	17.46	77.6289	0.000634839	1	1	1	1
NM_177448	Mus musculus monoacylglycerol O-acyltransferase 2 (Mogat2), mRNA.	0	1.71	7.5	7.81	17.2	76.3153	0.000634839	0.0221707	0.011339	0.1465	0.0467734
NM_009498	Mus musculus vesicle-associated membrane protein 3 (Vamp3), mRNA.	10.21	3.42	8.14	14.21	70.67	8.05626	0.000662449	0.49318	0.327472	0.18622	0.0367157
NM_025949	Mus musculus ribosomal protein S6 kinase polypeptide 6 (Rps6ka6), mRNA.	9.87	11.94	2.79	24.63	71.161	8.35233	0.000662449	0.391641	0.201005	0.500207	0.342203
NM_007659	Mus musculus cell division cycle 2 homolog A (S. pombe) (Cdc2a), mRNA.	80.78	73.64	489.5	969.42	429.394	6.30306	0.000672437	0.0591184	7.47986e-07	0.0576117	6.65363e-07
NM_008391	Mus musculus interferon regulatory factor 2 (Irf2), mRNA.	0.988	10.45	7.29	15.4	23.616	22.2875	0.000701391	0.0612284	0.00202351	0.533769	0.420102
NM_008168	Mus musculus glutamate receptor, ionotropic, kainate 5 (gamma 2) (Grik5), mRNA.	30.3	44.19	49.7	27.2	172.544	6.72005	0.000756821	0.421608	0.140906	0.655344	0.453301
NM_007883	Mus musculus desmoglein 2 (Dsg2), mRNA.	6.58	3.42	21.9	33.1	52.29	9.09205	0.000771296	0.133079	0.0022089	0.0763968	0.000409608
NM_016891	Mus musculus protein phosphatase 2 (formerly 2A), regulatory subunit A (PR 65), alpha isoform (Ppp2r1a), mRNA.	42.77	65.17	36	53.29	231.25	6.39352	0.000773516	0.511624	0.233121	0.831186	0.754756
NM_172943	Mus musculus alkB, alkylation repair homolog 5 (E. coli) (Alkbh5), mRNA.	19.38	30.2	30.9	28.9	117.85	7.14235	0.00078818	0.348762	0.0886352	0.576947	0.382141
NM_144543	Mus musculus thymocyte nuclear protein 1 (Thyn1), mRNA.	1.98	1.9	3.21	3.55	29.59	15.6178	0.000794858	0.34809	0.440358	0.354297	0.440358
NM_146061	Mus musculus proline rich 5 (renal) (Prr5), mRNA.	10.7	15.8	70.7	103	73.455	7.99265	0.000831312	0.0673695	1.41695e-05	0.105322	0.000144874
NM_018879	Mus musculus tumor suppressor candidate 4 (Tusc4), mRNA.	0	1.9	3.43	4.74	16.3	72.3744	0.000835737	0.0407567	0.100576	0.29575	0.29399
NM_153548	Mus musculus RIKEN cDNA E430025E21 gene (E430025E21Rik), mRNA.	10.2	16.34	13.5	17	68.062	7.76094	0.000837853	0.362879	0.146038	0.612438	0.472358
NM_008709	Mus musculus v-myc myelocytomatosis viral related oncogene, neuroblastoma derived (avian) (Mycn), mRNA.	9.88	14.83	45.9	94.5	68.229	8.00153	0.000837853	0.0772644	6.05054e-05	0.122159	0.000551061
NM_016924	Mus musculus RWD domain containing 2B (Rwdd2b), mRNA.	1.32	1.14	6.21	7.34	22.662	17.3521	0.000865469	0.124453	0.0658535	0.115982	0.0658535
NM_013716	Mus musculus Ras-GTPase-activating protein SH3-domain binding protein 1 (G3bp1), mRNA.	81.36	94.33	316.36	722.33	411.6	5.99753	0.00086764	0.0836424	9.95364e-06	0.10357	3.83463e-05
NM_001081256	Mus musculus KDM3B lysine (K)-specific demethylase 3B (Kdm3b), mRNA.	12.35	11.02	35.54	32.62	78.371	7.38031	0.000883893	0.197545	0.0108257	0.187871	0.00885019
NM_023132	Mus musculus renin binding protein (Renbp), mRNA.	11.2	12	25.9	49.5	72.3	7.51987	0.000895189	0.161817	0.00417519	0.18493	0.00792865
NM_023516	Mus musculus RIKEN cDNA 2310016C08 gene (2310016C08Rik), mRNA.	9.878	19.4	41.1	85.23	67.39	7.90799	0.000907391	0.0858462	0.00012407	0.17702	0.00295118
NM_018864	Mus musculus inositol (myo)-1(or 4)-monophosphatase 1 (Impa1), mRNA.	24.05	20.72	77.61	169.92	134.8	6.58973	0.000945775	0.10479	0.000106112	0.0964359	6.67404e-05
NM_001079932	Mus musculus tripartite motif-containing 72 (Trim72), mRNA.	2.63	2.85	5.79	23	28.225	11.7747	0.000946026	0.106804	0.00345305	0.125576	0.0134416
NM_010325	Mus musculus glutamate oxaloacetate transaminase 2, mitochondrial (Got2), nuclear gene encoding mitochondrial protein, mRNA.	27.2	19.33	27.4	25.06	150.926	6.54318	0.000949439	0.55431	0.337493	0.422423	0.157074
NM_172757	Mus musculus HEAT repeat containing 3 (Heatr3), mRNA.	5.27	8.54	1.93	5.68	44.942	9.63374	0.000960738	0.75192	1	1.25807	1
NM_012055	Mus musculus asparagine synthetase (Asns), mRNA.	14.6	13.9	48	55.6	87.762	7.04031	0.000977195	0.1527	0.00179565	0.155553	0.00211241
NM_026602	Mus musculus breast carcinoma amplified sequence 2 (Bcas2), mRNA.	24.05	45.23	79.26	80	133.79	6.54093	0.00098517	0.162743	0.00162445	0.324333	0.0414365
NM_016792	Mus musculus thioredoxin-like 1 (Txnl1), mRNA.	61.838	80.54	429.4	572.7	309.265	5.93109	0.00100571	0.0659037	1.83174e-06	0.0916936	1.81822e-05
NM_019634	Mus musculus tetraspanin 7 (Tspan7), mRNA.	37.05	36.83	169	248	194.7	6.20384	0.00103945	0.0953621	3.36473e-05	0.101152	5.35404e-05
NM_133794	Mus musculus glutaminyl-tRNA synthetase (Qars), mRNA.	21.748	15.01	15.9	23.7	122.616	6.64912	0.00106068	0.586345	0.422741	0.435979	0.194561
NM_008057	Mus musculus frizzled homolog 7 (Drosophila) (Fzd7), mRNA.	10.37	9.68	9.43	0	65.124	7.28113	0.00106663	1.16665	1	1.16363	1
NM_012001	Mus musculus COP9 (constitutive photomorphogenic) homolog, subunit 4 (Arabidopsis thaliana) (Cops4), mRNA.	17.9	38.69	16.1	35.56	101.232	6.63885	0.00109298	0.372678	0.115078	0.853055	0.820284
NM_198163	Mus musculus RAB35, member RAS oncogene family (Rab35), mRNA.	11.5	15.97	67.3	71	69.925	7.08573	0.00112212	0.0907064	0.000115729	0.133851	0.000873483
NM_011159	Mus musculus protein kinase, DNA activated, catalytic polypeptide (Prkdc), mRNA.	2.96	6.27	20.8	32.7	33.2	12.1529	0.00112789	0.0656918	0.000409608	0.13976	0.00295952
NM_026503	Mus musculus RIKEN cDNA 1110058L19 gene (1110058L19Rik), mRNA.	10	17.8	13.1	11.8	64.23	7.46046	0.00115776	0.434944	0.236294	0.81573	0.825159
NM_024225	Mus musculus sorting nexin 5 (Snx5), mRNA.	48.48	33.4	123	240.2	241.18	5.88774	0.00116407	0.14282	0.000466575	0.105484	8.52212e-05
NM_011543	Mus musculus S-phase kinase-associated protein 1A (Skp1a), mRNA.	55.84	62.84	118.1	215.26	274.417	5.82545	0.00122265	0.178853	0.00161775	0.215114	0.0046144
NM_013859	Mus musculus zinc finger, HIT domain containing 2 (Znhit2), mRNA.	10	12.9	40.1	37.6	63.062	7.33308	0.00125765	0.140698	0.00229205	0.192594	0.00647866
NM_145550	Mus musculus Yip1 domain family, member 1 (Yipf1), mRNA.	4.44	12.5	8.79	5.68	38.1	9.75842	0.00126515	0.339207	0.207316	0.982937	1
NM_133362	Mus musculus erythroid differentiation regulator 1 (Erdr1), mRNA.	13.8	8.73	0	0	78.3	6.63758	0.00130187	43.2749	0.011339	28.295	0.039138
NM_007750	Mus musculus cytochrome c oxidase, subunit VIIIa (Cox8a), mRNA.	277.48	393	457	1892.84	1273.16	5.45273	0.00131134	0.125709	0.000122625	0.190342	0.00162628
NM_026646	Mus musculus solute carrier family 25 (mitochondrial carrier, glutamate), member 22 (Slc25a22), nuclear gene encoding mitochondrial protein, mRNA.	2.96	12.5	37.9	50.9	32.44	11.862	0.00131575	0.0396795	1.74335e-05	0.163515	0.00330313
NM_026142	Mus musculus RIKEN cDNA 3632451O06 gene (3632451O06Rik), mRNA.	7.4	23.33	4.07	11.84	52.869	8.23695	0.00137644	0.505394	0.373841	1.65081	0.504702
NM_009007	Mus musculus RAS-related C3 botulinum substrate 1 (Rac1), mRNA.	271.7	352.76	822.81	923.4	1231.22	5.38534	0.00142749	0.165624	0.00070826	0.229948	0.00489922
NM_010405	Mus musculus hemoglobin X, alpha-like embryonic chain in Hba complex (Hba-x), mRNA.	1204.65	1261.47	11768.6	2353.75	5358.71	5.28967	0.00147453	0.0907348	1.17635e-05	0.101619	2.56794e-05
NM_175274	Mus musculus tweety homolog 3 (Drosophila) (Ttyh3), mRNA.	23.518	36.99	26.1	16.11	120.62	6.04557	0.00147854	0.595363	0.405046	0.996995	1
NM_012037	Mus musculus vesicle amine transport protein 1 homolog (T californica) (Vat1), mRNA.	39.058	31.73	4.29	23	193	5.83734	0.00149412	1.51701	0.513269	1.31694	0.684823
NM_144849	Mus musculus ankyrin repeat domain 54 (Ankrd54), mRNA.	2.96	7.03	7.07	28.2	31.516	11.5348	0.00153919	0.0993151	0.00439581	0.233607	0.0382518
NM_025281	Mus musculus Ly1 antibody reactive clone (Lyar), mRNA.	7.078	12.1	88.1	109	45.732	7.41046	0.00162361	0.0399967	1.37121e-06	0.07153	2.33279e-05
NM_011704	Mus musculus vanin 1 (Vnn1), mRNA.	2.14	16.31	0	5.92	25.47	12.9031	0.00163083	0.411713	0.440358	3.00857	0.165143
NM_001042591	Mus musculus arrestin domain containing 3 (Arrdc3), mRNA.	24.698	18.05	9	7.1	123	5.86937	0.00163261	1.61809	0.504702	1.2725	0.803314
NM_008609	Mus musculus matrix metallopeptidase 15 (Mmp15), mRNA.	16.158	21.65	13.5	19.4	89.635	6.48641	0.00167618	0.528591	0.377598	0.752892	0.658326
NM_011275	Mus musculus ribonuclease H1 (Rnaseh1), mRNA.	6.41	7.78	4.93	0	45.471	8.15232	0.0018155	1.35545	0.776325	1.7447	0.597385
NM_009272	Mus musculus spermidine synthase (Srm), mRNA.	24.48	31.72	58.5	58.2	120.694	5.80632	0.001861	0.225553	0.00889751	0.311087	0.0346307
NM_011942	Mus musculus lysophospholipase 2 (Lypla2), mRNA.	14	17.13	0	8.29	76.825	6.41955	0.00198866	1.76386	0.597061	2.28965	0.347736
NM_015733	Mus musculus caspase 9 (Casp9), mRNA.	0	0	0	0	13.87	61.8653	0.00202351	1	1	1	1
NM_177081	Mus musculus protein tyrosine phosphatase, non-receptor type 7 (Ptpn7), mRNA.	0	1.14	0	0	14.3	63.6168	0.00202351	1	1	4.45109	1
NM_001039521	Mus musculus RRN3 RNA polymerase I transcription factor homolog (yeast) (Rrn3), mRNA.	8.23	17.82	3.86	8.76	48.6	6.8554	0.00206487	0.699228	0.712426	1.58732	0.593227
NM_010473	Mus musculus histidine rich calcium binding protein (Hrc), mRNA.	10.208	15.77	8.14	37.9	57.87	6.60239	0.00210193	0.241312	0.0286212	0.39508	0.155158
NM_008179	Mus musculus G1 to S phase transition 2 (Gspt2), mRNA.	1.15	5.7	5.36	14.7	19.1	15.6216	0.00212257	0.0795411	0.0179738	0.33519	0.165143
NM_011670	Mus musculus ubiquitin carboxy-terminal hydrolase L1 (Uchl1), mRNA.	20.58	34.21	31.3	41.4	103.85	5.9339	0.00212909	0.30464	0.0499966	0.537348	0.294303
NM_198865	Mus musculus SLIT and NTRK-like family, member 5 (Slitrk5), mRNA.	21.55	7.79	4.29	12.1	107.882	5.88012	0.00223362	1.3931	0.638683	0.551193	0.499117
NM_013636	Mus musculus protein phosphatase 1, catalytic subunit, gamma isoform (Ppp1cc), mRNA.	6.09	5.13	12.4	14.4	39.1	7.34147	0.00225511	0.251734	0.0570114	0.226894	0.0700003
NM_013677	Mus musculus surfeit gene 1 (Surf1), mRNA.	9.71	11.8	8.57	5.92	56.925	6.81417	0.00229662	0.718607	0.736979	0.92801	1
NM_145853	Mus musculus two pore channel 1 (Tpcn1), mRNA.	15.638	19.13	1.93	2.13	79.062	5.94476	0.00242293	3.84289	0.124416	4.99398	0.0600227
NM_021500	Mus musculus macrophage erythroblast attacher (Maea), mRNA.	35.5	54.45	20.54	68.69	158.542	5.27768	0.00248563	0.425306	0.136215	0.695909	0.524184
NM_001036293	Mus musculus nuclear receptor binding factor 2 (Nrbf2), mRNA.	11.2	19.9	5.14	10.9	60.9	6.3379	0.00249259	0.747975	0.757552	1.40197	0.716997
NM_173048	Mus musculus golgi associated, gamma adaptin ear containing, ARF binding protein 3 (Gga3), mRNA.	9.38	21.81	18.6	26.76	51.47	6.36146	0.00253028	0.22629	0.0207979	0.550206	0.322914
NM_133245	Mus musculus erythroid associated factor (Eraf), mRNA.	7.74	12.7	674.93	147	46.9	7.03174	0.00254739	0.01038	2.22891e-11	0.0180069	5.35539e-10
NM_183275	Mus musculus RIKEN cDNA 1110002N22 gene (1110002N22Rik), mRNA.	7.08	8.54	9.43	21.3	42.74	6.92641	0.0025606	0.254117	0.0652184	0.322586	0.101174
NM_009378	Mus musculus thrombomodulin (Thbd), mRNA.	14.11	21.5	40.11	13.7	73.56	6.11005	0.0026135	0.283269	0.0463275	0.458085	0.206521
NR_027956	Mus musculus RIKEN cDNA 1700052K11 gene (1700052K11Rik), non-coding RNA.	1.65	3.8	0	0	18.062	11.0567	0.00269793	6.20777	1	12.9219	0.292453
NM_009214	Mus musculus spermine synthase (Sms), mRNA.	1.48	5.13	0	5.45	18.461	12.5735	0.00269793	0.335032	0.440358	1.0603	1
NM_019642	Mus musculus ribophorin II (Rpn2), mRNA.	37.52	46.85	46.04	48.09	165.089	5.20606	0.00270422	0.425759	0.12966	0.568345	0.31169
NM_010239	Mus musculus ferritin heavy chain 1 (Fth1), mRNA.	165.68	158.87	500.4	282.84	678.63	4.86467	0.00274892	0.225312	0.00464299	0.231097	0.00536192
XM_983011	PREDICTED: Mus musculus similar to polymyositis scleroderma overlap syndrome (PM-SCL) antigen 1 a, transcript variant 6 (LOC675032), mRNA.	0	0	0	0	12.98	57.9244	0.00277856	1	1	1	1
NM_001024919	Mus musculus biorientation of chromosomes in cell division 1 (Bod1), mRNA.	21.08	12.5	5.36	13.76	98.442	5.48898	0.00289536	1.17042	0.909565	0.748334	0.678849
NM_025577	Mus musculus RIKEN cDNA 2810428I15 gene (2810428I15Rik), mRNA.	15.3	24.3	38.4	48.1	76.7	5.87598	0.00295118	0.191337	0.00725152	0.322351	0.0506087
NM_022325	Mus musculus cathepsin Z (Ctsz), mRNA.	15.1	18.04	55.5	25.3	74.982	5.82089	0.00315479	0.202156	0.00657001	0.256706	0.0212432
NM_028281	Mus musculus pterin 4 alpha carbinolamine dehydratase/dimerization cofactor of hepatocyte nuclear factor 1 alpha (TCF1) 2 (Pcbd2), mRNA.	21.9	17.3	53.1	106	101	5.4304	0.00315873	0.148234	0.000894782	0.125664	0.000389926
NM_028469	Mus musculus RIKEN cDNA 3110082I17 gene (3110082I17Rik), mRNA.	11	12.15	50.39	88.3	57.733	6.11269	0.00321388	0.0866278	6.48367e-05	0.102395	0.00023914
NM_024459	Mus musculus protein phosphatase 3, regulatory subunit B, alpha isoform (calcineurin B, type I) (Ppp3r1), mRNA.	17.41	23.93	45.39	89.7	83.82	5.65558	0.00322335	0.139181	0.000818699	0.203357	0.00614665
NM_026635	Mus musculus family with sequence similarity 96, member A (Fam96a), mRNA.	64.82	65.87	525.1	689.4	265.9	4.86437	0.00322963	0.0570073	6.94139e-07	0.0619939	1.17686e-06
NM_134037	Mus musculus ATP citrate lyase (Acly), mRNA.	50.038	57.32	87.9	116	209.076	4.95259	0.00338596	0.26202	0.0141814	0.320827	0.0354792
NM_013509	Mus musculus enolase 2, gamma neuronal (Eno2), mRNA.	4.45	3.99	0	0	31.241	7.83399	0.00343841	14.7853	0.292453	13.5494	0.292453
NM_008222	Mus musculus holocytochrome c synthetase (Hccs), mRNA.	14.02	19.96	7.5	7.11	70.108	5.86117	0.00346442	1.01856	1	1.54347	0.617287
NM_025319	Mus musculus RIKEN cDNA 0610009B22 gene (0610009B22Rik), mRNA.	11.52	19.39	18.2	18.7	57.5	5.83284	0.00350373	0.337642	0.0968126	0.601869	0.42268
NM_013760	Mus musculus DnaJ (Hsp40) homolog, subfamily B, member 9 (Dnajb9), mRNA.	7.74	9.87	9.21	14	44.23	6.62889	0.0035243	0.362322	0.168124	0.493045	0.327472
NM_009405	Mus musculus troponin I, skeletal, fast 2 (Tnni2), mRNA.	3.79	3.61	40.9	18.7	26.4	7.77865	0.00352847	0.0731984	0.000221449	0.0743296	0.00025719
NM_153516	Mus musculus BCL2-like 13 (apoptosis facilitator) (Bcl2l13), nuclear gene encoding mitochondrial protein, mRNA.	25.53	32.31	107.3	161.89	111.594	5.16104	0.00361418	0.101892	8.2195e-05	0.137632	0.000480665
NM_054051	Mus musculus phosphatidylinositol-5-phosphate 4-kinase, type II, beta (Pip4k2b), mRNA.	9.87	13.1	18	17	52.17	6.13061	0.00362584	0.307656	0.0915525	0.431583	0.222431
NM_007510	Mus musculus ATPase, H+ transporting, lysosomal V1 subunit E1 (Atp6v1e1), mRNA.	27.17	32.87	12.81	24.9	119.08	5.16638	0.00362822	0.769146	0.707549	0.992354	1
NM_011956	Mus musculus nucleotide binding protein 2 (Nubp2), mRNA.	6.91	9.11	12.2	17	39.816	6.63862	0.00366199	0.260078	0.0783729	0.362365	0.171206
NM_010613	Mus musculus KH-type splicing regulatory protein (Khsrp), mRNA.	22.18	26	0	3.55	98.02	5.19912	0.00367989	6.14671	0.0378874	7.65075	0.0197273
NM_009720	Mus musculus ATX1 (antioxidant protein 1) homolog 1 (yeast) (Atox1), mRNA.	74.2	61.72	154.36	245.89	296.002	4.73111	0.00374423	0.197832	0.00257075	0.176073	0.00145234
NM_009427	Mus musculus transducer of ErbB-2.1 (Tob1), mRNA.	8.558	7.4	6.64	9	47.79	6.43905	0.0037687	0.593748	0.499117	0.548597	0.457549
NM_181586	Mus musculus sirtuin 6 (silent mating type information regulation 2, homolog) 6 (S. cerevisiae) (Sirt6), transcript variant 1, mRNA.	0	0	0	0	11.8	52.6698	0.00386393	1	1	1	1
XR_033998	PREDICTED: Mus musculus similar to ATP binding domain 1 family, member B (LOC636885), misc RNA.	0	0	0	0	11.9	53.1077	0.00386393	1	1	1	1
NM_025983	Mus musculus ATP synthase, H+ transporting, mitochondrial F1 complex, epsilon subunit (Atp5e), nuclear gene encoding mitochondrial protein, mRNA.	0	2.85	1.29	1.42	12.248	54.4213	0.00386393	0.113548	0.528302	1.19148	1
NM_027117	Mus musculus kelch domain containing 2 (Klhdc2), mRNA.	26.55	45.38	60.9	36.2	114.32	5.06928	0.00386976	0.293836	0.0328647	0.533521	0.261943
NM_024222	Mus musculus STT3, subunit of the oligosaccharyltransferase complex, homolog B (S. cerevisiae) (Stt3b), mRNA.	29.448	33.78	100.67	139	125.36	5.03586	0.00394321	0.131703	0.000394971	0.161666	0.00118578
NM_145999	Mus musculus ras homolog gene family, member T2 (Rhot2), nuclear gene encoding mitochondrial protein, mRNA.	21.22	33.03	15	21.5	92.5	5.13659	0.00398059	0.621246	0.443132	1.02801	1
NM_027384	Mus musculus tet oncogene 1 (Tet1), mRNA.	4.278	3.04	10.5	22.29	30.178	7.91654	0.00400511	0.148466	0.0130724	0.113855	0.00676017
NM_001081185	Mus musculus filamin C, gamma (Flnc), mRNA.	40.65	44.27	14.81	15.11	165.8	4.81977	0.00402736	1.44141	0.582282	1.67579	0.392079
NM_144521	Mus musculus synaptosomal-associated protein, 47 (Snap47), mRNA.	21.9	34.7	7.29	17.3	96.7	5.19973	0.00408021	0.947803	1	1.59618	0.522865
NM_025954	Mus musculus phosphoglycolate phosphatase (Pgp), mRNA.	19.3	23.9	43.9	61.6	87.962	5.36178	0.0040995	0.197177	0.00680233	0.260198	0.0217646
NM_008618	Mus musculus malate dehydrogenase 1, NAD (soluble) (Mdh1), mRNA.	229.87	209.71	285.29	600.86	871.4	4.50409	0.00412351	0.276168	0.0133395	0.269444	0.0119942
NM_019821	Mus musculus glycolipid transfer protein (Gltp), mRNA.	3.46	10.1	0	0	26	8.27123	0.00420647	11.7219	0.292453	32.6873	0.025357
NM_133818	Mus musculus expressed sequence AI597479 (AI597479), mRNA.	3.79	2.85	9.43	14.7	25.736	7.57416	0.00420647	0.179271	0.0219175	0.149468	0.0282683
NM_144523	Mus musculus zinc finger protein 622 (Zfp622), mRNA.	2.8	0	0	1.42	20.894	8.18135	0.00439581	1.88138	1	0.203375	1
NM_007685	Mus musculus cripto, FRL-1, cryptic family 1 (Cfc1), mRNA.	0.988	2.47	0	4.5	17	16.1143	0.00445191	0.291002	0.664215	0.659309	1
NM_144874	Mus musculus COX15 homolog, cytochrome c oxidase assembly protein (yeast) (Cox15), nuclear gene encoding mitochondrial protein, mRNA.	1.65	2.66	2.79	5.92	16.336	9.97086	0.00445191	0.237923	0.198421	0.378437	0.386868
NM_016774	Mus musculus ATP synthase, H+ transporting mitochondrial F1 complex, beta subunit (Atp5b), nuclear gene encoding mitochondrial protein, mRNA.	837.51	864.16	5794.8	6311.59	3072.63	4.36255	0.00457242	0.0735905	2.62734e-06	0.0812161	5.36003e-06
NM_007504	Mus musculus ATPase, Ca++ transporting, cardiac muscle, fast twitch 1 (Atp2a1), mRNA.	4.44	0	12.6	0	29.316	7.51794	0.00467764	0.3882	0.350887	0.0279668	0.025357
NM_133740	Mus musculus protein arginine N-methyltransferase 3 (Prmt3), mRNA.	6.58	12.71	12.64	16.1	37.931	6.59958	0.0046867	0.253223	0.0466103	0.508784	0.298053
NM_177672	Mus musculus transmembrane protein 201 (Tmem201), transcript variant 2, mRNA.	15.6	11.6	6	11.1	70.3	5.2853	0.00475863	0.97071	1	0.776281	0.882175
NM_025944	Mus musculus RIKEN cDNA 2810432L12 gene (2810432L12Rik), mRNA.	9.88	10.3	13.3	17.8	49.858	5.86166	0.00482428	0.345811	0.124771	0.383862	0.146038
NM_019786	Mus musculus TANK-binding kinase 1 (Tbk1), mRNA.	13.5	21.1	36	58.52	61.225	5.30532	0.00486462	0.154985	0.00192542	0.256746	0.0175907
NM_013755	Mus musculus glycogenin (Gyg), mRNA.	428.56	452.92	661	1705.9	1561.94	4.33228	0.00487752	0.192679	0.00173688	0.217749	0.00352242
NM_144526	Mus musculus family with sequence similarity 64, member A (Fam64a), mRNA.	5.6	7.4	28.9	31	33.26	6.79175	0.0050363	0.104605	0.0014495	0.145678	0.00333967
NM_026027	Mus musculus prefoldin 1 (Pfdn1), mRNA.	27	30.4	59.1	83.3	112.464	4.91643	0.00513282	0.203568	0.00495322	0.244728	0.0111893
NM_025918	Mus musculus coiled-coil domain containing 43 (Ccdc43), mRNA.	12.5	13.08	39.2	48.5	57.2	5.3482	0.0051374	0.154912	0.00301204	0.173307	0.00362584
NM_025569	Mus musculus microsomal glutathione S-transferase 3 (Mgst3), mRNA.	41.8	58.9	24.4	9.94	162	4.58633	0.00536445	1.29146	0.700174	1.94086	0.25618
NM_026794	Mus musculus differentially expressed in B16F10 1 (Deb1), mRNA.	37.6	43.47	134.1	218.23	145.848	4.58618	0.00538071	0.114356	0.000132267	0.141305	0.000417351
NM_025324	Mus musculus zinc finger protein 524 (Zfp524), mRNA.	2.63	2.28	10.3	5.92	20.7	8.66832	0.005437	0.187839	0.0840804	0.179613	0.0467734
NM_145354	Mus musculus NOL1/NOP2/Sun domain family member 2 (Nsun2), mRNA.	0	5.89	6.43	0	11.569	51.794	0.00544751	0.0512208	0.168532	1.04128	1
NM_028710	Mus musculus arylsulfatase G (Arsg), mRNA.	0	2.28	3	6.87	11.1	49.6046	0.00544751	0.0339753	0.0618927	0.291075	0.386868
NM_023168	Mus musculus glutamate receptor, ionotropic, N-methyl D-aspartate-associated protein 1 (glutamate binding) (Grina), mRNA.	25.05	28.5	72.9	42.4	102.771	4.82988	0.00550189	0.233801	0.0120676	0.283386	0.0256559
NM_025987	Mus musculus NADH dehydrogenase (ubiquinone) 1 alpha subcomplex, 6 (B14) (Ndufa6), nuclear gene encoding mitochondrial protein, mRNA.	97.95	107	371	619.79	360.081	4.36112	0.00563759	0.105495	4.64529e-05	0.123149	0.000124071
NM_007573	Mus musculus complement component 1, q subcomponent binding protein (C1qbp), nuclear gene encoding mitochondrial protein, mRNA.	169.43	221.8	435	604	607.77	4.26228	0.00567682	0.173654	0.00102955	0.24306	0.00690113
NM_027976	Mus musculus acyl-CoA synthetase long-chain family member 5 (Acsl5), mRNA.	9.22	14.82	1.29	8.05	44.39	5.6042	0.00571793	1.04576	1	1.77226	0.499117
NM_011655	Mus musculus tubulin, beta 5 (Tubb5), mRNA.	743.43	872.3	1131.69	1743.05	2612.55	4.17885	0.00579412	0.275079	0.0123642	0.345197	0.0371462
NM_026313	Mus musculus LUC7-like 3 (S. cerevisiae) (Luc7l3), mRNA.	44.76	54.91	12.4	15.58	169.842	4.48689	0.00596748	1.69404	0.375899	2.21587	0.186612
NM_018829	Mus musculus adaptor-related protein complex 3, mu 1 subunit (Ap3m1), mRNA.	32.41	23.78	88.68	123.43	128.089	4.67175	0.0060553	0.163803	0.00133981	0.129106	0.000340907
NM_019922	Mus musculus cartilage associated protein (Crtap), mRNA.	25.5	40.8	16.5	42.4	101	4.67184	0.00605665	0.463545	0.187354	0.789142	0.717289
NM_024282	Mus musculus PPPDE peptidase domain containing 1 (Pppde1), mRNA.	19.92	33.62	19.26	21.32	81.666	4.83082	0.00614665	0.525537	0.313395	0.942238	0.946362
NM_001123327	Mus musculus glutamine and serine rich 1 (Qser1), mRNA.	28.86	34.17	42.47	33.65	110.71	4.52282	0.00644752	0.40644	0.121735	0.51332	0.261034
NM_010687	Mus musculus like-glycosyltransferase (Large), mRNA.	10.87	9.68	11.8	6.87	50.3	5.37955	0.00657001	0.627757	0.565984	0.598704	0.534896
NM_008975	Mus musculus protein tyrosine phosphatase 4a3 (Ptp4a3), mRNA.	36.07	57.84	22.1	13.3	136.67	4.47773	0.00659812	1.0836	0.94449	1.84835	0.306092
NM_009157	Mus musculus mitogen-activated protein kinase kinase 4 (Map2k4), mRNA.	22.74	17.82	54.39	100.86	91.6	4.75458	0.00662207	0.157369	0.00143468	0.132428	0.000639592
NM_181070	Mus musculus RAB18, member RAS oncogene family (Rab18), mRNA.	45.43	39.3	228.2	392.89	166.115	4.33159	0.00670971	0.0782465	7.35888e-06	0.0725083	5.03962e-06
NM_007386	Mus musculus aconitase 1 (Aco1), mRNA.	1.976	4.37	0	0	18.95	10.0678	0.00676017	7.12679	0.528302	14.8044	0.292453
NM_145425	Mus musculus expressed sequence AV249152 (AV249152), mRNA.	2.3	3.23	7.29	17	19.4	9.07828	0.00676017	0.113363	0.00757677	0.162338	0.0219175
NM_207239	Mus musculus general transcription factor III C 1 (Gtf3c1), mRNA.	56.15	40.03	107	278	202.93	4.27827	0.00680124	0.155989	0.00068568	0.118996	0.000166956
NM_010560	Mus musculus interleukin 6 signal transducer (Il6st), mRNA.	15.1	18.41	41.8	71.7	64.971	5.04713	0.00680233	0.144092	0.00104003	0.186978	0.00400225
NM_080837	Mus musculus DNA segment, Chr 17, Wayne State University 104, expressed (D17Wsu104e), mRNA.	7.24	4.18	6	3.08	34.6	5.54428	0.00687525	0.848994	1	0.544283	0.597385
NM_172391	Mus musculus AHA1, activator of heat shock protein ATPase homolog 2 (yeast) (Ahsa2), mRNA.	24.52	38.32	57.67	95.89	94.514	4.54834	0.0069955	0.171534	0.00201671	0.285359	0.0222018
NM_028673	Mus musculus zinc finger, DBF-type containing 2 (Zdbf2), mRNA.	7.9	17.7	7.72	9.71	39.014	5.70978	0.00700298	0.492091	0.41669	1.15181	1
NM_001033297	Mus musculus predicted gene 561 (Gm561), mRNA.	7.74	28.7	32.6	93.3	38.48	5.77843	0.00700298	0.0676077	3.19228e-05	0.261396	0.0169426
NM_145958	Mus musculus kelch repeat and BTB (POZ) domain containing 2 (Kbtbd2), mRNA.	27.17	31.74	31.29	50.9	105.624	4.5819	0.00703134	0.354646	0.0658211	0.441133	0.161825
NM_025698	Mus musculus transmembrane emp24 protein transport domain containing 7 (Tmed7), mRNA.	56.95	56.79	133.9	233.4	204.89	4.26004	0.00714118	0.165813	0.00104464	0.176695	0.00144562
NM_177994	Mus musculus RIKEN cDNA C030046I01 gene (C030046I01Rik), mRNA.	10.208	8.92	4.29	3.08	45.919	5.2394	0.00716312	1.45051	0.829068	1.35596	0.829068
NM_011933	Mus musculus 2-4-dienoyl-Coenzyme A reductase 2, peroxisomal (Decr2), mRNA.	3.62	4.56	0	4.5	23.1	7.16669	0.00728457	0.861408	1	1.1505	1
NM_138953	Mus musculus elongation factor RNA polymerase II 2 (Ell2), mRNA.	3.13	9.11	4.5	4.02	23.049	8.1942	0.00728457	0.410917	0.386868	1.20601	1
NM_007888	Mus musculus dishevelled 2, dsh homolog (Drosophila) (Dvl2), mRNA.	3.29	5.51	6.21	8.05	22.916	7.70205	0.00728457	0.264004	0.151714	0.452587	0.408758
NM_010362	Mus musculus glutathione S-transferase omega 1 (Gsto1), mRNA.	14.46	19.6	17.8	35	60.9	4.922	0.00730202	0.296655	0.0463275	0.426139	0.14257
NM_207255	Mus musculus zinc finger protein 532 (Zfp532), mRNA.	14.2	11.58	29.6	32.2	60.733	5.0076	0.00730202	0.248561	0.0239561	0.218071	0.0139962
NM_008150	Mus musculus glypican 4 (Gpc4), mRNA.	16.13	17.26	8.58	24.61	68.37	4.98585	0.00733121	0.52085	0.312979	0.597235	0.445422
NM_011420	Mus musculus survival motor neuron 1 (Smn1), mRNA.	18.92	24.9	9.64	21.3	75.4	4.69195	0.00734784	0.653474	0.568738	0.916304	1
NM_172502	Mus musculus DDB1 and CUL4 associated factor 15 (Dcaf15), mRNA.	19.8	14	13.3	18.7	78.762	4.68304	0.00735307	0.661647	0.515434	0.50322	0.287041
NM_018796	Mus musculus eukaryotic translation elongation factor 1 beta 2 (Eef1b2), mRNA.	170.23	77.7	438.5	687.8	583.786	4.07483	0.00736175	0.160953	0.000625371	0.078759	6.3098e-06
NM_001122594	Mus musculus PH domain and leucine rich repeat protein phosphatase 2 (Phlpp2), mRNA.	1.15	0	0	1.89	15	12.3079	0.00757677	0.725575	1	0.16094	1
NM_008046	Mus musculus follistatin (Fst), mRNA.	0.988	1.14	15.9	0	15.269	14.5242	0.00757677	0.0868169	0.011339	0.0992225	0.0467734
NM_025554	Mus musculus polymerase (RNA) II (DNA directed) polypeptide E (Polr2e), mRNA.	32.91	28.7	101.29	80.7	122.08	4.38619	0.00764984	0.193778	0.00315506	0.180993	0.00244709
NM_199476	Mus musculus ribonucleotide reductase M2 B (TP53 inducible) (Rrm2b), mRNA.	5.598	5.51	1.71	0	30.206	6.16379	0.00774535	3.06356	0.440358	3.1932	0.440358
NR_028086	Mus musculus non-protein coding RNA 86 (Ncrna00086), non-coding RNA.	0	0	0	0	10.1	45.2259	0.00779557	1	1	1	1
NM_153582	Mus musculus CKLF-like MARVEL transmembrane domain containing 4 (Cmtm4), mRNA.	0	0	3	2.84	10.6	47.4152	0.00779557	0.0561051	0.168532	0.0584472	0.168532
NM_026519	Mus musculus transmembrane protein 85 (Tmem85), mRNA.	6.42	6.07	5.57	9.71	34.016	6.10214	0.00784068	0.457721	0.325012	0.466701	0.325012
NM_175541	Mus musculus melanoma associated antigen (mutated) 1-like 1 (Mum1l1), mRNA.	7.568	25.23	0	2.37	38.22	5.80651	0.00789305	3.10215	0.386868	10.6216	0.0106267
NM_019800	Mus musculus acid phosphatase 6, lysophosphatidic (Acp6), mRNA.	7.74	5.89	8.78	17.04	37.648	5.64414	0.00789305	0.326183	0.114163	0.270138	0.0700003
NM_013919	Mus musculus ubiquitin specific peptidase 21 (Usp21), mRNA.	9.22	8.92	7.71	5.21	41.03	5.17725	0.00791909	0.763569	0.860754	0.78938	0.860754
NM_177226	Mus musculus zinc finger protein 629 (Zfp629), mRNA.	8.56	5.13	8.14	4.74	41.462	5.59443	0.00791909	0.717641	0.712426	0.465396	0.514064
NM_134022	Mus musculus RIKEN cDNA 6330403K07 gene (6330403K07Rik), mRNA.	29.1	17.7	32.1	9.23	110	4.46368	0.00802377	0.750818	0.669814	0.491543	0.26286
NM_007451	Mus musculus solute carrier family 25 (mitochondrial carrier, adenine nucleotide translocator), member 5 (Slc25a5), nuclear gene encoding mitochondrial protein, mRNA.	172	274	230	421	581	4.01292	0.00807126	0.281342	0.0151873	0.478992	0.149476
NM_008410	Mus musculus integral membrane protein 2B (Itm2b), mRNA.	115.19	163.3	516.5	745.8	389.008	4.00919	0.00822374	0.0972959	2.42524e-05	0.147381	0.000375665
NM_011072	Mus musculus profilin 1 (Pfn1), mRNA.	73.22	97.8	133	107	251.77	4.07997	0.00849762	0.325312	0.0356465	0.464281	0.141181
NM_019781	Mus musculus peroxisomal biogenesis factor 14 (Pex14), mRNA.	14.6	26.6	7.5	27.9	58.862	4.72895	0.00854047	0.444027	0.195983	0.856095	0.873862
NM_024263	Mus musculus matrix-remodelling associated 8 (Mxra8), mRNA.	12.55	9.12	10.93	9	51.4	4.7707	0.00865807	0.677903	0.593227	0.527901	0.454435
NM_010368	Mus musculus glucuronidase, beta (Gusb), mRNA.	12.5	14.62	144	139.6	51.119	4.78012	0.00865807	0.0480356	8.10224e-07	0.0597539	3.11552e-06
NM_025553	Mus musculus mitochondrial ribosomal protein L11 (Mrpl11), nuclear gene encoding mitochondrial protein, mRNA.	20.788	16.11	23.6	60.8	79.925	4.52289	0.00876244	0.265092	0.025964	0.220309	0.0132064
NM_009761	Mus musculus BCL2/adenovirus E1B interacting protein 3-like (Bnip3l), mRNA.	66.65	58.82	27.61	46.6	228.184	4.05683	0.00881123	0.955987	0.970302	0.901658	0.87341
NM_001033231	Mus musculus cDNA sequence BC003940 (BC003940), mRNA.	7.41	8.35	3.21	3.79	37.1	5.78734	0.00891023	1.1183	1	1.34686	1
NM_025703	Mus musculus transcription elongation factor A (SII)-like 8 (Tceal8), mRNA.	7.41	20.5	12	6.87	37.3	5.81835	0.00891023	0.427549	0.249918	1.23116	0.825159
NM_033618	Mus musculus suppressor of Ty 16 homolog (S. cerevisiae) (Supt16h), mRNA.	4.11	9.5	0	0	26.337	7.21764	0.00895248	13.5599	0.292453	30.8049	0.039138
NM_145466	Mus musculus AIG2-like domain 1 (A2ld1), mRNA.	4.94	6.07	0	3.55	25.6	5.94015	0.00895248	1.42612	1	1.8659	0.532914
NM_025921	Mus musculus RIKEN cDNA 2610002M06 gene (2610002M06Rik), mRNA.	6.26	14.98	13.89	53.73	32.989	6.014	0.00895871	0.103675	0.000749374	0.256284	0.0270498
NM_026384	Mus musculus diacylglycerol O-acyltransferase 2 (Dgat2), mRNA.	5.93	5.7	0	0	29.7	5.76781	0.00898179	19.074	0.168532	18.8829	0.168532
NM_019709	Mus musculus membrane-bound transcription factor peptidase, site 1 (Mbtps1), mRNA.	39.32	45.58	86.8	181	139.62	4.2028	0.00899545	0.157147	0.000891046	0.194754	0.00297413
NM_172116	Mus musculus Parkinson disease 7 domain containing 1 (Pddc1), mRNA.	16.95	18.41	10.29	5.68	65.725	4.54011	0.00905648	1.12917	1	1.30352	0.803314
NM_026742	Mus musculus NADH dehydrogenase (ubiquinone) 1 alpha subcomplex, assembly factor 4 (Ndufaf4), mRNA.	16.3	12.72	16.9	44.77	65.021	4.68165	0.00905648	0.28509	0.033148	0.238696	0.0208473
NM_001033389	Mus musculus far upstream element (FUSE) binding protein 3 (Fubp3), mRNA.	34.19	33.57	19.9	39.72	121.18	4.18973	0.00927197	0.612257	0.409228	0.643147	0.463191
XR_031876	PREDICTED: Mus musculus predicted gene, EG667183 (EG667183), misc RNA.	20.6	17.7	25.7	27.7	78.9	4.50924	0.00929513	0.414033	0.157842	0.381189	0.115078
NM_028121	Mus musculus ADP-dependent glucokinase (Adpgk), mRNA.	11.36	16.15	3.64	16.79	46.57	4.77205	0.00960336	0.600172	0.487846	0.903577	0.904017
NM_011293	Mus musculus polymerase (RNA) II (DNA directed) polypeptide J (Polr2j), mRNA.	16	27.7	49.3	58.7	64	4.69487	0.00972794	0.160239	0.0021196	0.29408	0.0288702
NM_025379	Mus musculus cytochrome c oxidase subunit VIIb (Cox7b), nuclear gene encoding mitochondrial protein, mRNA.	880.25	853.17	3993.85	5875.21	2806.78	3.79149	0.00978092	0.0948846	1.62329e-05	0.0983596	2.10137e-05
NM_178069	Mus musculus large subunit GTPase 1 homolog (S. cerevisiae) (Lsg1), mRNA.	9.22	15.8	12.9	11.1	40.016	5.05167	0.00990408	0.416081	0.20289	0.752496	0.73284
NM_013556	Mus musculus hypoxanthine guanine phosphoribosyl transferase 1 (Hprt1), mRNA.	44.58	74.57	147	350.68	154.43	4.09869	0.00992519	0.0959277	3.49138e-05	0.171088	0.00116246
NM_001098789	Mus musculus NADH dehydrogenase (ubiquinone) 1 alpha subcomplex, 4-like 2 (Ndufa4l2), mRNA.	1.65	0	0	0	13.825	8.46272	0.0100111	6.20777	1	1	1
NM_134155	Mus musculus breast cancer metastasis-suppressor 1 (Brms1), mRNA.	1.65	3.8	0	2.6	14.3	8.76435	0.0100111	0.731187	1	1.58124	1
NM_026332	Mus musculus DnaJ (Hsp40) homolog, subfamily C, member 19 (Dnajc19), transcript variant 1, mRNA.	7.57	7.78	35.1	34.8	36.4	5.53453	0.0100746	0.11999	0.00121573	0.13142	0.00154848
NM_008810	Mus musculus pyruvate dehydrogenase E1 alpha 1 (Pdha1), nuclear gene encoding mitochondrial protein, mRNA.	103.58	168.4	118.8	151.29	339.39	3.88897	0.0101346	0.408653	0.0874089	0.709525	0.5111
NM_008466	Mus musculus karyopherin (importin) alpha 3 (Kpna3), mRNA.	23.388	39.28	6.43	10.89	84.439	4.25222	0.0101851	1.42811	0.65783	2.54831	0.155158
NM_001114637	Mus musculus jumonji domain containing 7 (Jmjd7), mRNA.	7.24	9.49	18.9	18.5	32.7	5.24182	0.0102561	0.212031	0.0271957	0.295726	0.0786398
NM_001040400	Mus musculus tet oncogene family member 2 (Tet2), mRNA.	10.7	8.93	0	2.13	45.926	5.00063	0.0105854	4.73349	0.206034	4.20657	0.281609
NM_028810	Mus musculus Rho family GTPase 3 (Rnd3), mRNA.	2.47	2.47	19.89	10.4	17.19	7.4791	0.0106267	0.0981038	0.00269793	0.104589	0.0106267
NM_010288	Mus musculus gap junction protein, alpha 1 (Gja1), mRNA.	32.288	22.38	54.03	216.21	111.6	4.08357	0.0106649	0.12822	0.000299936	0.0954878	5.23182e-05
NM_011521	Mus musculus syndecan 4 (Sdc4), mRNA.	3.62	2.66	0	0	21.4	6.64443	0.0107123	12.0282	0.292453	9.47085	0.528302
NM_001017985	Mus musculus C2 calcium-dependent domain containing 3 (C2cd3), mRNA.	3.79	7.78	6.43	18.26	21.2	6.25963	0.0107123	0.175261	0.0219175	0.368581	0.20289
NM_008700	Mus musculus NK2 transcription factor related, locus 5 (Drosophila) (Nkx2-5), mRNA.	14.36	12.5	0	0	55.95	4.55832	0.0108574	45.1129	0.00779557	40.2169	0.011339
NM_025673	Mus musculus golgi phosphoprotein 3 (Golph3), mRNA.	26.498	30.03	21.65	23.9	93.522	4.16412	0.0108577	0.621545	0.439423	0.751061	0.636517
NM_023418	Mus musculus phosphoglycerate mutase 1 (Pgam1), mRNA.	286.04	265.43	369.5	640.89	902.03	3.74857	0.0108794	0.301244	0.0203631	0.299001	0.0198925
NM_025839	Mus musculus nudix (nucleoside diphosphate linked moiety X)-type motif 16-like 1 (Nudt16l1), mRNA.	25.31	25.3	74.4	79.07	90.225	4.20604	0.0110165	0.177165	0.00263553	0.189411	0.00398059
NM_008857	Mus musculus protein kinase C, iota (Prkci), mRNA.	16	17.27	15.17	6.63	62.906	4.61446	0.0112424	0.783915	0.814891	0.904172	1
NM_016905	Mus musculus galactokinase 1 (Galk1), mRNA.	54.5	37.75	78.2	48.3	180.39	3.92245	0.0112756	0.459626	0.15128	0.341744	0.0534106
NM_019550	Mus musculus polypyrimidine tract binding protein 2 (Ptbp2), mRNA.	34.14	43.68	6.86	37.39	117.02	4.05658	0.0112991	0.820881	0.797652	1.12222	0.862824
NM_019682	Mus musculus dynein light chain LC8-type 1 (Dynll1), mRNA.	0	0	0	0	9.32	41.7228	0.011339	1	1	1	1
NM_031201	Mus musculus tissue specific transplantation antigen P35B (Tsta3), mRNA.	0	0	0	0	9.174	41.2849	0.011339	1	1	1	1
NM_023587	Mus musculus protein tyrosine phosphatase-like (proline instead of catalytic arginine), member b (Ptplb), mRNA.	0	1.52	0	1.42	9.472	42.5986	0.011339	0.196437	1	1.16046	1
NM_024216	Mus musculus GPN-loop GTPase 3 (Gpn3), mRNA.	0	0	6	8.76	9.09	40.8471	0.011339	0.0229779	0.0167905	0.0239722	0.0167905
NM_176833	Mus musculus protein phosphatase 1F (PP2C domain containing) (Ppm1f), mRNA.	12.2	20.7	39	41.9	48.639	4.65668	0.0113689	0.163951	0.00308117	0.294179	0.0358478
NR_002840	Mus musculus growth arrest specific 5 (Gas5), non-coding RNA.	29.8	28.7	30.9	27.66	101.774	4.03545	0.0119613	0.543845	0.284397	0.560135	0.305604
NM_019403	Mus musculus ring finger protein 5 (Rnf5), mRNA.	26.02	26.2	21.41	21.78	92.342	4.18905	0.0119959	0.643024	0.513269	0.692524	0.612086
NM_023668	Mus musculus nuclear distribution gene E-like homolog 1 (A. nidulans) (Ndel1), mRNA.	23.41	33.99	22.9	48.5	82.113	4.13665	0.0120322	0.35166	0.0827527	0.543912	0.281886
NM_007607	Mus musculus carbonic anhydrase 4 (Car4), mRNA.	9.54	9.87	3.64	5.68	41	5.0183	0.012038	1.08092	1	1.20034	1
NM_175154	Mus musculus galactokinase 2 (Galk2), mRNA.	16.588	21.5	32.8	65.3	61.27	4.33756	0.012096	0.182834	0.00526571	0.252031	0.0194804
NM_007757	Mus musculus coproporphyrinogen oxidase (Cpox), mRNA.	106.8	89.22	437.21	175.45	337.81	3.75497	0.0121725	0.185834	0.00165027	0.166086	0.000916764
NM_019870	Mus musculus ARD1 homolog A, N-acetyltransferase (S. cerevisiae) (Ard1a), mRNA.	48.35	42.73	40.9	54.7	157.694	3.85933	0.0122859	0.540042	0.271264	0.50986	0.231051
NM_010882	Mus musculus necdin (Ndn), mRNA.	38.88	32.66	17.83	22.3	131.32	3.9937	0.0122994	1.03054	1	0.92743	0.946362
NM_007616	Mus musculus caveolin 1, caveolae protein (Cav1), mRNA.	39.2	0	36.81	4.02	131.701	3.9754	0.0122994	1.02077	1	0.00880063	0.000115396
NM_148928	Mus musculus general transcription factor IIIC, polypeptide 5 (Gtf3c5), mRNA.	15.82	9.11	31.1	34.6	58.092	4.31666	0.0124186	0.259645	0.0270498	0.162156	0.00366199
NM_021897	Mus musculus transformation related protein 53 inducible nuclear protein 1 (Trp53inp1), mRNA.	8.4	9.31	1.29	0	37.537	5.17482	0.0124547	5.66825	0.198421	6.62013	0.135605
NM_001007581	Mus musculus RIKEN cDNA 2810408M09 gene (2810408M09Rik), mRNA.	12.7	8.16	26.6	32.4	47.71	4.39466	0.0124716	0.233411	0.0208473	0.163214	0.00687525
NM_011879	Mus musculus IK cytokine (Ik), mRNA.	49.228	48.38	41.4	74.1	161.078	3.87866	0.0125083	0.454618	0.156841	0.478243	0.17912
NM_001081005	Mus musculus RIKEN cDNA 1500012F01 gene (1500012F01Rik), mRNA.	59.95	56.4	12.4	17	194	3.8329	0.012528	2.15654	0.213567	2.16747	0.200176
NM_011158	Mus musculus protein kinase, cAMP dependent regulatory, type II beta (Prkar2b), mRNA.	4.28	4.75	10.93	16.08	23.92	6.27747	0.0126123	0.179834	0.0303314	0.212688	0.0378874
NM_145567	Mus musculus 3-hydroxyisobutyrate dehydrogenase (Hibadh), mRNA.	7.74	5.51	7.07	19.9	34.1	5.12193	0.0129437	0.312451	0.0944552	0.242128	0.0700003
NM_022723	Mus musculus signal peptide, CUB domain, EGF-like 1 (Scube1), mRNA.	40.85	42.74	107.21	131.44	133.61	3.86614	0.0130088	0.183433	0.00211535	0.204707	0.00428031
XM_001479335	PREDICTED: Mus musculus similar to lymphocyte-specific adaptor protein Lnk (LOC100047863), mRNA.	2.968	6.84	0	0	20.239	7.42673	0.0130724	10.1902	0.528302	22.334	0.100576
NM_153570	Mus musculus nucleolar complex associated 4 homolog (S. cerevisiae) (Noc4l), mRNA.	3.45	3.42	6.86	6.63	20.3	6.47371	0.0130724	0.294065	0.151714	0.305325	0.151714
NM_011673	Mus musculus UDP-glucose ceramide glucosyltransferase (Ugcg), mRNA.	29.138	44.24	34.93	59.21	99.948	4.05468	0.0131015	0.331177	0.0544446	0.53579	0.265067
NM_146093	Mus musculus UBX domain protein 1 (Ubxn1), mRNA.	26.8	56.22	1.5	0	90.53	3.98617	0.0132674	15.6167	0.00845153	34.5133	0.000143533
NM_019653	Mus musculus WD repeat and SOCS box-containing 1 (Wsb1), transcript variant 1, mRNA.	1.65	0	0	0	13	7.98011	0.0133492	6.20777	1	1	1
NM_009968	Mus musculus crystallin, zeta (Cryz), mRNA.	1.65	5.51	0	1.42	13.14	8.04044	0.0133492	1.21944	1	3.7127	0.440358
NM_153799	Mus musculus enhancer of mRNA decapping 3 homolog (S. cerevisiae) (Edc3), mRNA.	10	11.44	30.23	17.32	40.325	4.69297	0.0134023	0.229264	0.0249622	0.278181	0.0427997
NM_026514	Mus musculus CDC42 effector protein (Rho GTPase binding) 3 (Cdc42ep3), mRNA.	2.798	4.18	9.21	6.63	16.926	6.63247	0.0134416	0.205388	0.112519	0.317198	0.207316
NM_023040	Mus musculus growth factor, erv1 (S. cerevisiae)-like (augmenter of liver regeneration) (Gfer), mRNA.	2.63	3.42	14.4	16.6	16.7	7.01156	0.0134416	0.0992741	0.00269793	0.134859	0.00845153
NM_028284	Mus musculus Bardet-Biedl syndrome 5 (human) (Bbs5), mRNA.	1.81	6.08	7.93	46.9	16.69	9.71921	0.0134416	0.0409815	0.000109611	0.132271	0.00255371
NM_153550	Mus musculus disrupted in renal carcinoma 2 (human) (Dirc2), mRNA.	17.82	18.75	33.4	26.79	63.245	4.17459	0.0135899	0.318409	0.0637027	0.359106	0.0973492
NM_011986	Mus musculus neurochondrin (Ncdn), mRNA.	12.35	6.07	4.07	9.71	46.498	4.38607	0.0136936	0.957961	1	0.5162	0.408758
NM_009640	Mus musculus angiopoietin 1 (Angpt1), mRNA.	12.01	13.44	43.48	36.5	46.884	4.56781	0.0136936	0.163181	0.00308117	0.194207	0.00872115
NM_025974	Mus musculus ribosomal protein L14 (Rpl14), mRNA.	12.3	13.7	42.4	48.1	46.8	4.44934	0.0136936	0.147797	0.00157493	0.175477	0.00456288
NM_022885	Mus musculus solute carrier family 30 (zinc transporter), member 5 (Slc30a5), mRNA.	14.3	19.6	12	31.7	53.401	4.37738	0.0138892	0.353115	0.105442	0.514148	0.303695
NM_011873	Mus musculus DAZ associated protein 2 (Dazap2), mRNA.	51.05	48.76	28.73	55.6	163.172	3.78383	0.0140755	0.645826	0.430441	0.659626	0.469945
NM_145959	Mus musculus DNA segment, Chr 15, ERATO Doi 621, expressed (D15Ertd621e), mRNA.	33.278	27.9	160.29	159.32	108.721	3.85919	0.0140953	0.111759	0.000127401	0.100304	5.69205e-05
NM_019703	Mus musculus phosphofructokinase, platelet (Pfkp), mRNA.	145.23	102.18	34.1	79.1	440.246	3.60101	0.0142134	1.36289	0.570088	1.02675	0.979962
NM_016843	Mus musculus ataxin 10 (Atxn10), mRNA.	60.23	65.05	172.36	250	187.239	3.68647	0.0148525	0.152265	0.000588684	0.176012	0.00147998
NM_133232	Mus musculus 6-phosphofructo-2-kinase/fructose-2,6-biphosphatase 3 (Pfkfb3), mRNA.	21.09	20.52	2.79	10.65	71.371	3.98635	0.0151094	1.65261	0.451102	1.7155	0.451102
NM_025412	Mus musculus pyrroline-5-carboxylate reductase-like (Pycrl), mRNA.	16.8	22.23	16.9	14	58.916	4.11954	0.0151171	0.582843	0.422391	0.819248	0.856805
NM_025517	Mus musculus RNA terminal phosphate cyclase domain 1 (Rtcd1), mRNA.	18.6	17.5	18.2	27.9	65.7	4.15519	0.015118	0.433316	0.173149	0.436184	0.19206
NM_009532	Mus musculus X-ray repair complementing defective repair in Chinese hamster cells 1 (Xrcc1), mRNA.	18.8	20.3	31.9	27	65.5	4.09914	0.015118	0.34329	0.0701667	0.39571	0.120006
NM_177784	Mus musculus kelch-like 23 (Drosophila) (Klhl23), mRNA.	35.09	27.79	27.24	27.67	112.814	3.80067	0.0153031	0.681764	0.523926	0.578605	0.379279
NM_023230	Mus musculus ubiquitin-conjugating enzyme E2 variant 1 (Ube2v1), mRNA.	34.76	35.47	83.4	163	112.776	3.83318	0.0153031	0.151383	0.00082119	0.165092	0.00125194
NM_172274	Mus musculus coiled-coil and C2 domain containing 2A (Cc2d2a), mRNA.	7.08	7.97	2.79	9.47	29.439	4.78048	0.0155762	0.626411	0.682554	0.749561	0.846627
NM_026079	Mus musculus inhibitor of kappa light polypeptide enhancer in B-cells, kinase complex-associated protein (Ikbkap), mRNA.	14.98	22.59	61.02	71.69	54.796	4.28577	0.0157233	0.122489	0.000409733	0.195883	0.00538699
NM_026665	Mus musculus centrosomal protein 57 (Cep57), mRNA.	8.39	8.54	8.36	16.81	36.42	5.02394	0.0157512	0.363664	0.17	0.392833	0.20289
NM_153129	Mus musculus phosphofurin acidic cluster sorting protein 1 (Pacs1), mRNA.	11.48	12.1	0	6.87	42.26	4.29704	0.0157879	1.74255	0.682554	1.95291	0.5595
NM_007533	Mus musculus branched chain ketoacid dehydrogenase E1, alpha polypeptide (Bckdha), mRNA.	3.79	3.42	4.07	7.1	19.162	5.67539	0.0160224	0.381001	0.457952	0.366747	0.281609
NM_146089	Mus musculus HAUS augmin-like complex, subunit 1 (Haus1), mRNA.	3.78	1.14	18.2	8.76	19.316	5.7046	0.0160224	0.160692	0.0134416	0.0590578	0.00111065
NM_145925	Mus musculus pituitary tumor-transforming 1 interacting protein (Pttg1ip), mRNA.	27.45	23.4	64.7	40.53	89.168	3.83002	0.0166392	0.280274	0.0288702	0.255478	0.0173416
NM_019650	Mus musculus golgi SNAP receptor complex member 2 (Gosr2), mRNA.	19.768	22.17	36	51.58	67.21	3.99565	0.0166726	0.24341	0.0170319	0.291233	0.0329975
NM_198246	Mus musculus tyrosyl-tRNA synthetase 2 (mitochondrial) (Yars2), nuclear gene encoding mitochondrial protein, mRNA.	9.88	21.1	4.71	14	38.5	4.52862	0.0166733	0.570639	0.454435	1.27727	0.825159
NM_019808	Mus musculus PDZ and LIM domain 5 (Pdlim5), transcript variant 1, mRNA.	8.24	12.54	1.93	5.92	32.095	4.53884	0.0167432	1.10612	1	1.77527	0.457549
NM_177992	Mus musculus guanosine monophosphate reductase 2 (Gmpr2), mRNA.	7.9	7.02	3.43	12.3	32.6	4.77824	0.0167432	0.544124	0.499117	0.517258	0.457549
NM_025934	Mus musculus RIO kinase 2 (yeast) (Riok2), mRNA.	8.06	1.52	50.77	71.47	32.09	4.59305	0.0167432	0.0730961	3.73597e-05	0.016872	5.67074e-07
NM_001010825	Mus musculus FIC domain containing (Ficd), mRNA.	0	1.52	0	0	8.32	37.344	0.0167905	1	1	5.70603	1
NM_029116	Mus musculus kelch repeat and BTB (POZ) domain containing 11 (Kbtbd11), mRNA.	0	0	1.71	0	8.554	38.6577	0.0167905	0.168745	1	0.174917	1
XM_922613	PREDICTED: Mus musculus similar to D430039N05Rik protein, transcript variant 2 (LOC634842), mRNA.	0	2.09	0	2.6	8.48	38.2198	0.0167905	0.117786	0.528302	0.928588	1
NM_001039474	Mus musculus transcription elongation regulator 1 (CA150) (Tcerg1), mRNA.	23.05	20.85	21.4	19.69	76.112	3.8844	0.0169426	0.60119	0.441148	0.582189	0.422741
NM_011976	Mus musculus sema domain, immunoglobulin domain (Ig), transmembrane domain (TM) and short cytoplasmic domain, (semaphorin) 4G (Sema4g), mRNA.	2.3	4.37	3.43	0	15.76	7.41325	0.0171085	0.739435	1	1.41512	1
NM_009171	Mus musculus serine hydroxymethyltransferase 1 (soluble) (Shmt1), mRNA.	2.14	4.94	2.57	4.97	16.21	8.23902	0.0171085	0.327148	0.29399	0.751096	1
NM_175093	Mus musculus tribbles homolog 3 (Drosophila) (Trib3), mRNA.	2.3	0	15.4	3.31	15.3	7.182	0.0171085	0.146556	0.0244505	0.0190074	0.00544751
NM_009698	Mus musculus adenine phosphoribosyl transferase (Aprt), mRNA.	13.2	28.1	25.5	55.6	47.9	4.24921	0.0172499	0.176605	0.00438182	0.396773	0.113624
NM_028731	Mus musculus extended synaptotagmin-like protein 2 (Esyt2), mRNA.	8.72	10.8	26.4	40.2	34.849	4.64383	0.0177522	0.143377	0.00288033	0.188851	0.00990408
NM_019689	Mus musculus AT rich interactive domain 3B (BRIGHT-like) (Arid3b), mRNA.	1.65	5.32	0	6.86	12.09	7.43718	0.0179738	0.298996	0.440358	0.884801	1
NM_011756	Mus musculus zinc finger protein 36 (Zfp36), mRNA.	6.58	7.02	0	0	28.6	4.98986	0.0179792	21.2184	0.100576	22.9615	0.100576
NM_008568	Mus musculus minichromosome maintenance deficient 7 (S. cerevisiae) (Mcm7), mRNA.	92.85	88.84	47.4	41	271.692	3.47135	0.018276	1.11707	0.860215	1.14192	0.833591
NM_011574	Mus musculus cirrhosis, autosomal recessive 1A (human) (Cirh1a), mRNA.	33.718	65.7	106.5	99.65	105.848	3.71222	0.0184774	0.175226	0.00195442	0.363594	0.0586014
NM_001081343	Mus musculus RIKEN cDNA 3110043O21 gene (3110043O21Rik), mRNA.	18.588	4.56	4.29	6.16	62.348	3.9409	0.0185867	1.86404	0.38579	0.517395	0.457952
NM_172588	Mus musculus serine incorporator 5 (Serinc5), mRNA.	10.54	11.58	9.85	3.55	38.235	4.24325	0.018632	0.837468	1	0.984981	1
NM_008820	Mus musculus peptidase D (Pepd), mRNA.	10.2	3.8	9.64	21.99	38.1	4.35345	0.018632	0.350055	0.124771	0.146424	0.00845153
NM_026883	Mus musculus RIKEN cDNA 1500011H22 gene (1500011H22Rik), mRNA.	21.6	23.34	23.1	56.1	71.6	3.90609	0.0186569	0.293115	0.0330393	0.337632	0.0603799
NM_054078	Mus musculus bromodomain adjacent to zinc finger domain, 2A (Baz2a), mRNA.	25.2	20.9	12	16.1	80.73	3.77895	0.0186972	0.954216	1	0.847894	0.850032
NM_177045	Mus musculus coiled-coil and C2 domain containing 1B (Cc2d1b), mRNA.	13.7	15.8	45.2	36.9	46.5	3.97797	0.0188874	0.180912	0.00438182	0.222316	0.010373
NM_023579	Mus musculus importin 5 (Ipo5), mRNA.	39.16	43.3	93.9	144.8	120.35	3.63489	0.0189748	0.175832	0.00176815	0.207519	0.00428031
NM_172538	Mus musculus vezatin, adherens junctions transmembrane protein (Vezt), mRNA.	7.41	9.11	10.7	16.29	30.9	4.8261	0.0190928	0.300553	0.0944552	0.391643	0.201005
NM_025942	Mus musculus Obg-like ATPase 1 (Ola1), transcript variant 1, mRNA.	43.65	47.9	132.27	263.76	132.408	3.5875	0.0191663	0.118114	0.00013542	0.138352	0.000387657
NM_175266	Mus musculus EPM2A (laforin) interacting protein 1 (Epm2aip1), mRNA.	30.77	34.91	15.6	16.3	95.783	3.67589	0.0193139	1.02644	1	1.24157	0.768514
NM_010120	Mus musculus eukaryotic translation initiation factor 1A (Eif1a), mRNA.	17.798	24.11	31.89	46.9	59.101	3.90474	0.0194804	0.243572	0.0157675	0.350876	0.0733901
NM_025666	Mus musculus ubiquitin protein ligase E3 component n-recognin 7 (putative) (Ubr7), mRNA.	5.76	13.86	13.74	28.62	24.542	4.84415	0.0195549	0.152547	0.00895248	0.378529	0.119123
NM_001076554	Mus musculus spectrin alpha 2 (Spna2), mRNA.	42.446	61.34	73.9	131	128.81	3.59645	0.0196226	0.221368	0.00582723	0.341427	0.0469038
NM_173413	Mus musculus RAB8B, member RAS oncogene family (Rab8b), mRNA.	3.45	1.52	5.57	4.26	18.489	5.90607	0.0197273	0.39982	0.386868	0.202948	0.198421
NM_026181	Mus musculus G patch domain containing 1 (Gpatch1), mRNA.	3.78	3.04	12	12.8	18.6	5.50012	0.0197273	0.174494	0.0219175	0.150008	0.0219175
NM_011170	Mus musculus prion protein (Prnp), mRNA.	46.88	68.5	25.9	125	139.09	3.51306	0.0203862	0.332042	0.0450731	0.517453	0.214066
NM_021492	Mus musculus adaptor-related protein complex 3, beta 2 subunit (Ap3b2), mRNA.	10.4	0	5.36	2.37	36.6	4.10468	0.0208473	1.41219	0.682554	0.0447969	0.100576
NM_007481	Mus musculus ADP-ribosylation factor 6 (Arf6), mRNA.	46.02	56.41	160.19	185.7	135.47	3.48886	0.0208709	0.142282	0.000457456	0.186307	0.00209893
NM_025959	Mus musculus proteasome (prosome, macropain) 26S subunit, ATPase, 6 (Psmc6), mRNA.	25.99	27.32	13.28	13.23	81.75	3.71368	0.0211577	1.04238	1	1.16894	0.862986
NM_133803	Mus musculus dipeptidylpeptidase 3 (Dpp3), mRNA.	30.9	36.4	11.8	18.7	93.77	3.58779	0.0211895	1.07647	0.937988	1.35317	0.612086
NM_001008550	Mus musculus zinc finger, FYVE domain containing 26 (Zfyve26), mRNA.	4.77	0	3.86	8.52	20.762	4.93158	0.0216182	0.428331	0.350887	0.0284496	0.025357
NM_177325	Mus musculus TSR1, 20S rRNA accumulation, homolog (yeast) (Tsr1), mRNA.	15.1	15.6	18.4	18.9	51.1	3.9716	0.0217345	0.435741	0.21895	0.480723	0.301715
NM_026812	Mus musculus HD domain containing 3 (Hddc3), mRNA.	1.81	0	3.21	0	14.6	8.51352	0.0219175	0.635693	1	0.101475	0.528302
NM_009577	Mus musculus zinc finger protein interacting with K protein 1 (Zik1), mRNA.	2.8	6.07	1.5	4.26	14.69	5.78058	0.0219175	0.544386	0.733094	1.19238	1
NM_027462	Mus musculus tryptophanyl tRNA synthetase 2 (mitochondrial) (Wars2), nuclear gene encoding mitochondrial protein, mRNA.	1.98	1.52	19.3	24.6	14.442	7.65925	0.0219175	0.0559115	0.000384557	0.0467337	0.000467642
NM_019929	Mus musculus SMT3 suppressor of mif two 3 homolog 3 (yeast) (Sumo3), mRNA.	29.1	38.73	23.52	29.57	90.173	3.66188	0.021962	0.585584	0.379279	0.830234	0.779387
NM_026155	Mus musculus signal sequence receptor, gamma (Ssr3), mRNA.	115.348	108.46	472.64	378.82	323.202	3.32854	0.0221894	0.144348	0.000335678	0.145295	0.00036157
NM_018776	Mus musculus cytokine receptor-like factor 3 (Crlf3), mRNA.	17.11	35.4	14.36	7.81	56.6	3.89092	0.0225833	0.822982	0.814891	1.80294	0.36689
NM_010828	Mus musculus Cbp/p300-interacting transactivator, with Glu/Asp-rich carboxy-terminal domain, 2 (Cited2), mRNA.	87.84	90.79	96.23	84.79	245.116	3.31314	0.0227504	0.516705	0.215487	0.571357	0.287292
NM_145459	Mus musculus zinc finger protein 503 (Zfp503), mRNA.	5.926	5.7	7.5	0	24.32	4.72712	0.023029	0.843769	1	0.870641	1
NM_177429	Mus musculus oral-facial-digital syndrome 1 gene homolog (human) (Ofd1), mRNA.	5.43	3.8	4.07	2.84	24.4	5.16482	0.023029	0.839101	1	0.644132	0.776325
NM_018761	Mus musculus catenin (cadherin associated protein), alpha-like 1 (Ctnnal1), mRNA.	6.09	8.73	3.64	4.26	24.316	4.57874	0.023029	0.828633	1	1.24145	0.829068
NM_001081119	Mus musculus abhydrolase domain containing 13 (Abhd13), mRNA.	5.43	3.8	18.4	16.58	23.654	5.01803	0.023029	0.172374	0.0216182	0.132545	0.005437
NM_029645	Mus musculus glutamyl-tRNA(Gln) amidotransferase, subunit C homolog (bacterial) (Gatc), mRNA.	6.09	8.36	30.7	58.3	24.08	4.5414	0.023029	0.0764864	0.000134091	0.110967	0.000696981
NM_175329	Mus musculus coiled-coil-helix-coiled-coil-helix domain containing 10 (Chchd10), mRNA.	165.3	133	276	409	451.394	3.24431	0.0232341	0.256989	0.00955796	0.221241	0.00444054
NM_021896	Mus musculus guanylate cyclase 1, soluble, alpha 3 (Gucy1a3), mRNA.	10.37	6.64	12.21	12.31	36.166	4.0601	0.0233562	0.458696	0.278069	0.316248	0.138361
NM_024206	Mus musculus SEC13 homolog (S. cerevisiae) (Sec13), mRNA.	55.1	55.2	79.31	174	156.01	3.35583	0.0233819	0.232362	0.00756264	0.248921	0.0102357
NM_133950	Mus musculus KDEL (Lys-Asp-Glu-Leu) endoplasmic reticulum protein retention receptor 1 (Kdelr1), mRNA.	26.18	28.85	105.5	169.28	80.39	3.62272	0.0235416	0.102528	7.12232e-05	0.120781	0.000203601
NM_133835	Mus musculus ubiquitin associated domain containing 1 (Ubac1), mRNA.	22.7	23.4	28.3	23.9	71.1	3.69316	0.0241537	0.465986	0.206521	0.513228	0.264128
NM_144846	Mus musculus family with sequence similarity 49, member B (Fam49b), mRNA.	29.45	29.78	11.57	17.05	88.518	3.54476	0.0241962	1.09494	0.935464	1.18194	0.807912
NM_020003	Mus musculus RIKEN cDNA 0610031J06 gene (0610031J06Rik), mRNA.	30.1	24.7	120	128	88.112	3.45907	0.0241962	0.130283	0.000314886	0.114571	0.000174864
NM_028782	Mus musculus lon peptidase 1, mitochondrial (Lonp1), nuclear gene encoding mitochondrial protein, mRNA.	57.65	88.8	161	246	163.156	3.35304	0.024368	0.15148	0.000559456	0.248819	0.00868582
NM_030889	Mus musculus sortilin-related VPS10 domain containing receptor 2 (Sorcs2), mRNA.	1.65	3.42	0	0	11.516	7.07523	0.0244505	6.20777	1	11.667	0.292453
NM_009250	Mus musculus serine (or cysteine) peptidase inhibitor, clade I, member 1 (Serpini1), mRNA.	1.32	0	0	0	11.4	8.80029	0.0244505	4.98241	1	1	1
NM_016974	Mus musculus D site albumin promoter binding protein (Dbp), mRNA.	1.32	0	0	0	10.94	8.42189	0.0244505	4.98241	1	1	1
NM_201609	Mus musculus zinc finger protein 652 (Zfp652), mRNA.	0.988	0	0	5.21	11.6	11.0635	0.0244505	0.253823	0.664215	0.0650549	0.292453
NM_027188	Mus musculus SET and MYND domain containing 3 (Smyd3), mRNA.	1.15	0	8.57	4.02	11.2	9.23664	0.0244505	0.125469	0.0938896	0.0279884	0.025357
NM_008389	Mus musculus IAP promoted placental gene (Ipp), mRNA.	0.988	5.7	4.71	8.76	10.739	10.2217	0.0244505	0.102085	0.0167905	0.49488	0.408758
NM_013513	Mus musculus erythrocyte protein band 4.2 (Epb4.2), mRNA.	1.65	2.28	52.7	15.4	11.3	6.95458	0.0244505	0.0314827	2.75976e-05	0.0435046	3.18244e-05
NM_011463	Mus musculus serine peptidase inhibitor, Kazal type 4 (Spink4), mRNA.	1.32	0	120.29	97.3	11.1	8.57325	0.0244505	0.00793598	7.12226e-10	0.0016633	9.27997e-10
NM_175245	Mus musculus RIKEN cDNA 2410129H14 gene (2410129H14Rik), mRNA.	44.62	62.79	106.5	187.66	128.79	3.42012	0.0244575	0.162219	0.00103303	0.243745	0.00905952
NM_026014	Mus musculus chromatin licensing and DNA replication factor 1 (Cdt1), mRNA.	18.6	29.4	43.3	57.8	58.61	3.7077	0.0246491	0.198392	0.00625943	0.333135	0.0567495
NM_147778	Mus musculus COMM domain containing 3 (Commd3), mRNA.	32.6	18.62	63	94.5	96.43	3.49632	0.0247448	0.221821	0.00700874	0.136304	0.000603009
NM_133234	Mus musculus BCL2 binding component 3 (Bbc3), mRNA.	13.7	22.6	65.6	102	44.616	3.81622	0.0249195	0.0888116	5.61906e-05	0.155194	0.00146079
NM_007477	Mus musculus ADP-ribosylation factor 2 (Arf2), mRNA.	19.38	17.81	10.93	9.47	61.71	3.74435	0.0249346	1.01108	1	0.992529	1
NM_011156	Mus musculus prolyl endopeptidase (Prep), mRNA.	19.4	12.72	22.7	39.1	61.844	3.7504	0.0249346	0.337538	0.0736268	0.238197	0.0208473
NM_207207	Mus musculus mitochondrial ribosomal protein S26 (Mrps26), nuclear gene encoding mitochondrial protein, mRNA.	7.9	7.97	0	0	29.6	4.34159	0.0249622	25.2008	0.0618927	26.0988	0.0618927
NM_025374	Mus musculus glyoxalase 1 (Glo1), transcript variant 1, mRNA.	35.8	30	35.5	45.06	104.494	3.45323	0.0252112	0.474825	0.193756	0.426125	0.131779
NM_172775	Mus musculus plexin B1 (Plxnb1), mRNA.	14.34	12.53	214.36	166.26	47.229	3.87131	0.0253114	0.0408269	2.80641e-07	0.038268	2.10197e-07
NM_001128599	Mus musculus opsin 4 (melanopsin) (Opn4), transcript variant 2, mRNA.	0	2.66	0	0	7.32	32.9652	0.025357	1	1	9.47085	0.528302
NM_145980	Mus musculus RIKEN cDNA 8430408G22 gene (8430408G22Rik), mRNA.	0	3.23	0	0	7.4	33.4031	0.025357	1	1	11.0395	0.292453
NM_172430	Mus musculus SPHK1 interactor, AKAP domain containing (Sphkap), mRNA.	0	1.71	0	0	7.632	34.2789	0.025357	1	1	6.3335	1
NM_178914	Mus musculus spermatogenesis associated 7 (Spata7), mRNA.	0	3.99	0	0	7.78	35.1546	0.025357	1	1	13.5494	0.292453
NM_176834	Mus musculus ring finger protein 208 (Rnf208), mRNA.	0	1.52	1.5	0	7.01	31.6516	0.025357	0.187929	1	1.11062	1
NM_011491	Mus musculus stanniocalcin 2 (Stc2), mRNA.	0	0	2.14	0	7.24	32.5273	0.025357	0.13957	1	0.144862	1
NM_172462	Mus musculus zinc finger protein 11 (Zfp11), mRNA.	0	1.52	0	2.37	7.48	33.841	0.025357	0.127756	0.528302	0.757012	1
NM_008070	Mus musculus gamma-aminobutyric acid (GABA) A receptor, subunit beta 2 (Gabrb2), mRNA.	0	1.14	1.29	1.42	7.63	34.2789	0.025357	0.113548	0.528302	0.525174	1
NM_173781	Mus musculus RAB6B, member RAS oncogene family (Rab6b), mRNA.	0	1.33	1.5	3.55	7.01	31.6516	0.025357	0.0643175	0.292453	0.340152	0.664215
NM_026241	Mus musculus ankyrin repeat domain 39 (Ankrd39), mRNA.	0	4.75	4.28	3.31	7.78	35.1546	0.025357	0.0437349	0.100576	0.732072	1
NM_025273	Mus musculus pterin 4 alpha carbinolamine dehydratase/dimerization cofactor of hepatocyte nuclear factor 1 alpha (TCF1) 1 (Pcbd1), mRNA.	23.18	21.06	10.72	11.86	70.015	3.55874	0.0256559	1.09119	1	1.06181	1
NM_175552	Mus musculus WD repeat domain 3 (Wdr3), mRNA.	15.268	20.07	9.64	7.58	49.582	3.80601	0.025657	0.945919	1	1.32082	0.814891
NM_009537	Mus musculus YY1 transcription factor (Yy1), mRNA.	33.428	23.2	75.3	103.7	95.12	3.36733	0.0258742	0.199973	0.0042306	0.149134	0.000967128
NM_175485	Mus musculus protogenin homolog (Gallus gallus) (Prtg), mRNA.	25.47	40.4	10.5	6.86	75.346	3.48575	0.0260485	1.551	0.527961	2.61315	0.139167
NM_012038	Mus musculus visinin-like 1 (Vsnl1), mRNA.	25.16	0	78.23	1.42	75.811	3.55015	0.0260485	0.339321	0.0631625	0.00453079	1.48219e-06
NM_175770	Mus musculus TAF7 RNA polymerase II, TATA box binding protein (TBP)-associated factor (Taf7), transcript variant 1, mRNA.	4.28	6.65	12.43	9.71	20.702	5.44493	0.0260525	0.21878	0.0600227	0.354751	0.204771
NM_001039644	Mus musculus ER degradation enhancer, mannosidase alpha-like 3 (Edem3), mRNA.	18.598	14.81	11.15	10.65	57.456	3.63837	0.0264847	0.908754	1	0.775875	0.803314
NM_013923	Mus musculus ring finger protein 19A (Rnf19a), mRNA.	39.52	47.81	59.33	46.43	112.17	3.36225	0.0266079	0.399137	0.0946467	0.515706	0.234204
NM_023900	Mus musculus pleckstrin homology domain containing, family J member 1 (Plekhj1), mRNA.	41.95	46.28	119	142	117.099	3.30127	0.0268075	0.172222	0.00151062	0.202868	0.00349308
NM_207301	Mus musculus tryptophan rich basic protein (Wrb), mRNA.	30.64	34.2	12.21	21.56	89.134	3.44158	0.0268163	0.963945	1	1.15022	0.82852
NM_029409	Mus musculus mitochondrial fission factor (Mff), nuclear gene encoding mitochondrial protein, mRNA.	43.8	36.1	25.24	46	123	3.32567	0.0269896	0.655479	0.465779	0.578485	0.344242
NM_172865	Mus musculus mannosidase, endo-alpha (Manea), mRNA.	5.598	8.16	2.36	4.97	23.526	4.80659	0.0271957	0.820899	1	1.25951	1
NM_001031772	Mus musculus lin-28 homolog B (C. elegans) (Lin28b), mRNA.	5.76	3.42	9.43	18	23.39	4.62867	0.0271957	0.234539	0.0570114	0.152182	0.0134416
NM_023326	Mus musculus brain expressed myelocytomatosis oncogene (Bmyc), mRNA.	25	31.13	15.6	13	74.48	3.51706	0.0275581	0.930387	0.929736	1.23381	0.750563
NM_153573	Mus musculus FK506 binding protein 14 (Fkbp14), mRNA.	14.65	10.1	11.1	18.7	46.17	3.68843	0.0276608	0.530035	0.326276	0.392865	0.171206
NM_011185	Mus musculus proteasome (prosome, macropain) subunit, beta type 1 (Psmb1), mRNA.	90.56	94.41	657.35	811.59	242.929	3.18225	0.0279008	0.065808	1.56042e-06	0.0733196	3.64826e-06
NM_011050	Mus musculus programmed cell death 4 (Pdcd4), mRNA.	6.58	3.61	0	0	25.848	4.50521	0.0280158	21.2184	0.100576	12.2945	0.292453
NM_013719	Mus musculus eukaryotic translation initiation factor 2 alpha kinase 4 (Eif2ak4), mRNA.	6.91	6.26	0	5.45	25.962	4.34992	0.0280158	1.32558	1	1.29511	1
NM_001082532	Mus musculus phosphatidylinositol glycan anchor biosynthesis, class Y-like (Pigyl), mRNA.	6.25	8.54	22.1	17.8	25.5	4.65658	0.0280158	0.175081	0.0106091	0.249116	0.0380834
NM_010422	Mus musculus hexosaminidase B (Hexb), mRNA.	7.08	2.47	9.21	35.7	25.52	4.15123	0.0280158	0.174497	0.012167	0.0708134	0.000384557
NM_025898	Mus musculus N-ethylmaleimide sensitive fusion protein attachment protein alpha (Napa), mRNA.	16.94	10.25	29.4	24.4	51.6	3.58991	0.0281182	0.33831	0.0817442	0.222982	0.0167432
NM_145833	Mus musculus lin-28 homolog (C. elegans) (Lin28), mRNA.	2.8	5.13	3	2.13	14.18	5.58697	0.0282683	0.607004	1	1.12208	1
NM_178766	Mus musculus solute carrier family 25, member 40 (Slc25a40), nuclear gene encoding mitochondrial protein, mRNA.	2.47	3.61	1.29	9.23	13.9	6.06296	0.0282683	0.276579	0.281609	0.409555	0.457952
NM_021337	Mus musculus superkiller viralicidic activity 2-like (S. cerevisiae) (Skiv2l), mRNA.	2.14	6.45	9.43	4.74	13.6	6.93509	0.0282683	0.177739	0.0658535	0.533652	0.5595
XM_001478911	PREDICTED: Mus musculus similar to Rpl17 protein (LOC100042880), mRNA.	2.47	0	20.4	13.5	13.5	5.89131	0.0282683	0.0877627	0.00168089	0.0105807	0.000292768
NM_177103	Mus musculus SUMO/sentrin specific peptidase 5 (Senp5), mRNA.	22.078	18.79	37.31	37.6	65.653	3.50511	0.0288702	0.316889	0.0529973	0.28888	0.0393198
NM_198631	Mus musculus zinc finger CCCH-type containing 4 (Zc3h4), mRNA.	24.188	37.36	11.6	7.58	71.19	3.47165	0.0290752	1.33564	0.675063	2.19519	0.236656
NM_011766	Mus musculus zinc finger protein, multitype 2 (Zfpm2), mRNA.	9.378	3.42	1.93	8.29	31.65	3.92649	0.0290788	0.978795	1	0.39967	0.281609
NM_027412	Mus musculus tetratricopeptide repeat domain 9C (Ttc9c), mRNA.	8.89	12.34	22.5	31.03	31.104	4.06274	0.0290788	0.182106	0.00895871	0.266307	0.0372863
NM_001146349	Mus musculus ring finger protein 217 (Rnf217), mRNA.	10.37	11.02	3	11.83	33.71	3.78146	0.0294317	0.751555	0.736979	0.847351	0.872396
NM_001081176	Mus musculus polymerase (RNA) III (DNA directed) polypeptide G (Polr3g), mRNA.	32.57	20.55	0	8.05	93	3.37329	0.0296157	4.16974	0.052253	2.82816	0.20289
NM_010169	Mus musculus coagulation factor II (thrombin) receptor (F2r), mRNA.	34.25	53.01	19.9	26.5	95.26	3.28655	0.0296629	0.787676	0.709108	1.29681	0.682708
NM_017407	Mus musculus sperm associated antigen 5 (Spag5), mRNA.	10.86	12.91	20.6	42.1	36.6	3.92097	0.0297086	0.189353	0.00700298	0.238404	0.018632
NM_019760	Mus musculus serine incorporator 1 (Serinc1), mRNA.	84.608	122.16	51.4	86.91	222.774	3.12554	0.0298883	0.651322	0.413912	1.00486	1
NM_025421	Mus musculus acylphosphatase 1, erythrocyte (common) type (Acyp1), mRNA.	12.51	10.4	32.37	45.96	39.26	3.68121	0.029929	0.173361	0.0053169	0.154919	0.00254739
NM_025356	Mus musculus ubiquitin-conjugating enzyme E2D 3 (UBC4/5 homolog, yeast) (Ube2d3), mRNA.	219.13	260.01	1060.66	1285.35	566.082	3.07054	0.0300704	0.0994466	2.52881e-05	0.126184	0.000123327
NM_009703	Mus musculus v-raf murine sarcoma 3611 viral oncogene homolog (Araf), transcript variant 1, mRNA.	14.32	18.4	17.8	24.42	45.51	3.73255	0.0302517	0.365392	0.119123	0.499966	0.283675
NM_010757	Mus musculus v-maf musculoaponeurotic fibrosarcoma oncogene family, protein K (avian) (Mafk), mRNA.	3.62	7.22	1.5	0	16.945	5.26199	0.0303314	2.26046	0.664215	4.59134	0.198421
NM_023066	Mus musculus aspartate-beta-hydroxylase (Asph), transcript variant 1, mRNA.	2.97	9.5	0	2.84	16.795	6.19066	0.0303314	1.10988	1	3.48706	0.281609
NM_008409	Mus musculus integral membrane protein 2A (Itm2a), mRNA.	149.598	555.52	251	292	388.02	3.08103	0.0303451	0.293424	0.0195911	1.16343	0.766705
NM_145979	Mus musculus chromodomain helicase DNA binding protein 4 (Chd4), mRNA.	238.268	386.94	21	12.5	611.546	3.04977	0.0303495	7.49707	0.000515682	13.0057	1.34445e-05
NM_024256	Mus musculus beta-1,3-glucuronyltransferase 3 (glucuronosyltransferase I) (B3gat3), mRNA.	20.4	27	25.5	29.4	61.655	3.56322	0.0307327	0.398942	0.143987	0.562245	0.337493
NM_153547	Mus musculus guanine nucleotide binding protein-like 3 (nucleolar) (Gnl3), transcript variant 1, mRNA.	20.73	30.01	36.2	45.2	61.54	3.5009	0.0307327	0.273519	0.0304701	0.421747	0.123278
NM_025996	Mus musculus translocase of outer mitochondrial membrane 34 (Tomm34), nuclear gene encoding mitochondrial protein, mRNA.	22.87	49.21	0	0	67.3	3.46623	0.0308132	71.1518	0.00111065	155.358	1.16395e-05
NM_011480	Mus musculus sterol regulatory element binding transcription factor 1 (Srebf1), mRNA.	24.83	20.92	15	18	72.3	3.44075	0.0308734	0.801249	0.740506	0.723363	0.658326
NM_025936	Mus musculus arginyl-tRNA synthetase (Rars), mRNA.	27	23.4	35.11	42.9	77.762	3.40305	0.0309189	0.370851	0.0817541	0.34421	0.0652802
NM_011508	Mus musculus eukaryotic translation initiation factor 1 (Eif1), mRNA.	126.13	121	191	236	325.93	3.06949	0.0310371	0.314595	0.0268066	0.322869	0.0315671
NM_010150	Mus musculus nuclear receptor subfamily 2, group F, member 6 (Nr2f6), mRNA.	42.78	63.44	140.71	90.02	116.545	3.22339	0.0310482	0.198464	0.00365771	0.3136	0.0301334
NM_172555	Mus musculus poly(A) polymerase gamma (Papolg), mRNA.	4.77	10.6	5.36	10.9	19.136	4.53289	0.03151	0.328258	0.160237	0.747087	0.757552
NM_013742	Mus musculus cysteinyl-tRNA synthetase (Cars), mRNA.	4.44	4.56	7.93	10.9	19.4	4.99739	0.03151	0.262087	0.124416	0.291486	0.124416
NM_010485	Mus musculus ELAV (embryonic lethal, abnormal vision, Drosophila)-like 1 (Hu antigen R) (Elavl1), mRNA.	103.9	108.04	155.57	180.89	269.652	3.08196	0.0315436	0.329072	0.0343031	0.365761	0.0557543
NM_011277	Mus musculus ring finger protein 2 (Rnf2), mRNA.	37.39	31.14	21.2	35.99	101.768	3.22132	0.0323185	0.697256	0.547065	0.620897	0.408475
NM_028779	Mus musculus adenosine monophosphate deaminase 2 (isoform L) (Ampd2), mRNA.	34.6	42.5	35.6	49	96.8	3.30944	0.032376	0.43722	0.152548	0.573194	0.328003
NM_009052	Mus musculus brain expressed gene 1 (Bex1), mRNA.	113	208.04	126	178	289.546	3.04227	0.0324385	0.395965	0.0770104	0.778453	0.635618
NM_024227	Mus musculus mitochondrial ribosomal protein L28 (Mrpl28), nuclear gene encoding mitochondrial protein, mRNA.	27.2	34.22	49.49	60.09	77.116	3.34797	0.0326138	0.266281	0.0194472	0.357096	0.0632115
NM_001110791	Mus musculus splicing factor 1 (Sf1), transcript variant 1, mRNA.	6.75	2.66	2.14	2.37	25.08	4.26006	0.0326264	1.56023	0.776325	0.70464	1
NM_145599	Mus musculus transmembrane protein 184C (Tmem184c), mRNA.	24.06	20.87	22.96	21.29	68.496	3.35412	0.0327344	0.582436	0.371843	0.540951	0.353267
NM_001038700	Mus musculus formin binding protein 1 (Fnbp1), transcript variant 1, mRNA.	22.25	21.05	54	124	63.35	3.35286	0.0328205	0.13491	0.000617944	0.13658	0.000552567
NM_026464	Mus musculus WD repeat domain 55 (Wdr55), mRNA.	7.41	6.64	6.21	13.7	28.1	4.39199	0.032878	0.405598	0.249918	0.388163	0.249918
NM_025799	Mus musculus fucosidase, alpha-L- 2, plasma (Fuca2), mRNA.	7.9	8.73	12	22.5	28.036	4.1087	0.032878	0.251038	0.0382518	0.294227	0.0723718
NR_015456	Mus musculus DNA segment, Chr 7, ERATO Doi 715, expressed (D7Ertd715e), non-coding RNA.	19.76	20.49	12.4	11.8	57.782	3.43863	0.0329093	0.871889	0.834332	0.964	1
NM_021565	Mus musculus midnolin (Midn), mRNA.	8.558	9.87	0	0	29.974	4.05265	0.0330249	27.3452	0.039138	32.0598	0.025357
NM_013733	Mus musculus chromatin assembly factor 1, subunit A (p150) (Chaf1a), mRNA.	15.6	20.16	23.19	17.8	46.63	3.50926	0.0330779	0.409707	0.153948	0.564344	0.36689
NM_134093	Mus musculus LETM1 domain containing 1 (Letmd1), mRNA.	11.2	13.9	51	44.7	36.32	3.78733	0.0331408	0.127616	0.00109691	0.168346	0.00321388
NM_025418	Mus musculus Vps20-associated 1 homolog (S. cerevisiae) (Vta1), mRNA.	12.2	12.9	3.64	13.7	39.1	3.75068	0.033148	0.753122	0.775061	0.849279	1
NM_133945	Mus musculus vaccinia related kinase 3 (Vrk3), mRNA.	12.18	10.63	24.2	53.7	38.955	3.74115	0.033148	0.170237	0.0037687	0.158677	0.00417519
NM_013559	Mus musculus heat shock 105kDa/110kDa protein 1 (Hsph1), mRNA.	45.31	42.53	64.1	55.6	120.3	3.14574	0.0332808	0.404166	0.106988	0.405622	0.105678
NM_008031	Mus musculus fragile X mental retardation syndrome 1 homolog (Fmr1), mRNA.	37.89	66.19	47.6	80.98	103.52	3.2321	0.0336083	0.315293	0.0378563	0.586737	0.332255
NM_011300	Mus musculus ribosomal protein S7 (Rps7), mRNA.	1.65	4.37	0	4.26	10.2	6.29099	0.0336243	0.467732	0.664215	1.16103	1
NM_080419	Mus musculus immunoglobulin superfamily, member 8 (Igsf8), mRNA.	1.15	3.23	0	3.55	10.1	8.3476	0.0336243	0.416513	1	1.02288	1
NM_177041	Mus musculus RFad1, flavin adenine dinucleotide synthetase, homolog (yeast) (Flad1), mRNA.	0.988	2.47	2.36	8.29	10.402	9.9411	0.0336243	0.128263	0.135605	0.291114	0.281609
NM_008089	Mus musculus GATA binding protein 1 (Gata1), mRNA.	0.988	0	12.2	4.74	10.17	9.75403	0.0336243	0.081594	0.00779557	0.0209519	0.00779557
NM_026063	Mus musculus RIKEN cDNA 2900010M23 gene (2900010M23Rik), mRNA.	59.9	65.7	116	147	158	3.12766	0.0336394	0.243194	0.00896898	0.285107	0.0190847
NM_146211	Mus musculus glycosyltransferase 25 domain containing 1 (Glt25d1), mRNA.	33.9	40.44	22.71	33.6	92.916	3.24148	0.0338814	0.642395	0.492674	0.817179	0.746904
NM_025403	Mus musculus NOP10 ribonucleoprotein homolog (yeast) (Nop10), mRNA.	142.608	168.09	476.14	592.08	362.78	3.02219	0.0340591	0.142235	0.000296427	0.179258	0.00122707
NM_026850	Mus musculus phosducin-like 3 (Pdcl3), mRNA.	69.75	120.19	111.93	218.42	181.649	3.08636	0.0340653	0.2255	0.00545582	0.414476	0.0915759
NM_023175	Mus musculus nitrilase family, member 2 (Nit2), mRNA.	29.08	37.6	21.83	31.29	82	3.32982	0.0342151	0.585256	0.379279	0.806376	0.733014
NM_009941	Mus musculus cytochrome c oxidase subunit IV isoform 1 (Cox4i1), mRNA.	373.248	325.14	329.21	514.34	929.245	2.95996	0.0344036	0.470681	0.139433	0.438572	0.106808
NM_027166	Mus musculus yippee-like 5 (Drosophila) (Ypel5), mRNA.	42.68	62.25	24.2	54.49	114.184	3.16723	0.0346185	0.578894	0.334265	0.900915	0.880478
NM_026396	Mus musculus brix domain containing 2 (Bxdc2), mRNA.	24.05	29.26	10.1	14.45	67.79	3.31996	0.0347508	1.04329	1	1.35221	0.658326
NM_007915	Mus musculus etoposide induced 2.4 mRNA (Ei24), mRNA.	23.75	11.96	26.8	11.1	67.6	3.35145	0.0347508	0.670794	0.522865	0.366174	0.131946
NM_134017	Mus musculus methionine adenosyltransferase II, beta (Mat2b), mRNA.	19.25	12.54	8.14	18.75	56.78	3.4657	0.0353147	0.766258	0.759709	0.534976	0.342203
NM_027030	Mus musculus decapping enzyme, scavenger (Dcps), mRNA.	47.7	39.84	97.5	137	127	3.15447	0.0353836	0.217465	0.005201	0.19428	0.00281779
NM_026302	Mus musculus dynactin 4 (Dctn4), mRNA.	19.09	20.27	34.33	48.34	53.884	3.32343	0.0354804	0.24884	0.0164261	0.282429	0.0330393
NM_175314	Mus musculus a disintegrin-like and metallopeptidase (reprolysin type) with thrombospondin type 1 motif, 9 (Adamts9), mRNA.	17.08	25.45	13.3	20.4	51.521	3.54173	0.0356578	0.544281	0.33752	0.862092	0.868651
NM_030121	Mus musculus ankyrin repeat and SOCS box-containing 8 (Asb8), mRNA.	16.99	24.28	2.36	1.89	49.13	3.39696	0.0358478	4.0079	0.0970794	6.07048	0.0244026
NM_026487	Mus musculus ATPase family, AAA domain containing 1 (Atad1), mRNA.	41.29	37.24	51.38	76.49	110.57	3.17089	0.0360262	0.345238	0.0569527	0.332771	0.0507713
NM_177470	Mus musculus acetyl-Coenzyme A acyltransferase 2 (mitochondrial 3-oxoacyl-Coenzyme A thiolase) (Acaa2), nuclear gene encoding mitochondrial protein, mRNA.	143.96	114.28	125	191	360.94	2.9772	0.0360756	0.485151	0.166388	0.412065	0.0909273
NM_053207	Mus musculus EGL nine homolog 1 (C. elegans) (Egln1), mRNA.	132.33	137.52	49.06	58.91	331.24	2.97349	0.0361037	1.30205	0.620055	1.44692	0.495291
NM_011885	Mus musculus mitochondrial ribosomal protein S12 (Mrps12), nuclear gene encoding mitochondrial protein, mRNA.	29	33.2	56.8	51.1	78.294	3.19086	0.036146	0.288096	0.0308132	0.352131	0.066914
NM_027135	Mus musculus Sec24 related gene family, member D (S. cerevisiae) (Sec24d), mRNA.	13.63	15.2	4.71	2.84	40.2	3.46646	0.0365022	1.87528	0.457549	2.23068	0.305509
NM_025565	Mus musculus SPC25, NDC80 kinetochore complex component, homolog (S. cerevisiae) (Spc25), mRNA.	13.03	11.2	6.86	10.65	40.3	3.63214	0.0365022	0.793592	0.775061	0.733018	0.655588
NM_199310	Mus musculus coiled-coil domain containing 32 (Ccdc32), mRNA.	13.5	8.55	14.19	10.7	40.45	3.51754	0.0365022	0.582593	0.479184	0.401693	0.20289
NM_146126	Mus musculus sorbitol dehydrogenase (Sord), mRNA.	13.298	7.79	13.92	24.43	40.4	3.56061	0.0365022	0.374454	0.1156	0.238524	0.0445568
NM_001033294	Mus musculus DEAD/H (Asp-Glu-Ala-Asp/His) box polypeptide 31 (Ddx31), mRNA.	2.14	3.23	0	0	13.06	6.68434	0.0367157	7.43313	0.528302	11.0395	0.292453
NM_019631	Mus musculus transmembrane protein 45a (Tmem45a), mRNA.	2.63	2.28	4.71	2.37	13.098	5.52048	0.0367157	0.418999	0.532914	0.400191	0.532914
NM_001081133	Mus musculus kinesin family member 16B (Kif16b), mRNA.	2.14	3.8	10.3	24.4	13.331	6.78464	0.0367157	0.0736226	0.00133943	0.133603	0.005437
NM_008776	Mus musculus platelet-activating factor acetylhydrolase, isoform 1b, subunit 3 (Pafah1b3), mRNA.	35.7	37.43	24.24	28.9	96.56	3.20162	0.0367222	0.716254	0.602841	0.801823	0.733014
NM_054056	Mus musculus PRKC, apoptosis, WT1, regulator (Pawr), mRNA.	12.54	23.9	1.29	0	37.97	3.56014	0.0367502	8.3314	0.0658535	16.6686	0.00445191
NM_019803	Mus musculus ubiquitin-conjugating enzyme E2G 2 (Ube2g2), mRNA.	11.9	17.7	9.22	4.5	37.3	3.66723	0.0367502	0.92425	1	1.45526	0.678849
NM_027558	Mus musculus progesterone receptor membrane component 2 (Pgrmc2), mRNA.	9.548	8.36	21	19.7	32.105	3.935	0.0372863	0.254571	0.0504101	0.241492	0.0380834
NM_024467	Mus musculus zinc finger protein 319 (Zfp319), mRNA.	9.22	8.92	19.06	10.9	29.92	3.78337	0.0375659	0.334257	0.101174	0.345781	0.120029
NM_022331	Mus musculus homocysteine-inducible, endoplasmic reticulum stress-inducible, ubiquitin-like domain member 1 (Herpud1), mRNA.	8.89	9.49	23.4	15.9	29.562	3.86821	0.0375659	0.247467	0.0380834	0.28156	0.0583523
NM_015737	Mus musculus UDP-N-acetyl-alpha-D-galactosamine:polypeptide N-acetylgalactosaminyltransferase 4 (Galnt4), mRNA.	9.22	10.63	25.7	37.4	29.82	3.77081	0.0375659	0.159666	0.00413927	0.195682	0.0124547
NM_007505	Mus musculus ATP synthase, H+ transporting, mitochondrial F1 complex, alpha subunit, isoform 1 (Atp5a1), nuclear gene encoding mitochondrial protein, mRNA.	1295.2	1568.47	2657.5	5892.66	3141.34	2.8843	0.0375816	0.16112	0.000551903	0.208677	0.00263678
NM_026504	Mus musculus coenzyme Q5 homolog, methyltransferase (yeast) (Coq5), mRNA.	7.57	10.82	3	6.16	26.572	4.05375	0.0378394	0.886591	1	1.328	0.846627
NM_178744	Mus musculus zinc finger and BTB domain containing 1 (Zbtb1), mRNA.	7.9	10.44	7.5	15.9	27.08	3.97771	0.0378394	0.36838	0.138361	0.513034	0.420102
NM_010255	Mus musculus guanidinoacetate methyltransferase (Gamt), mRNA.	7.41	9.3	9.21	29.8	27.06	4.23695	0.0378394	0.208762	0.023029	0.277856	0.067676
NM_033524	Mus musculus sprouty protein with EVH-1 domain 1, related sequence (Spred1), mRNA.	3.13	6.26	1.71	0	16	5.72483	0.0378874	1.77123	1	3.63222	0.29399
NM_029092	Mus musculus RNA (guanine-9-) methyltransferase domain containing 1 (Rg9mtd1), mRNA.	3.62	3.42	4.71	6.87	15.42	4.80118	0.0378874	0.350072	0.206034	0.354156	0.281609
NM_153162	Mus musculus thioredoxin reductase 3 (Txnrd3), mRNA.	3.3	0	6.21	26.3	15.3	5.17115	0.0378874	0.117367	0.00676017	0.0110281	0.000375941
NM_007918	Mus musculus eukaryotic translation initiation factor 4E binding protein 1 (Eif4ebp1), mRNA.	99.79	111.83	216.57	270.87	248.85	2.96101	0.0378985	0.21828	0.0042759	0.261414	0.0112823
NM_198001	Mus musculus RIKEN cDNA 1110008P14 gene (1110008P14Rik), mRNA.	7.08	7.59	17.6	15.2	24.132	3.92534	0.0380834	0.238248	0.0455632	0.271584	0.0544317
NM_028211	Mus musculus RIKEN cDNA 2210016L21 gene (2210016L21Rik), mRNA.	7.24	6.45	22.1	16.3	24.1	3.8728	0.0380834	0.206559	0.023029	0.200073	0.0271957
NM_025507	Mus musculus SNW domain containing 1 (Snw1), mRNA.	78.538	63.98	160	131	198.32	2.99764	0.0382206	0.287711	0.0198169	0.251072	0.0105818
NM_010360	Mus musculus glutathione S-transferase, mu 5 (Gstm5), mRNA.	19.1	23.4	5.14	1.66	53.34	3.28659	0.0382206	2.89039	0.204771	3.76635	0.0944552
NM_178214	Mus musculus histone cluster 2, H2be (Hist2h2be), mRNA.	5.43	6.84	0	4.74	20.9	4.43084	0.0382518	1.19703	1	1.58677	0.776325
NM_027654	Mus musculus polycomb group ring finger 6 (Pcgf6), mRNA.	5.6	5.13	2.79	8.05	21.242	4.34068	0.0382518	0.563339	0.645316	0.550146	0.645316
NM_011728	Mus musculus xeroderma pigmentosum, complementation group A (Xpa), mRNA.	5.27	6.08	10.9	14.7	21.2	4.5744	0.0382518	0.230589	0.0700003	0.281189	0.0700003
NM_028123	Mus musculus solute carrier family 37 (glycerol-3-phosphate transporter), member 3 (Slc37a3), mRNA.	5.93	9.68	11.4	19.7	20.84	4.0526	0.0382518	0.210549	0.03151	0.362172	0.146038
NM_024199	Mus musculus cleavage stimulation factor, 3' pre-RNA, subunit 1 (Cstf1), mRNA.	5.1	6.26	10.3	17	21.7	4.85543	0.0382518	0.208718	0.0303314	0.272132	0.0570114
NM_133763	Mus musculus deoxynucleotidyltransferase, terminal, interacting protein 1 (Dnttip1), mRNA.	27.3	28.44	13.1	29.8	74.262	3.21504	0.0383393	0.679301	0.56879	0.755003	0.669814
NM_027371	Mus musculus brix domain containing 5 (Bxdc5), transcript variant 2, mRNA.	17.3	11.4	134	176	50.44	3.42696	0.0385546	0.0603965	3.41838e-06	0.0429444	5.39702e-07
NM_026126	Mus musculus FUN14 domain containing 2 (Fundc2), mRNA.	16.29	13.13	9.64	8.05	47.723	3.43997	0.0389196	0.980227	1	0.845414	0.890517
NM_175015	Mus musculus ATP synthase, H+ transporting, mitochondrial F0 complex, subunit c (subunit 9), isoform 3 (Atp5g3), nuclear gene encoding mitochondrial protein, mRNA.	1419.71	1394.18	6041.6	13180.3	3416	2.86151	0.0389399	0.0785574	4.09837e-06	0.0825116	5.84814e-06
NM_011977	Mus musculus solute carrier family 27 (fatty acid transporter), member 1 (Slc27a1), mRNA.	0	0	0	0	6.63	29.9001	0.039138	1	1	1	1
NM_023215	Mus musculus RIKEN cDNA 2500003M10 gene (2500003M10Rik), mRNA.	0	0	0	0	6.47	29.4622	0.039138	1	1	1	1
NM_030719	Mus musculus GATS protein-like 2 (Gatsl2), mRNA.	0	2.28	0	0	6.702	30.3379	0.039138	1	1	8.21591	0.528302
NM_133806	Mus musculus UDP-N-acetylglucosamine pyrophosphorylase 1 (Uap1), mRNA.	0	0	0	0	6.16	28.1485	0.039138	1	1	1	1
NR_028061	Mus musculus predicted gene 8615 (Gm8615), non-coding RNA.	0	0	0	0	6.55	29.9001	0.039138	1	1	1	1
NM_001081087	Mus musculus kelch repeat and BTB (POZ) domain containing 10 (Kbtbd10), mRNA.	0	1.14	1.93	0	6.24	28.1485	0.039138	0.152442	1	0.703858	1
NM_175206	Mus musculus F-box and leucine-rich repeat protein 22 (Fbxl22), mRNA.	0	5.89	2.14	0	6.32	28.5864	0.039138	0.13957	1	2.82631	0.532914
NM_029657	Mus musculus mahogunin, ring finger 1 (Mgrn1), mRNA.	0	0	1.29	2.13	6.55	29.9001	0.039138	0.092147	0.528302	0.0958409	0.528302
NM_026454	Mus musculus ubiquitin-conjugating enzyme E2F (putative) (Ube2f), mRNA.	0	0	3.86	2.84	6.78	30.7758	0.039138	0.0492583	0.168532	0.0513301	0.168532
NM_172398	Mus musculus aldo-keto reductase family 1, member B10 (aldose reductase) (Akr1b10), mRNA.	15.3	11.8	13.7	34.1	44.82	3.43938	0.0393198	0.345131	0.0973513	0.286183	0.060827
NR_003634	Mus musculus ribosomal protein S4, Y-linked 2 (Rps4y2), non-coding RNA.	15	18.8	14.6	51.62	45.3	3.54588	0.0393198	0.244837	0.0174937	0.326584	0.0671739
NM_153774	Mus musculus importin 9 (Ipo9), mRNA.	80.84	71.38	111	149.52	201.767	2.96395	0.0396016	0.330703	0.0361641	0.312668	0.028634
NM_019791	Mus musculus melanoma antigen, family D, 1 (Maged1), mRNA.	336.088	256.56	623	947.39	810.739	2.86741	0.0399633	0.227762	0.00457027	0.18603	0.00146814
NM_020558	Mus musculus C1D nuclear receptor co-repressor (C1d), mRNA.	27.85	28.13	32.17	46.6	73.947	3.12968	0.0404852	0.379385	0.0969418	0.408456	0.121735
NM_146036	Mus musculus AHA1, activator of heat shock protein ATPase homolog 1 (yeast) (Ahsa1), mRNA.	19.45	33.41	93.6	137	54.825	3.31033	0.0407236	0.0912908	5.96687e-05	0.166045	0.00148954
NM_153569	Mus musculus cyclin G associated kinase (Gak), mRNA.	11	16.91	6.64	6.87	33.68	3.58017	0.0413846	0.86919	1	1.4117	0.678849
NM_010593	Mus musculus junction plakoglobin (Jup), mRNA.	30.92	33.26	47.6	40.5	81.3	3.11083	0.0415491	0.375434	0.0831546	0.432233	0.143603
NM_001163006	Mus musculus RIKEN cDNA 2310028O11 gene (2310028O11Rik), mRNA.	108.43	168.73	119.22	245.1	264.481	2.89742	0.0415905	0.317054	0.0299146	0.527127	0.216199
NM_026768	Mus musculus mitochondrial ribosomal protein S18A (Mrps18a), nuclear gene encoding mitochondrial protein, mRNA.	23.9	36.3	5.79	4.02	65.7	3.2441	0.041661	2.53637	0.201005	4.09421	0.0436329
NM_013664	Mus musculus SH3-domain GRB2-like 1 (Sh3gl1), mRNA.	16.5	23.9	20.6	15.2	46.639	3.32094	0.0422814	0.495009	0.301715	0.761707	0.684823
NM_178739	Mus musculus DDB1 and CUL4 associated factor 12-like 1 (Decaf12l1), mRNA.	21.74	5.51	23.1	22.96	60	3.26037	0.0426187	0.504725	0.295187	0.142559	0.00643364
NM_030138	Mus musculus ArfGAP with coiled-coil, ankyrin repeat and PH domains 2 (Acap2), mRNA.	8.72	13.67	0	6.4	28.533	3.80862	0.0427997	1.42263	1	2.35774	0.457549
NM_031161	Mus musculus cholecystokinin (Cck), mRNA.	20.7	58.13	4.5	17.3	56.814	3.23434	0.043164	1.00959	1	2.99798	0.076866
NM_172146	Mus musculus phosphoribosyl pyrophosphate amidotransferase (Ppat), mRNA.	20.87	23.87	25.97	27.9	56.926	3.20941	0.043164	0.416328	0.157842	0.50791	0.280972
NM_133215	Mus musculus myotubularin related protein 4 (Mtmr4), mRNA.	20.59	17.27	41.75	40.28	56.69	3.24414	0.043164	0.270137	0.0304701	0.243211	0.0194835
NM_013552	Mus musculus hyaluronan mediated motility receptor (RHAMM) (Hmmr), mRNA.	25.988	22.24	9.64	28.6	70.239	3.18851	0.0432311	0.725512	0.645992	0.663474	0.568875
NM_019685	Mus musculus RuvB-like protein 1 (Ruvbl1), mRNA.	56.42	69.87	285	323	141.692	2.97873	0.0435997	0.0991583	3.45216e-05	0.131276	0.000216042
NM_001013386	Mus musculus RAS-like, family 10, member B (Rasl10b), mRNA.	14.16	13.84	8.57	5.68	41.112	3.39671	0.0436214	1.05825	1	1.09892	1
XM_984471	PREDICTED: Mus musculus similar to UDP-Gal:glucosylceramide beta-1,4-galactosyltransferase (LOC675709), mRNA.	14.488	24.87	20.13	48.1	40.96	3.31967	0.0436214	0.229907	0.0157879	0.418159	0.125881
NM_001033966	Mus musculus adenylate kinase 2 (Ak2), transcript variant 1, mRNA.	7.41	10.1	25.1	96.4	26	4.06641	0.0436329	0.0674309	4.0461e-05	0.097239	0.000181999
NM_025512	Mus musculus zinc finger, AN1-type domain 1 (Zfand1), mRNA.	12.8	11.2	12.6	21.59	38.644	3.53303	0.0444142	0.404162	0.172493	0.379158	0.148666
NM_009270	Mus musculus squalene epoxidase (Sqle), mRNA.	18.3	21.61	79.5	57.5	51.216	3.29367	0.0444213	0.144213	0.00110729	0.181486	0.00342517
NM_008095	Mus musculus glioblastoma amplified sequence (Gbas), mRNA.	128.77	97.74	74.76	128.6	307.816	2.83849	0.0447208	0.674068	0.459349	0.547224	0.252482
NM_008683	Mus musculus neural precursor cell expressed, developmentally down-regulated gene 8 (Nedd8), mRNA.	109	97.8	60.2	63.7	262	2.8543	0.0448138	0.935694	0.906987	0.898064	0.863752
NM_013771	Mus musculus YME1-like 1 (S. cerevisiae) (Yme1l1), nuclear gene encoding mitochondrial protein, mRNA.	32.63	39.33	29.79	41.36	84.253	3.0585	0.0448885	0.489724	0.210013	0.630106	0.410396
NM_172436	Mus musculus solute carrier family 25 (mitochondrial carrier, Aralar), member 12 (Slc25a12), nuclear gene encoding mitochondrial protein, mRNA.	11.9	9.49	23.4	68.62	36.062	3.54997	0.0453095	0.140759	0.00143674	0.120882	0.00102755
NM_022004	Mus musculus FXYD domain-containing ion transport regulator 6 (Fxyd6), mRNA.	5.43	3.61	0	0	19.9	4.22113	0.0455632	17.5423	0.168532	12.2945	0.292453
NM_001033379	Mus musculus DCP1 decapping enzyme homolog b (S. cerevisiae) (Dcp1b), mRNA.	5.6	0	2.79	3.55	20.1	4.11786	0.0455632	0.942429	1	0.0540871	0.168532
NM_028053	Mus musculus transmembrane protein 38B (Tmem38b), mRNA.	5.93	12.72	3.86	7.1	20.59	4.01405	0.0455632	0.585574	0.645316	1.30774	0.736979
NM_198608	Mus musculus alanyl-tRNA synthetase 2, mitochondrial (putative) (Aars2), nuclear gene encoding mitochondrial protein, mRNA.	6.09	2.28	12	9	19.94	3.75739	0.0455632	0.320129	0.132537	0.139423	0.0179738
NM_027740	Mus musculus WD repeat domain 51B (Wdr51b), mRNA.	5.76	8.92	10.5	18.22	20	3.96263	0.0455632	0.22413	0.0466103	0.360525	0.120029
NM_133921	Mus musculus nuclear transcription factor, X-box binding-like 1 (Nfxl1), mRNA.	5.1	4.94	8.79	17.3	20.24	4.5233	0.0455632	0.218271	0.0378874	0.224385	0.0378874
NM_009163	Mus musculus sphingosine phosphate lyase 1 (Sgpl1), mRNA.	26.5	23.5	16.3	12.5	68.652	3.06232	0.0457672	0.978728	1	0.928943	1
NM_023231	Mus musculus stomatin (Epb7.2)-like 2 (Stoml2), mRNA.	26.16	25.8	170.57	169	69.316	3.12398	0.0457672	0.0829852	1.64704e-05	0.0873886	2.84693e-05
NM_009465	Mus musculus AXL receptor tyrosine kinase (Axl), mRNA.	11.53	15.99	7.08	4.73	33.64	3.418	0.0463275	1.03447	1	1.52476	0.655588
NM_026917	Mus musculus zinc finger, DHHC domain containing 3 (Zdhhc3), mRNA.	25	28.49	41.19	50.39	66.001	3.11701	0.0464031	0.292971	0.0353147	0.356495	0.0707907
NM_001033472	Mus musculus RIKEN cDNA A830080D01 gene (A830080D01Rik), mRNA.	4.28	5.32	7.29	5.45	17.616	4.6384	0.0466103	0.375921	0.350887	0.48773	0.514064
NM_025833	Mus musculus BAI1-associated protein 2-like 1 (Baiap2l1), mRNA.	4.94	3.8	7.5	12.8	17.108	3.98527	0.0466103	0.269179	0.0970794	0.226713	0.0970794
NM_029096	Mus musculus RIKEN cDNA 1110008J03 gene (1110008J03Rik), mRNA.	4.94	7.59	13.3	17.3	17.9	4.16926	0.0466103	0.179589	0.0197273	0.290881	0.0652184
NM_009279	Mus musculus signal sequence receptor, delta (Ssr4), mRNA.	4.11	6.08	28.1	24.1	17.339	4.76898	0.0466103	0.0895777	0.000481145	0.138889	0.00343841
NM_001081230	Mus musculus microtubule-associated protein 9 (Mtap9), mRNA.	1.65	1.14	3.64	1.42	9.478	5.86871	0.0467734	0.39853	0.664215	0.297575	0.664215
NM_001103179	Mus musculus bromodomain and WD repeat domain containing 1 (Brwd1), transcript variant 2, mRNA.	1.15	1.71	0	4.26	9.16	7.6202	0.0467734	0.352325	0.664215	0.496703	0.664215
NM_028177	Mus musculus NADH dehydrogenase (ubiquinone) 1, alpha/beta subcomplex, 1 (Ndufab1), mRNA.	1.32	3.8	0	7.34	9.4	7.2867	0.0467734	0.224992	0.29399	0.608173	0.776325
NM_181470	Mus musculus LTV1 homolog (S. cerevisiae) (Ltv1), mRNA.	1.48	6.83	6.43	10.9	9.479	6.53124	0.0467734	0.109872	0.0336243	0.457624	0.373841
NM_027933	Mus musculus RAN binding protein 3 (Ranbp3), mRNA.	59.05	56.2	54.9	118	143.925	2.88734	0.0468358	0.364761	0.0636389	0.371008	0.0670346
NM_021462	Mus musculus MAP kinase-interacting serine/threonine kinase 2 (Mknk2), mRNA.	49.25	39.9	64.7	62.7	121.115	2.9111	0.0473012	0.413102	0.110611	0.358031	0.0658537
NM_011920	Mus musculus ATP-binding cassette, sub-family G (WHITE), member 2 (Abcg2), mRNA.	9.548	10.63	5.36	7.34	30.4	3.72807	0.0474938	0.800896	0.860754	0.950694	1
NM_001045523	Mus musculus bromo adjacent homology domain containing 1 (Bahd1), mRNA.	9.88	11.4	24.81	24.1	30.605	3.60485	0.0474938	0.220775	0.0218113	0.270503	0.0375659
NM_029629	Mus musculus fumarylacetoacetate hydrolase domain containing 2A (Fahd2a), mRNA.	3.62	2.66	3.64	7.81	14.9	4.64757	0.0475653	0.35393	0.206034	0.290655	0.281609
NM_199016	Mus musculus ectonucleotide pyrophosphatase/phosphodiesterase 4 (Enpp4), mRNA.	3.13	3.8	12.9	14.4	14.478	5.19568	0.0475653	0.131792	0.0134416	0.169343	0.0378874
NM_016787	Mus musculus BCL2/adenovirus E1B interacting protein 2 (Bnip2), transcript variant beta, mRNA.	96.55	100.5	67.07	100.4	228.778	2.81203	0.0478907	0.614187	0.353186	0.68322	0.480137
NM_021508	Mus musculus myozenin 1 (Myoz1), mRNA.	14.5	7.21	2.57	5.68	40.294	3.26331	0.0478957	1.83391	0.499117	0.992911	1
NM_027213	Mus musculus mediator of RNA polymerase II transcription, subunit 6 homolog (yeast) (Med6), mRNA.	18.27	35.67	15.9	27.7	50.28	3.23603	0.0479267	0.450707	0.213147	0.93184	0.949749
NM_010213	Mus musculus four and a half LIM domains 3 (Fhl3), mRNA.	2.14	2.28	1.29	2.6	12.479	6.38343	0.0480339	0.608964	0.664215	0.700392	1
NM_009303	Mus musculus synaptogyrin 1 (Syngr1), transcript variant 1b, mRNA.	1.81	1.9	5.14	5.68	12.2	7.13559	0.0480339	0.202491	0.135605	0.225664	0.135605
NM_010579	Mus musculus eukaryotic translation initiation factor 6 (Eif6), mRNA.	70.9	74.6	32.14	31.68	170.93	2.85985	0.0481516	1.18038	0.78642	1.32761	0.650999
NM_025352	Mus musculus ubiquinol-cytochrome c reductase, complex III subunit VII (Uqcrq), nuclear gene encoding mitochondrial protein, mRNA.	166	176.28	255	441.79	388.164	2.77856	0.0481979	0.25371	0.00874223	0.28814	0.0167861
NM_007478	Mus musculus ADP-ribosylation factor 3 (Arf3), mRNA.	122.51	160.05	45.6	66.79	288.46	2.79717	0.0482176	1.15856	0.799269	1.61817	0.369429
NM_030564	Mus musculus ring finger protein 34 (Rnf34), mRNA.	21.6	16.33	10.9	24.4	58.05	3.17195	0.0486818	0.654091	0.552353	0.530007	0.33752
NM_024184	Mus musculus ASF1 anti-silencing function 1 homolog B (S. cerevisiae) (Asf1b), mRNA.	21.9	36.44	34.9	71.5	57.65	3.10757	0.0486818	0.221416	0.00843594	0.391169	0.0929456
NM_007554	Mus musculus bone morphogenetic protein 4 (Bmp4), mRNA.	9.06	93.63	0	2.37	27.29	3.49376	0.0488409	3.6892	0.281609	39.0917	5.64709e-06
NM_026735	Mus musculus MOB1, Mps One Binder kinase activator-like 1A (yeast) (Mobkl1a), mRNA.	9.388	14.81	0	4.03	27.585	3.42228	0.0488409	2.36298	0.457952	3.91469	0.160237
NM_027310	Mus musculus MYST/Esa1-associated factor 6 (Meaf6), mRNA.	9.05	7.4	1.93	7.1	27.63	3.53183	0.0488409	1.06899	1	0.934673	1
NM_010629	Mus musculus kinesin-associated protein 3 (Kifap3), mRNA.	29.1	23.33	11.8	20.8	75.156	3.05446	0.0489512	0.949762	1	0.814951	0.729606
NM_172416	Mus musculus osteopetrosis associated transmembrane protein 1 (Ostm1), mRNA.	16.01	20.47	2.58	4.5	44.95	3.30603	0.0499966	2.33757	0.305509	3.18148	0.138361
