# Supplementary material for: Twist1 Transcriptional Targets in the Developing Atrio-Ventricular Canal of the Mouse
Source: PLoS One. 2012 Jul 16;7(7):e40815. doi: 10.1371/journal.pone.0040815 (PMC3397961; doi:10.1371/journal.pone.0040815)
Supplement: Table S7 — Enriched Gene Ontology biological process categories in genes with altered expression in the Twist1 null AVC. For the 283 genes down-regulated (Table S7A) and the 621 genes up-regulated (Table S7B) in the Twist1 null AVC, we identified enriched GO categories by using DAVID. Enrichment was calculated against the whole RefSeq database as background and p-values represent one-tail Fisher Exact Test statistics. Category titles, the number of genes represented in each category (count), the p-values and the Benjamini corrected p-values are provided for each category in addition to the list of genes in that category and the expression data. Only relevant and non-redundant categories were included in the table. Expression values are listed as tags per million for each library and only genes with more than 5 raw tags were considered expressed. Fold changes and p-values are provided as calculated by edgeR as the normalized fold-change of the Twist1 null AVC over wild-type (WT) AVC. Also included are AVC and OFT fold changes and p-values. (XLS) [file pone.0040815.s009.xls]

## Sheet: Table S7A
Table S7. Enriched Gene Ontology biological process categories in genes with altered expression in the Twist1 null AVC (expression in tags per million)
A. Genes down-regulated in the Twist1 null AVC (p-value<0.05)
Skeletal system development		Count	P-value	Benjamini
		14	0.00045	0.17			Twist1 over WT AVC		AVC over A&V		OFT over A&V
RefSeq Accession	Gene Name	AVC	OFT	Atria	Ventricles	Twist1 null AVC	Fold Change	P-Value	Fold Change	P-Value	Fold Change	P-Value
NM_011864	Mus musculus 3'-phosphoadenosine 5'-phosphosulfate synthase 2 (Papss2), mRNA.	218.9	115.5	0	0	12	0.0663608	7.42e-06	671.577	3.18e-09	363.364	2.87e-07
NM_001114088	Mus musculus PDZ and LIM domain 7 (Pdlim7), transcript variant a, mRNA.	101.1	122.8	1.7	4.5	23.1	0.273713	0.0203704	16.4487	7.23e-05	21.3053	1.75e-05
NM_011448	Mus musculus SRY-box containing gene 9 (Sox9), mRNA.	514.4	376.7	4.1	4.3	113.5	0.262825	0.0109183	63.0805	2.66e-09	49.3302	1.09e-08
NM_001081379	Mus musculus ankyrin repeat domain 11 (Ankrd11), mRNA.	89.1	82.2	4.7	1.7	18.8	0.253238	0.0179584	14.1572	0.000162464	13.9402	0.000216691
NM_009755	Mus musculus bone morphogenetic protein 1 (Bmp1), mRNA.	57.8	63.2	5.1	2.1	14.7	0.305757	0.0451509	8.11479	0.00366199	9.46519	0.00107988
NM_007553	Mus musculus bone morphogenetic protein 2 (Bmp2), mRNA.	219.6	27.1	4.5	0	51.2	0.278202	0.0169699	48.2489	1.48e-07	6.4133	0.0160224
NM_021439	Mus musculus carbohydrate sulfotransferase 11 (Chst11), mRNA.	45.3	20.1	0	8.1	11.3	0.300885	0.0444142	5.77804	0.0117648	2.76057	0.24253
NM_007742	Mus musculus collagen, type I, alpha 1 (Col1a1), mRNA.	160.2	204.2	24.9	19.7	26.2	0.195884	0.0037892	3.79787	0.0169936	5.17342	0.00333748
NM_133748	Mus musculus insulin induced gene 2 (Insig2), transcript variant 1, mRNA.	38.8	35.1	6.4	14.2	4.3	0.13785	0.0050363	1.98344	0.303695	1.91895	0.313395
NM_008597	Mus musculus matrix Gla protein (Mgp), mRNA.	12.3	1.9	2.6	1.7	0	0.0216063	0.00779557	2.93348	0.269298	0.549478	0.664215
NM_008608	Mus musculus matrix metallopeptidase 14 (membrane-inserted) (Mmp14), mRNA.	89.3	127.2	0	0	21.7	0.291181	0.0308977	274.561	2.18e-06	400.071	1.42e-07
NM_011951	Mus musculus mitogen-activated protein kinase 14 (Mapk14), mRNA.	49.2	44.4	5.6	1.9	9.4	0.231486	0.0174937	6.74591	0.00895871	6.50187	0.00669488
NM_013846	Mus musculus receptor tyrosine kinase-like orphan receptor 2 (Ror2), mRNA.	46.2	17.1	13.3	20.6	7.3	0.192682	0.00990408	1.44468	0.532478	0.57822	0.445422
XM_001478949	PREDICTED: Mus musculus similar to thyroid hormone receptor (LOC100047427), mRNA.	10.4	10.3	1.5	1.4	0	0.0254532	0.011339	3.49127	0.206034	3.67926	0.206034
Extracellular matrix		Count	P-value	Benjamini
		14	0.00048	0.027			Twist1 over WT AVC		AVC over A&V		OFT over A&V
RefSeq Accession	Gene Name	AVC	OFT	Atria	Ventricles	Twist1 null AVC	Fold Change	P-Value	Fold Change	P-Value	Fold Change	P-Value
NM_007542	Mus musculus biglycan (Bgn), mRNA.	49.4	36.9	0	0	4.6	0.115617	0.0013709	152.332	9.29e-05	116.768	7.51e-05
NM_026778	Mus musculus collagen triple helix repeat containing 1 (Cthrc1), mRNA.	82.1	37.6	0	0	15.9	0.232884	0.0146314	252.505	3.73e-06	118.964	6.11e-05
NM_007742	Mus musculus collagen, type I, alpha 1 (Col1a1), mRNA.	160.2	204.2	24.9	19.7	26.2	0.195884	0.0037892	3.79787	0.0169936	5.17342	0.00333748
NM_007743	Mus musculus collagen, type I, alpha 2 (Col1a2), mRNA.	234.7	239.1	126.4	111.1	48	0.244126	0.00951069	1.05096	0.934434	1.14499	0.807113
NM_009930	Mus musculus collagen, type III, alpha 1 (Col3a1), mRNA.	1442	2334.3	94.9	108.7	206.9	0.170813	0.000876902	7.51782	0.000200548	13.014	4.5e-06
NM_007741	Mus musculus collagen, type IX, alpha 2 (Col9a2), mRNA.	14.8	17.5	0	0	0.7	0.0732639	0.0133492	46.3383	0.00779557	55.9037	0.00277856
NM_146007	Mus musculus collagen, type VI, alpha 2 (Col6a2), mRNA.	18.4	8.4	4.9	1.7	2.9	0.19928	0.0378874	2.87058	0.204771	1.42629	0.806536
NM_025685	Mus musculus collagen, type XXVII, alpha 1 (Col27a1), mRNA.	17.1	17.1	3.7	1.9	2.5	0.186806	0.0475653	3.14775	0.165143	3.35641	0.165143
NM_007833	Mus musculus decorin (Dcn), mRNA.	60.4	41.8	33.6	33.9	4.7	0.0966152	0.000441803	0.95179	0.967264	0.705896	0.530854
NM_008608	Mus musculus matrix metallopeptidase 14 (membrane-inserted) (Mmp14), mRNA.	89.3	127.2	0	0	21.7	0.291181	0.0308977	274.561	2.18e-06	400.071	1.42e-07
NM_015784	Mus musculus periostin, osteoblast specific factor (Postn), mRNA.	144.1	138.6	52.5	32.9	29	0.240797	0.0107369	1.79111	0.284551	1.84229	0.257092
NM_009242	Mus musculus secreted acidic cysteine rich glycoprotein (Sparc), mRNA.	557.5	481.3	389	602	129	0.275568	0.0138103	0.59837	0.309312	0.552543	0.241836
NM_010181	Mus musculus fibrillin 2 (Fbn2), mRNA.	327	232	30.9	29.6	39.1	0.142931	0.000456503	5.72053	0.00159433	4.3414	0.00778508
NM_011607	Mus musculus tenascin C (Tnc), mRNA.	47.7	523.1	3.6	0	4.9	0.127152	0.0032451	12.809	0.00131575	148.734	4.76e-11
Response to steroid hormone stimulus		Count	P-value	Benjamini
		6	0.0022	0.41			Twist1 over WT AVC		AVC over A&V		OFT over A&V
RefSeq Accession	Gene Name	AVC	OFT	Atria	Ventricles	Twist1 null AVC	Fold Change	P-Value	Fold Change	P-Value	Fold Change	P-Value
NM_007404	Mus musculus a disintegrin and metallopeptidase domain 9 (meltrin gamma) (Adam9), mRNA.	90.2	75.9	4.9	4.5	17.7	0.235698	0.0111205	9.84598	0.000538514	8.85243	0.00124728
NM_007383	Mus musculus acyl-Coenzyme A dehydrogenase, short chain (Acads), nuclear gene encoding mitochondrial protein, mRNA.	57.8	43.4	6.6	16.1	13.7	0.285275	0.0358478	2.67731	0.102908	2.1523	0.208507
NM_007742	Mus musculus collagen, type I, alpha 1 (Col1a1), mRNA.	160.2	204.2	24.9	19.7	26.2	0.195884	0.0037892	3.79787	0.0169936	5.17342	0.00333748
NM_008490	Mus musculus lecithin cholesterol acyltransferase (Lcat), mRNA.	17	9.5	2.4	5.7	3	0.22232	0.0475653	2.1968	0.347736	1.32905	0.829068
NM_008608	Mus musculus matrix metallopeptidase 14 (membrane-inserted) (Mmp14), mRNA.	89.3	127.2	0	0	21.7	0.291181	0.0308977	274.561	2.18e-06	400.071	1.42e-07
NM_020601	Mus musculus transducin (beta)-like 1 X-linked (Tbl1x), mRNA.	24.2	19.9	0	0	0.6	0.0402616	0.00168089	75.1342	0.000835737	63.4333	0.00202352
Actin cytoskeleton		Count	P-value	Benjamini
		9	0.009	0.17			Twist1 over WT AVC		AVC over A&V		OFT over A&V
RefSeq Accession	Gene Name	AVC	OFT	Atria	Ventricles	Twist1 null AVC	Fold Change	P-Value	Fold Change	P-Value	Fold Change	P-Value
NM_016798	Mus musculus PDZ and LIM domain 3 (Pdlim3), mRNA.	190.3	165.9	3.4	2.8	34.3	0.215499	0.00553264	30.6807	1e-06	28.5464	2.13e-06
NM_001114088	Mus musculus PDZ and LIM domain 7 (Pdlim7), transcript variant a, mRNA.	101.1	122.8	1.7	4.5	23.1	0.273713	0.0203704	16.4487	7.23e-05	21.3053	1.75e-05
NM_019824	Mus musculus actin related protein 2/3 complex, subunit 3 (Arpc3), mRNA.	191.4	180.5	220	327	28.6	0.178892	0.00191285	0.37249	0.0563347	0.375719	0.0591426
NM_028390	Mus musculus anillin, actin binding protein (Anln), mRNA.	123.9	131	19.9	52.6	25.4	0.245486	0.0123059	1.81316	0.271659	2.04955	0.182736
NM_009818	Mus musculus catenin (cadherin associated protein), alpha 1 (Ctnna1), mRNA.	458.5	371.5	65.4	112.9	100.5	0.261146	0.0108138	2.73193	0.0541294	2.36763	0.098146
NM_134080	Mus musculus filamin, beta (Flnb), mRNA.	38.2	13.3	9.9	8.3	5.9	0.189466	0.0167432	2.21488	0.236656	0.836694	0.890517
NM_001081390	Mus musculus palladin, cytoskeletal associated protein (Palld), mRNA.	106.9	98.9	0	0	22.2	0.248912	0.0132674	328.477	6.2e-07	311.284	8.95e-07
NM_177340	Mus musculus synaptopodin (Synpo), transcript variant A, mRNA.	46.5	73.2	6	16.6	5.9	0.155844	0.00622285	2.16999	0.225723	3.64145	0.0356578
NM_001001491	Mus musculus tropomyosin 4 (Tpm4), mRNA.	45.5	57.9	0	0	5.1	0.13846	0.00413927	140.385	2.34e-05	182.653	4.52e-06
Cell adhesion		Count	P-value	Benjamini
		17	0.013	0.82			Twist1 over WT AVC		AVC over A&V		OFT over A&V
RefSeq Accession	Gene Name	AVC	OFT	Atria	Ventricles	Twist1 null AVC	Fold Change	P-Value	Fold Change	P-Value	Fold Change	P-Value
NM_007657	Mus musculus CD9 antigen (Cd9), mRNA.	29.7	19.6	3.6	10.2	2	0.0884311	0.00197101	2.25063	0.252614	1.59511	0.517576
NM_011448	Mus musculus SRY-box containing gene 9 (Sox9), mRNA.	514.4	376.7	4.1	4.3	113.5	0.262825	0.0109183	63.0805	2.66e-09	49.3302	1.09e-08
NM_009818	Mus musculus catenin (cadherin associated protein), alpha 1 (Ctnna1), mRNA.	458.5	371.5	65.4	112.9	100.5	0.261146	0.0108138	2.73193	0.0541294	2.36763	0.098146
NM_146007	Mus musculus collagen, type VI, alpha 2 (Col6a2), mRNA.	18.4	8.4	4.9	1.7	2.9	0.19928	0.0378874	2.87058	0.204771	1.42629	0.806536
NM_025685	Mus musculus collagen, type XXVII, alpha 1 (Col27a1), mRNA.	17.1	17.1	3.7	1.9	2.5	0.186806	0.0475653	3.14775	0.165143	3.35641	0.165143
NM_001162943	Mus musculus dachsous 1 (Drosophila) (Dchs1), mRNA.	41.2	26.6	1.5	1.9	8.3	0.244592	0.0262012	11.8163	0.00250809	8.15881	0.0197273
NM_013598	Mus musculus kit ligand (Kitl), mRNA.	121.3	160	1.5	1.7	27.4	0.270303	0.0190088	36.8783	3.83e-06	51.7638	4.06e-07
NM_021521	Mus musculus mediator of RNA polymerase II transcription, subunit 12 homolog (yeast) (Med12), mRNA.	79.9	79	9.4	5	13.4	0.202186	0.00786212	5.78502	0.00664474	6.11098	0.00417473
NM_010820	Mus musculus multiple PDZ domain protein (Mpdz), mRNA.	54.2	37.6	13.5	14.9	5.5	0.12508	0.00162361	2.01701	0.250176	1.49942	0.554443
NM_010806	Mus musculus myeloid/lymphoid or mixed-lineage leukemia (trithorax homolog, Drosophila); translocated to, 4 (Mllt4), mRNA.	165.9	121	21	21.8	42.9	0.308698	0.0301334	4.09678	0.0119293	3.19681	0.0392657
NM_172290	Mus musculus neurotrimin (Ntm), mRNA.	18.9	13.7	0	0	0	0.0141682	0.000835737	58.8982	0.00277856	43.9817	0.00779557
NM_015784	Mus musculus periostin, osteoblast specific factor (Postn), mRNA.	144.1	138.6	52.5	32.9	29	0.240797	0.0107369	1.79111	0.284551	1.84229	0.257092
NM_019549	Mus musculus pleckstrin (Plek), mRNA.	13.9	0	10.7	18.5	1.4	0.136666	0.0480339	0.5127	0.326276	0.0122794	0.000835737
NM_013846	Mus musculus receptor tyrosine kinase-like orphan receptor 2 (Ror2), mRNA.	46.2	17.1	13.3	20.6	7.3	0.192682	0.00990408	1.44468	0.532478	0.57822	0.445422
NM_011607	Mus musculus tenascin C (Tnc), mRNA.	47.7	523.1	3.6	0	4.9	0.127152	0.0032451	12.809	0.00131575	148.734	4.76e-11
XM_001478949	PREDICTED: Mus musculus similar to thyroid hormone receptor (LOC100047427), mRNA.	10.4	10.3	1.5	1.4	0	0.0254532	0.011339	3.49127	0.206034	3.67926	0.206034
NM_013749	Mus musculus tumor necrosis factor receptor superfamily, member 12a (Tnfrsf12a), transcript variant 1, mRNA.	12.5	17.3	0	0	1.2	0.133022	0.0244504	39.2925	0.0167905	55.2762	0.00386393
Regulation of Wnt receptor signalling pathway		Count	P-value	Benjamini
		4	0.022	0.89			Twist1 over WT AVC		AVC over A&V		OFT over A&V
RefSeq Accession	Gene Name	AVC	OFT	Atria	Ventricles	Twist1 null AVC	Fold Change	P-Value	Fold Change	P-Value	Fold Change	P-Value
NM_009238	Mus musculus SRY-box containing gene 4 (Sox4), mRNA.	98.8	86.5	0	0	19.6	0.238048	0.0131556	303.664	1.08e-06	272.381	2.18e-06
NM_181732	Mus musculus axin interactor, dorsalization associated (Aida), mRNA.	63.6	87.7	20	24.6	13	0.246335	0.0184616	1.51276	0.479316	2.22698	0.163101
NM_201637	Mus musculus chromodomain helicase DNA binding protein 8 (Chd8), mRNA.	46.9	29.8	0	2.1	1.4	0.0410583	0.000143533	20.2736	0.000481145	13.7434	0.00439581
NM_008512	Mus musculus low density lipoprotein receptor-related protein 1 (Lrp1), mRNA.	81.3	49.7	5.6	2.6	21.9	0.322655	0.0457672	10.1914	0.000571133	6.66731	0.00687525
Cell migration		Count	P-value	Benjamini
		9	0.031	0.87			Twist1 over WT AVC		AVC over A&V		OFT over A&V
RefSeq Accession	Gene Name	AVC	OFT	Atria	Ventricles	Twist1 null AVC	Fold Change	P-Value	Fold Change	P-Value	Fold Change	P-Value
NM_010110	Mus musculus ephrin B1 (Efnb1), mRNA.	74.1	73.1	9.4	3.3	15.9	0.257935	0.0232904	6.04753	0.00438182	6.37305	0.00398397
NM_013598	Mus musculus kit ligand (Kitl), mRNA.	121.3	160	1.5	1.7	27.4	0.270303	0.0190088	36.8783	3.83e-06	51.7638	4.06e-07
NM_008608	Mus musculus matrix metallopeptidase 14 (membrane-inserted) (Mmp14), mRNA.	89.3	127.2	0	0	21.7	0.291181	0.0308977	274.561	2.18e-06	400.071	1.42e-07
NM_178591	Mus musculus neuregulin 1 (Nrg1), mRNA.	7.9	16.3	0	0	0	0.0332402	0.039138	25.2008	0.0618927	52.1389	0.00386393
NM_008872	Mus musculus plasminogen activator, tissue (Plat), mRNA.	61.2	33	36.2	31.3	13.8	0.271431	0.0281182	0.96433	1	0.558411	0.339639
NM_019932	Mus musculus platelet factor 4 (Pf4), mRNA.	23.7	3	1.9	3.8	0.9	0.0559864	0.00168089	4.21115	0.0570114	0.620562	0.733094
NM_027884	Mus musculus tensin 1 (Tns1), mRNA.	56.1	30.1	0	0	9.5	0.205261	0.0124716	172.857	4.26e-05	95.4343	0.000229672
NM_013749	Mus musculus tumor necrosis factor receptor superfamily, member 12a (Tnfrsf12a), transcript variant 1, mRNA.	12.5	17.3	0	0	1.2	0.133022	0.0244504	39.2925	0.0167905	55.2762	0.00386393
NM_011658	Mus musculus twist homolog 1 (Drosophila) (Twist1), mRNA.	918	299.1	63.4	55.9	4.6	0.00625399	8.49e-13	8.16187	0.000136037	2.84588	0.0489876
Mesenchymal cell development		Count	P-value	Benjamini
		4	0.035	0.84			Twist1 over WT AVC		AVC over A&V		OFT over A&V
RefSeq Accession	Gene Name	AVC	OFT	Atria	Ventricles	Twist1 null AVC	Fold Change	P-Value	Fold Change	P-Value	Fold Change	P-Value
NM_011448	Mus musculus SRY-box containing gene 9 (Sox9), mRNA.	514.4	376.7	4.1	4.3	113.5	0.262825	0.0109183	63.0805	2.66e-09	49.3302	1.09e-08
NM_007553	Mus musculus bone morphogenetic protein 2 (Bmp2), mRNA.	219.6	27.1	4.5	0	51.2	0.278202	0.0169699	48.2489	1.48e-07	6.4133	0.0160224
NM_010110	Mus musculus ephrin B1 (Efnb1), mRNA.	74.1	73.1	9.4	3.3	15.9	0.257935	0.0232904	6.04753	0.00438182	6.37305	0.00398397
NM_013598	Mus musculus kit ligand (Kitl), mRNA.	121.3	160	1.5	1.7	27.4	0.270303	0.0190088	36.8783	3.83e-06	51.7638	4.06e-07

## Sheet: Table S7B
Table S7. Enriched Gene Ontology biological process categories in genes with altered expression in the Twist1 null AVC (expression in tags per million)
B. Genes up-regulated in the Twist1 null AVC (p-value<0.05)
Generation of precursor metabolites and energy		Count	P-value	Benjamini
		28	5.7e-08	0.00011			Twist1 over WT AVC		AVC over A&V		OFT over A&V
RefSeq Accession	Gene Name	AVC	OFT	Atria	Ventricles	Twist1 null AVC	Fold Change	P-Value	Fold Change	P-Value	Fold Change	P-Value
NM_028121	Mus musculus ADP-dependent glucokinase (Adpgk), mRNA.	11.4	16.2	3.6	16.8	46.6	4.77205	0.00960336	0.60017	0.487846	0.903577	0.904017
NM_016774	Mus musculus ATP synthase, H+ transporting mitochondrial F1 complex, beta subunit (Atp5b), nuclear gene encoding mitochondrial protein, mRNA.	837.5	864.2	5794.8	6311.6	3072.6	4.36255	0.00457242	0.07359	2.63e-06	0.0812161	5.36e-06
NM_175015	Mus musculus ATP synthase, H+ transporting, mitochondrial F0 complex, subunit c (subunit 9), isoform 3 (Atp5g3), nuclear gene encoding mitochondrial protein, mRNA.	1419.7	1394.2	6041.6	13180.3	3416	2.86151	0.0389399	0.07856	4.1e-06	0.0825116	5.85e-06
NM_007505	Mus musculus ATP synthase, H+ transporting, mitochondrial F1 complex, alpha subunit, isoform 1 (Atp5a1), nuclear gene encoding mitochondrial protein, mRNA.	1295.2	1568.5	2657.5	5892.7	3141.3	2.8843	0.0375816	0.16112	0.000551903	0.208677	0.00263678
NM_025983	Mus musculus ATP synthase, H+ transporting, mitochondrial F1 complex, epsilon subunit (Atp5e), nuclear gene encoding mitochondrial protein, mRNA.	0	2.9	1.3	1.4	12.2	54.4213	0.00386393	0.11355	0.528302	1.19148	1
NM_007510	Mus musculus ATPase, H+ transporting, lysosomal V1 subunit E1 (Atp6v1e1), mRNA.	27.2	32.9	12.8	24.9	119.1	5.16638	0.00362822	0.76915	0.707549	0.992354	1
NM_019443	Mus musculus NADH dehydrogenase (ubiquinone) 1 alpha subcomplex, 1 (Ndufa1), nuclear gene encoding mitochondrial protein, mRNA.	37.5	47.5	83.4	139	257	8.09992	0.000182602	0.18058	0.00228407	0.244147	0.00936827
NM_025987	Mus musculus NADH dehydrogenase (ubiquinone) 1 alpha subcomplex, 6 (B14) (Ndufa6), nuclear gene encoding mitochondrial protein, mRNA.	98	107	371	619.8	360.1	4.36112	0.00563759	0.10549	4.65e-05	0.123149	0.000124071
NM_028177	Mus musculus NADH dehydrogenase (ubiquinone) 1, alpha/beta subcomplex, 1 (Ndufab1), mRNA.	1.3	3.8	0	7.3	9.4	7.2867	0.0467734	0.22499	0.29399	0.608173	0.776325
NM_007386	Mus musculus aconitase 1 (Aco1), mRNA.	2	4.4	0	0	19	10.0678	0.00676017	7.12679	0.528302	14.8044	0.292453
NM_009804	Mus musculus catalase (Cat), mRNA.	4	6.7	32.1	24.9	90.5	25.2626	1.95e-06	0.08023	0.000299503	0.139164	0.00438257
NM_013509	Mus musculus enolase 2, gamma neuronal (Eno2), mRNA.	4.5	4	0	0	31.2	7.83399	0.00343841	14.7853	0.292453	13.5494	0.292453
NM_008155	Mus musculus glucose phosphate isomerase 1 (Gpi1), mRNA.	79.2	97	27.4	38.8	634.8	9.50404	4.42e-05	1.2708	0.692236	1.66288	0.361717
NM_013755	Mus musculus glycogenin (Gyg), mRNA.	428.6	452.9	661	1705.9	1561.9	4.33228	0.00487752	0.19268	0.00173688	0.217749	0.00352242
NM_010560	Mus musculus interleukin 6 signal transducer (Il6st), mRNA.	15.1	18.4	41.8	71.7	65	5.04713	0.00680233	0.14409	0.00104003	0.186978	0.00400225
NM_130884	Mus musculus isocitrate dehydrogenase 3 (NAD+) beta (Idh3b), nuclear gene encoding mitochondrial protein, mRNA.	19.7	30.2	48	115.9	123.2	7.3507	0.0005972	0.12967	0.000545075	0.211325	0.00544235
NM_008618	Mus musculus malate dehydrogenase 1, NAD (soluble) (Mdh1), mRNA.	229.9	209.7	285.3	600.9	871.4	4.50409	0.00412351	0.27617	0.0133395	0.269444	0.0119942
NM_019703	Mus musculus phosphofructokinase, platelet (Pfkp), mRNA.	145.2	102.2	34.1	79.1	440.2	3.60101	0.0142134	1.36289	0.570088	1.02675	0.979962
NM_023418	Mus musculus phosphoglycerate mutase 1 (Pgam1), mRNA.	286	265.4	369.5	640.9	902	3.74857	0.0108794	0.30124	0.0203631	0.299001	0.0198925
NM_013636	Mus musculus protein phosphatase 1, catalytic subunit, gamma isoform (Ppp1cc), mRNA.	6.1	5.1	12.4	14.4	39.1	7.34147	0.00225511	0.25173	0.0570114	0.226894	0.0700003
NM_008810	Mus musculus pyruvate dehydrogenase E1 alpha 1 (Pdha1), nuclear gene encoding mitochondrial protein, mRNA.	103.6	168.4	118.8	151.3	339.4	3.88897	0.0101346	0.40865	0.0874089	0.709525	0.5111
XM_001478835	PREDICTED: Mus musculus similar to Aspartate aminotransferase, cytoplasmic (Transaminase A) (Glutamate oxaloacetate transaminase 1) (LOC100047762), mRNA.	0	0	0	0	45	198.046	2.21e-06	1	1	1	1
NM_172436	Mus musculus solute carrier family 25 (mitochondrial carrier, Aralar), member 12 (Slc25a12), nuclear gene encoding mitochondrial protein, mRNA.	11.9	9.5	23.4	68.6	36.1	3.54997	0.0453095	0.14076	0.00143674	0.120882	0.00102755
NM_153162	Mus musculus thioredoxin reductase 3 (Txnrd3), mRNA.	3.3	0	6.2	26.3	15.3	5.17115	0.0378874	0.11737	0.00676017	0.0110281	0.000375941
NM_016792	Mus musculus thioredoxin-like 1 (Txnl1), mRNA.	61.8	80.5	429.4	572.7	309.3	5.93109	0.00100571	0.0659	1.83e-06	0.0916936	1.82e-05
NM_009415	Mus musculus triosephosphate isomerase 1 (Tpi1), mRNA.	189.3	258.3	1318.8	1669.2	3913.6	24.5559	3.39e-08	0.06748	1.58e-06	0.0984284	2.29e-05
NM_025650	Mus musculus ubiquinol-cytochrome c reductase (6.4kD) subunit (Uqcr), mRNA.	67.3	112	1420	1680	1330	23.4147	7.17e-08	0.0232	5.67e-10	0.0412036	4.45e-08
NM_025352	Mus musculus ubiquinol-cytochrome c reductase, complex III subunit VII (Uqcrq), nuclear gene encoding mitochondrial protein, mRNA.	166	176.3	255	441.8	388.2	2.77856	0.0481979	0.25371	0.00874223	0.28814	0.0167861
Hydrogen ion transmembrane transporter activity		Count	P-value	Benjamini
		12	3.3e-05	0.0098			Twist1 over WT AVC		AVC over A&V		OFT over A&V
RefSeq Accession	Gene Name	AVC	OFT	Atria	Ventricles	Twist1 null AVC	Fold Change	P-Value	Fold Change	P-Value	Fold Change	P-Value
NM_016774	Mus musculus ATP synthase, H+ transporting mitochondrial F1 complex, beta subunit (Atp5b), nuclear gene encoding mitochondrial protein, mRNA.	837.5	864.2	5794.8	6311.6	3072.6	4.36255	0.00457242	0.07359	2.63e-06	0.0812161	5.36e-06
NM_175015	Mus musculus ATP synthase, H+ transporting, mitochondrial F0 complex, subunit c (subunit 9), isoform 3 (Atp5g3), nuclear gene encoding mitochondrial protein, mRNA.	1419.7	1394.2	6041.6	13180.3	3416	2.86151	0.0389399	0.07856	4.1e-06	0.0825116	5.85e-06
NM_007505	Mus musculus ATP synthase, H+ transporting, mitochondrial F1 complex, alpha subunit, isoform 1 (Atp5a1), nuclear gene encoding mitochondrial protein, mRNA.	1295.2	1568.5	2657.5	5892.7	3141.3	2.8843	0.0375816	0.16112	0.000551903	0.208677	0.00263678
NM_025983	Mus musculus ATP synthase, H+ transporting, mitochondrial F1 complex, epsilon subunit (Atp5e), nuclear gene encoding mitochondrial protein, mRNA.	0	2.9	1.3	1.4	12.2	54.4213	0.00386393	0.11355	0.528302	1.19148	1
NM_007510	Mus musculus ATPase, H+ transporting, lysosomal V1 subunit E1 (Atp6v1e1), mRNA.	27.2	32.9	12.8	24.9	119.1	5.16638	0.00362822	0.76915	0.707549	0.992354	1
NM_009941	Mus musculus cytochrome c oxidase subunit IV isoform 1 (Cox4i1), mRNA.	373.2	325.1	329.2	514.3	929.2	2.95996	0.0344036	0.47068	0.139433	0.438572	0.106808
NM_025379	Mus musculus cytochrome c oxidase subunit VIIb (Cox7b), nuclear gene encoding mitochondrial protein, mRNA.	880.3	853.2	3993.9	5875.2	2806.8	3.79149	0.00978092	0.09488	1.62e-05	0.0983596	2.1e-05
NM_007747	Mus musculus cytochrome c oxidase, subunit Va (Cox5a), nuclear gene encoding mitochondrial protein, mRNA.	289.5	314.4	926.4	1795	1751	7.1881	0.000231015	0.11324	5.89e-05	0.131513	0.000159192
NM_007750	Mus musculus cytochrome c oxidase, subunit VIIIa (Cox8a), mRNA.	277.5	393	457	1892.8	1273.2	5.45273	0.00131135	0.12571	0.000122625	0.190342	0.00162628
NM_013677	Mus musculus surfeit gene 1 (Surf1), mRNA.	9.7	11.8	8.6	5.9	56.9	6.81417	0.00229662	0.71861	0.736979	0.92801	1
NM_025650	Mus musculus ubiquinol-cytochrome c reductase (6.4kD) subunit (Uqcr), mRNA.	67.3	112	1420	1680	1330	23.4147	7.17e-08	0.0232	5.67e-10	0.0412036	4.45e-08
NM_025352	Mus musculus ubiquinol-cytochrome c reductase, complex III subunit VII (Uqcrq), nuclear gene encoding mitochondrial protein, mRNA.	166	176.3	255	441.8	388.2	2.77856	0.0481979	0.25371	0.00874223	0.28814	0.0167861
Nucleotide binding		Count	P-value	Benjamini
		96	8.1e-05	0.012			Twist1 over WT AVC		AVC over A&V		OFT over A&V
RefSeq Accession	Gene Name	AVC	OFT	Atria	Ventricles	Twist1 null AVC	Fold Change	P-Value	Fold Change	P-Value	Fold Change	P-Value
NM_133232	Mus musculus 6-phosphofructo-2-kinase/fructose-2,6-biphosphatase 3 (Pfkfb3), mRNA.	21.1	20.5	2.8	10.7	71.4	3.98635	0.0151094	1.65261	0.451102	1.7155	0.451102
NM_007477	Mus musculus ADP-ribosylation factor 2 (Arf2), mRNA.	19.4	17.8	10.9	9.5	61.7	3.74435	0.0249346	1.01108	1	0.992529	1
NM_007478	Mus musculus ADP-ribosylation factor 3 (Arf3), mRNA.	122.5	160.1	45.6	66.8	288.5	2.79717	0.0482176	1.15856	0.799269	1.61817	0.369429
NM_007481	Mus musculus ADP-ribosylation factor 6 (Arf6), mRNA.	46	56.4	160.2	185.7	135.5	3.48886	0.0208709	0.14228	0.000457456	0.186307	0.00209893
NM_134037	Mus musculus ATP citrate lyase (Acly), mRNA.	50	57.3	87.9	116	209.1	4.95259	0.00338596	0.26202	0.0141814	0.320827	0.0354792
NM_016774	Mus musculus ATP synthase, H+ transporting mitochondrial F1 complex, beta subunit (Atp5b), nuclear gene encoding mitochondrial protein, mRNA.	837.5	864.2	5794.8	6311.6	3072.6	4.36255	0.00457242	0.07359	2.63e-06	0.0812161	5.36e-06
NM_007505	Mus musculus ATP synthase, H+ transporting, mitochondrial F1 complex, alpha subunit, isoform 1 (Atp5a1), nuclear gene encoding mitochondrial protein, mRNA.	1295.2	1568.5	2657.5	5892.7	3141.3	2.8843	0.0375816	0.16112	0.000551903	0.208677	0.00263678
NM_011920	Mus musculus ATP-binding cassette, sub-family G (WHITE), member 2 (Abcg2), mRNA.	9.5	10.6	5.4	7.3	30.4	3.72807	0.0474938	0.8009	0.860754	0.950694	1
NM_026487	Mus musculus ATPase family, AAA domain containing 1 (Atad1), mRNA.	41.3	37.2	51.4	76.5	110.6	3.17089	0.0360262	0.34524	0.0569527	0.332771	0.0507713
NM_007504	Mus musculus ATPase, Ca++ transporting, cardiac muscle, fast twitch 1 (Atp2a1), mRNA.	4.4	0	12.6	0	29.3	7.51794	0.00467764	0.3882	0.350887	0.0279668	0.025357
XM_001475215	PREDICTED: Mus musculus hypothetical protein LOC100045884 (LOC100045884), mRNA.	0	0	0	0	18.9	83.7593	0.000486512	1	1	1	1
NM_009465	Mus musculus AXL receptor tyrosine kinase (Axl), mRNA.	11.5	16	7.1	4.7	33.6	3.418	0.0463275	1.03447	1	1.52476	0.655588
NM_134040	Mus musculus DEAD (Asp-Glu-Ala-Asp) box polypeptide 1 (Ddx1), mRNA.	14.2	16.9	61.1	72.9	133.8	11.0156	6.6e-05	0.11498	0.000382926	0.145753	0.00106395
NM_001033294	Mus musculus DEAD/H (Asp-Glu-Ala-Asp/His) box polypeptide 31 (Ddx31), mRNA.	2.1	3.2	0	0	13.1	6.68434	0.0367157	7.43313	0.528302	11.0395	0.292453
NM_010485	Mus musculus ELAV (embryonic lethal, abnormal vision, Drosophila)-like 1 (Hu antigen R) (Elavl1), mRNA.	103.9	108	155.6	180.9	269.7	3.08196	0.0315436	0.32907	0.0343031	0.365761	0.0557543
NM_008179	Mus musculus G1 to S phase transition 2 (Gspt2), mRNA.	1.2	5.7	5.4	14.7	19.1	15.6216	0.00212257	0.07954	0.0179738	0.33519	0.165143
NM_024216	Mus musculus GPN-loop GTPase 3 (Gpn3), mRNA.	0	0	6	8.8	9.1	40.8471	0.011339	0.02298	0.0167905	0.0239722	0.0167905
NM_010613	Mus musculus KH-type splicing regulatory protein (Khsrp), mRNA.	22.2	26	0	3.6	98	5.19912	0.00367989	6.14671	0.0378874	7.65075	0.0197273
NM_021462	Mus musculus MAP kinase-interacting serine/threonine kinase 2 (Mknk2), mRNA.	49.3	39.9	64.7	62.7	121.1	2.9111	0.0473012	0.4131	0.110611	0.358031	0.0658537
NM_025942	Mus musculus Obg-like ATPase 1 (Ola1), transcript variant 1, mRNA.	43.7	47.9	132.3	263.8	132.4	3.5875	0.0191663	0.11811	0.00013542	0.138352	0.000387657
NM_181070	Mus musculus RAB18, member RAS oncogene family (Rab18), mRNA.	45.4	39.3	228.2	392.9	166.1	4.33159	0.00670971	0.07825	7.36e-06	0.0725083	5.04e-06
NM_198163	Mus musculus RAB35, member RAS oncogene family (Rab35), mRNA.	11.5	16	67.3	71	69.9	7.08573	0.00112212	0.09071	0.000115729	0.133851	0.000873483
NM_173781	Mus musculus RAB6B, member RAS oncogene family (Rab6b), mRNA.	0	1.3	1.5	3.6	7	31.6516	0.025357	0.06432	0.292453	0.340152	0.664215
NM_173413	Mus musculus RAB8B, member RAS oncogene family (Rab8b), mRNA.	3.5	1.5	5.6	4.3	18.5	5.90607	0.0197273	0.39982	0.386868	0.202948	0.198421
NM_001013386	Mus musculus RAS-like, family 10, member B (Rasl10b), mRNA.	14.2	13.8	8.6	5.7	41.1	3.39671	0.0436214	1.05825	1	1.09892	1
NM_009007	Mus musculus RAS-related C3 botulinum substrate 1 (Rac1), mRNA.	271.7	352.8	822.8	923.4	1231.2	5.38534	0.00142749	0.16562	0.00070826	0.229948	0.00489922
NM_177041	Mus musculus RFad1, flavin adenine dinucleotide synthetase, homolog (yeast) (Flad1), mRNA.	1	2.5	2.4	8.3	10.4	9.9411	0.0336243	0.12826	0.135605	0.291114	0.281609
NM_001007581	Mus musculus RIKEN cDNA 2810408M09 gene (2810408M09Rik), mRNA.	12.7	8.2	26.6	32.4	47.7	4.39466	0.0124716	0.23341	0.0208473	0.163214	0.00687525
NM_025934	Mus musculus RIO kinase 2 (yeast) (Riok2), mRNA.	8.1	1.5	50.8	71.5	32.1	4.59305	0.0167432	0.0731	3.74e-05	0.016872	5.67e-07
NM_025517	Mus musculus RNA terminal phosphate cyclase domain 1 (Rtcd1), mRNA.	18.6	17.5	18.2	27.9	65.7	4.15519	0.015118	0.43332	0.173149	0.436184	0.19206
NM_013716	Mus musculus Ras-GTPase-activating protein SH3-domain binding protein 1 (G3bp1), mRNA.	81.4	94.3	316.4	722.3	411.6	5.99753	0.00086764	0.08364	9.95e-06	0.10357	3.83e-05
NM_028810	Mus musculus Rho family GTPase 3 (Rnd3), mRNA.	2.5	2.5	19.9	10.4	17.2	7.4791	0.0106267	0.0981	0.00269793	0.104589	0.0106267
NM_019685	Mus musculus RuvB-like protein 1 (Ruvbl1), mRNA.	56.4	69.9	285	323	141.7	2.97873	0.0435997	0.09916	3.45e-05	0.131276	0.000216042
NM_019786	Mus musculus TANK-binding kinase 1 (Tbk1), mRNA.	13.5	21.1	36	58.5	61.2	5.30532	0.00486462	0.15498	0.00192542	0.256746	0.0175907
NM_013771	Mus musculus YME1-like 1 (S. cerevisiae) (Yme1l1), nuclear gene encoding mitochondrial protein, mRNA.	32.6	39.3	29.8	41.4	84.3	3.0585	0.0448885	0.48972	0.210013	0.630106	0.410396
NM_007392	Mus musculus actin, alpha 2, smooth muscle, aorta (Acta2), mRNA.	118.7	399.5	102	184.6	716	7.16037	0.000275047	0.4411	0.116735	1.58465	0.369619
NM_027976	Mus musculus acyl-CoA synthetase long-chain family member 5 (Acsl5), mRNA.	9.2	14.8	1.3	8.1	44.4	5.6042	0.00571793	1.04576	1	1.77226	0.499117
NM_009698	Mus musculus adenine phosphoribosyl transferase (Aprt), mRNA.	13.2	28.1	25.5	55.6	47.9	4.24921	0.0172499	0.1766	0.00438182	0.396773	0.113624
NM_007421	Mus musculus adenylosuccinate synthetase like 1 (Adssl1), mRNA.	21.3	25	58.1	146	216	11.9222	2.05e-05	0.11249	0.000188382	0.140839	0.0005972
NM_198608	Mus musculus alanyl-tRNA synthetase 2, mitochondrial (putative) (Aars2), nuclear gene encoding mitochondrial protein, mRNA.	6.1	2.3	12	9	19.9	3.75739	0.0455632	0.32013	0.132537	0.139423	0.0179738
NM_025936	Mus musculus arginyl-tRNA synthetase (Rars), mRNA.	27	23.4	35.1	42.9	77.8	3.40305	0.0309189	0.37085	0.0817541	0.34421	0.0652802
NM_012055	Mus musculus asparagine synthetase (Asns), mRNA.	14.6	13.9	48	55.6	87.8	7.04031	0.000977195	0.1527	0.00179565	0.155553	0.00211241
NM_007659	Mus musculus cell division cycle 2 homolog A (S. pombe) (Cdc2a), mRNA.	80.8	73.6	489.5	969.4	429.4	6.30306	0.000672437	0.05912	7.48e-07	0.0576117	6.65e-07
NM_145979	Mus musculus chromodomain helicase DNA binding protein 4 (Chd4), mRNA.	238.3	386.9	21	12.5	611.5	3.04977	0.0303495	7.49707	0.000515682	13.0057	1.34e-05
NM_009968	Mus musculus crystallin, zeta (Cryz), mRNA.	1.7	5.5	0	1.4	13.1	8.04044	0.0133492	1.21944	1	3.7127	0.440358
NM_153569	Mus musculus cyclin G associated kinase (Gak), mRNA.	11	16.9	6.6	6.9	33.7	3.58017	0.0413846	0.86919	1	1.4117	0.678849
NM_013742	Mus musculus cysteinyl-tRNA synthetase (Cars), mRNA.	4.4	4.6	7.9	10.9	19.4	4.99739	0.03151	0.26209	0.124416	0.291486	0.124416
NM_013719	Mus musculus eukaryotic translation initiation factor 2 alpha kinase 4 (Eif2ak4), mRNA.	6.9	6.3	0	5.5	26	4.34992	0.0280158	1.32558	1	1.29511	1
NM_016905	Mus musculus galactokinase 1 (Galk1), mRNA.	54.5	37.8	78.2	48.3	180.4	3.92245	0.0112756	0.45963	0.15128	0.341744	0.0534106
NM_175154	Mus musculus galactokinase 2 (Galk2), mRNA.	16.6	21.5	32.8	65.3	61.3	4.33756	0.012096	0.18283	0.00526571	0.252031	0.0194804
NM_133794	Mus musculus glutaminyl-tRNA synthetase (Qars), mRNA.	21.7	15	15.9	23.7	122.6	6.64912	0.00106068	0.58635	0.422741	0.435979	0.194561
NM_153547	Mus musculus guanine nucleotide binding protein-like 3 (nucleolar) (Gnl3), transcript variant 1, mRNA.	20.7	30	36.2	45.2	61.5	3.5009	0.0307327	0.27352	0.0304701	0.421747	0.123278
NM_021896	Mus musculus guanylate cyclase 1, soluble, alpha 3 (Gucy1a3), mRNA.	10.4	6.6	12.2	12.3	36.2	4.0601	0.0233562	0.4587	0.278069	0.316248	0.138361
NM_013559	Mus musculus heat shock 105kDa/110kDa protein 1 (Hsph1), mRNA.	45.3	42.5	64.1	55.6	120.3	3.14574	0.0332808	0.40417	0.106988	0.405622	0.105678
NM_008410	Mus musculus integral membrane protein 2B (Itm2b), mRNA.	115.2	163.3	516.5	745.8	389	4.00919	0.00822374	0.0973	2.43e-05	0.147381	0.000375665
NM_130884	Mus musculus isocitrate dehydrogenase 3 (NAD+) beta (Idh3b), nuclear gene encoding mitochondrial protein, mRNA.	19.7	30.2	48	115.9	123.2	7.3507	0.0005972	0.12967	0.000545075	0.211325	0.00544235
NM_001081133	Mus musculus kinesin family member 16B (Kif16b), mRNA.	2.1	3.8	10.3	24.4	13.3	6.78464	0.0367157	0.07362	0.00133943	0.133603	0.005437
NM_178069	Mus musculus large subunit GTPase 1 homolog (S. cerevisiae) (Lsg1), mRNA.	9.2	15.8	12.9	11.1	40	5.05167	0.00990408	0.41608	0.20289	0.752496	0.73284
NM_028782	Mus musculus lon peptidase 1, mitochondrial (Lonp1), nuclear gene encoding mitochondrial protein, mRNA.	57.7	88.8	161	246	163.2	3.35304	0.024368	0.15148	0.000559456	0.248819	0.00868582
NM_008618	Mus musculus malate dehydrogenase 1, NAD (soluble) (Mdh1), mRNA.	229.9	209.7	285.3	600.9	871.4	4.50409	0.00412351	0.27617	0.0133395	0.269444	0.0119942
NM_008567	Mus musculus minichromosome maintenance deficient 6 (MIS5 homolog, S. pombe) (S. cerevisiae) (Mcm6), mRNA.	80.7	178.9	736.1	875.8	468.5	6.88519	0.000387725	0.05344	3.54e-07	0.126422	0.000131206
NM_008568	Mus musculus minichromosome maintenance deficient 7 (S. cerevisiae) (Mcm7), mRNA.	92.9	88.8	47.4	41	271.7	3.47135	0.018276	1.11707	0.860215	1.14192	0.833591
NM_009157	Mus musculus mitogen-activated protein kinase kinase 4 (Map2k4), mRNA.	22.7	17.8	54.4	100.9	91.6	4.75458	0.00662207	0.15737	0.00143468	0.132428	0.000639592
NM_011956	Mus musculus nucleotide binding protein 2 (Nubp2), mRNA.	6.9	9.1	12.2	17	39.8	6.63862	0.00366199	0.26008	0.0783729	0.362365	0.171206
NM_054051	Mus musculus phosphatidylinositol-5-phosphate 4-kinase, type II, beta (Pip4k2b), mRNA.	9.9	13.1	18	17	52.2	6.13061	0.00362584	0.30766	0.0915525	0.431583	0.222431
NM_019703	Mus musculus phosphofructokinase, platelet (Pfkp), mRNA.	145.2	102.2	34.1	79.1	440.2	3.60101	0.0142134	1.36289	0.570088	1.02675	0.979962
NM_172555	Mus musculus poly(A) polymerase gamma (Papolg), mRNA.	4.8	10.6	5.4	10.9	19.1	4.53289	0.03151	0.32826	0.160237	0.747087	0.757552
NM_019550	Mus musculus polypyrimidine tract binding protein 2 (Ptbp2), mRNA.	34.1	43.7	6.9	37.4	117	4.05658	0.0112991	0.82088	0.797652	1.12222	0.862824
NM_145567	Mus musculus 3-hydroxyisobutyrate dehydrogenase (Hibadh), mRNA.	7.7	5.5	7.1	19.9	34.1	5.12193	0.0129437	0.31245	0.0944552	0.242128	0.0700003
NM_026454	Mus musculus ubiquitin-conjugating enzyme E2F (putative) (Ube2f), mRNA.	0	0	3.9	2.8	6.8	30.7758	0.039138	0.04926	0.168532	0.0513301	0.168532
NM_153053	Mus musculus splicing factor 3b, subunit 4 (Sf3b4), mRNA.	22.1	51.2	185.4	225.1	384.8	20.4702	4.33e-07	0.05804	1.53e-06	0.142611	0.000426213
NM_025959	Mus musculus proteasome (prosome, macropain) 26S subunit, ATPase, 6 (Psmc6), mRNA.	26	27.3	13.3	13.2	81.8	3.71368	0.0211577	1.04238	1	1.16894	0.862986
NM_008857	Mus musculus protein kinase C, iota (Prkci), mRNA.	16	17.3	15.2	6.6	62.9	4.61446	0.0112424	0.78391	0.814891	0.904172	1
NM_011159	Mus musculus protein kinase, DNA activated, catalytic polypeptide (Prkdc), mRNA.	3	6.3	20.8	32.7	33.2	12.1529	0.00112789	0.06569	0.000409608	0.13976	0.00295952
NM_011158	Mus musculus protein kinase, cAMP dependent regulatory, type II beta (Prkar2b), mRNA.	4.3	4.8	10.9	16.1	23.9	6.27747	0.0126123	0.17983	0.0303314	0.212688	0.0378874
NM_145999	Mus musculus ras homolog gene family, member T2 (Rhot2), nuclear gene encoding mitochondrial protein, mRNA.	21.2	33	15	21.5	92.5	5.13659	0.00398059	0.62125	0.443132	1.02801	1
NM_025949	Mus musculus ribosomal protein S6 kinase polypeptide 6 (Rps6ka6), mRNA.	9.9	11.9	2.8	24.6	71.2	8.35233	0.000662449	0.39164	0.201005	0.500207	0.342203
NM_010831	Mus musculus salt inducible kinase 1 (Sik1), mRNA.	6.6	16.1	10.7	17.5	61.6	10.7018	0.000294364	0.25783	0.0466103	0.653333	0.527961
XM_985571	PREDICTED: Mus musculus similar to valosin, transcript variant 1 (LOC675857), mRNA.	4	0	0	0	60.6	16.9371	2.88e-05	13.2536	0.292453	1	1
NM_001033966	Mus musculus adenylate kinase 2 (Ak2), transcript variant 1, mRNA.	7.4	10.1	25.1	96.4	26	4.06641	0.0436329	0.06743	4.05e-05	0.097239	0.000181999
XM_001477072	PREDICTED: Mus musculus similar to developmentally regulated RNA-binding protein 1 (LOC100046877), mRNA.	0	0	0	0	36.3	159.95	9.87e-06	1	1	1	1
NM_181586	Mus musculus sirtuin 6 (silent mating type information regulation 2, homolog) 6 (S. cerevisiae) (Sirt6), transcript variant 1, mRNA.	0	0	0	0	11.8	52.6698	0.00386393	1	1	1	1
NM_011977	Mus musculus solute carrier family 27 (fatty acid transporter), member 1 (Slc27a1), mRNA.	0	0	0	0	6.6	29.9001	0.039138	1	1	1	1
NM_009270	Mus musculus squalene epoxidase (Sqle), mRNA.	18.3	21.6	79.5	57.5	51.2	3.29367	0.0444213	0.14421	0.00110729	0.181486	0.00342516
NM_021337	Mus musculus superkiller viralicidic activity 2-like (S. cerevisiae) (Skiv2l), mRNA.	2.1	6.5	9.4	4.7	13.6	6.93509	0.0282683	0.17774	0.0658535	0.533652	0.5595
NM_153162	Mus musculus thioredoxin reductase 3 (Txnrd3), mRNA.	3.3	0	6.2	26.3	15.3	5.17115	0.0378874	0.11737	0.00676017	0.0110281	0.000375941
NM_198102	Mus musculus transformer 2 alpha homolog (Drosophila) (Tra2a), mRNA.	50.9	64.8	60.8	74.6	337.6	7.85225	0.000183838	0.40111	0.0985108	0.545292	0.274129
NM_175093	Mus musculus tribbles homolog 3 (Drosophila) (Trib3), mRNA.	2.3	0	15.4	3.3	15.3	7.182	0.0171085	0.14656	0.0244504	0.0190074	0.00544751
NM_027462	Mus musculus tryptophanyl tRNA synthetase 2 (mitochondrial) (Wars2), nuclear gene encoding mitochondrial protein, mRNA.	2	1.5	19.3	24.6	14.4	7.65925	0.0219175	0.05591	0.000384557	0.0467337	0.000467642
NM_011655	Mus musculus tubulin, beta 5 (Tubb5), mRNA.	743.4	872.3	1131.7	1743.1	2612.6	4.17885	0.00579412	0.27508	0.0123642	0.345197	0.0371462
NM_198246	Mus musculus tyrosyl-tRNA synthetase 2 (mitochondrial) (Yars2), nuclear gene encoding mitochondrial protein, mRNA.	9.9	21.1	4.7	14	38.5	4.52862	0.0166733	0.57064	0.454435	1.27727	0.825159
NM_025356	Mus musculus ubiquitin-conjugating enzyme E2D 3 (UBC4/5 homolog, yeast) (Ube2d3), mRNA.	219.1	260	1060.7	1285.4	566.1	3.07054	0.0300704	0.09945	2.53e-05	0.126184	0.000123327
NM_019803	Mus musculus ubiquitin-conjugating enzyme E2G 2 (Ube2g2), mRNA.	11.9	17.7	9.2	4.5	37.3	3.66723	0.0367502	0.92425	1	1.45526	0.678849
NM_009703	Mus musculus v-raf murine sarcoma 3611 viral oncogene homolog (Araf), transcript variant 1, mRNA.	14.3	18.4	17.8	24.4	45.5	3.73255	0.0302517	0.36539	0.119123	0.499966	0.283675
NM_133945	Mus musculus vaccinia related kinase 3 (Vrk3), mRNA.	12.2	10.6	24.2	53.7	39	3.74115	0.033148	0.17024	0.0037687	0.158677	0.00417519
NM_011728	Mus musculus xeroderma pigmentosum, complementation group A (Xpa), mRNA.	5.3	6.1	10.9	14.7	21.2	4.5744	0.0382518	0.23059	0.0700003	0.281189	0.0700003
Hexose metabolic process		Count	P-value	Benjamini
		17	8.5e-05	0.056			Twist1 over WT AVC		AVC over A&V		OFT over A&V
RefSeq Accession	Gene Name	AVC	OFT	Atria	Ventricles	Twist1 null AVC	Fold Change	P-Value	Fold Change	P-Value	Fold Change	P-Value
NM_133232	Mus musculus 6-phosphofructo-2-kinase/fructose-2,6-biphosphatase 3 (Pfkfb3), mRNA.	21.1	20.5	2.8	10.7	71.4	3.98635	0.0151094	1.65261	0.451102	1.7155	0.451102
NM_028121	Mus musculus ADP-dependent glucokinase (Adpgk), mRNA.	11.4	16.2	3.6	16.8	46.6	4.77205	0.00960336	0.60017	0.487846	0.903577	0.904017
NM_013509	Mus musculus enolase 2, gamma neuronal (Eno2), mRNA.	4.5	4	0	0	31.2	7.83399	0.00343841	14.7853	0.292453	13.5494	0.292453
NM_025799	Mus musculus fucosidase, alpha-L- 2, plasma (Fuca2), mRNA.	7.9	8.7	12	22.5	28	4.1087	0.032878	0.25104	0.0382518	0.294227	0.0723718
NM_016905	Mus musculus galactokinase 1 (Galk1), mRNA.	54.5	37.8	78.2	48.3	180.4	3.92245	0.0112756	0.45963	0.15128	0.341744	0.0534106
NM_175154	Mus musculus galactokinase 2 (Galk2), mRNA.	16.6	21.5	32.8	65.3	61.3	4.33756	0.012096	0.18283	0.00526571	0.252031	0.0194804
NM_008155	Mus musculus glucose phosphate isomerase 1 (Gpi1), mRNA.	79.2	97	27.4	38.8	634.8	9.50404	4.42e-05	1.2708	0.692236	1.66288	0.361717
NM_013755	Mus musculus glycogenin (Gyg), mRNA.	428.6	452.9	661	1705.9	1561.9	4.33228	0.00487752	0.19268	0.00173688	0.217749	0.00352242
NM_010560	Mus musculus interleukin 6 signal transducer (Il6st), mRNA.	15.1	18.4	41.8	71.7	65	5.04713	0.00680233	0.14409	0.00104003	0.186978	0.00400225
NM_008618	Mus musculus malate dehydrogenase 1, NAD (soluble) (Mdh1), mRNA.	229.9	209.7	285.3	600.9	871.4	4.50409	0.00412351	0.27617	0.0133395	0.269444	0.0119942
NM_019703	Mus musculus phosphofructokinase, platelet (Pfkp), mRNA.	145.2	102.2	34.1	79.1	440.2	3.60101	0.0142134	1.36289	0.570088	1.02675	0.979962
NM_023418	Mus musculus phosphoglycerate mutase 1 (Pgam1), mRNA.	286	265.4	369.5	640.9	902	3.74857	0.0108794	0.30124	0.0203631	0.299001	0.0198925
NM_145567	Mus musculus 3-hydroxyisobutyrate dehydrogenase (Hibadh), mRNA.	7.7	5.5	7.1	19.9	34.1	5.12193	0.0129437	0.31245	0.0944552	0.242128	0.0700003
NM_013636	Mus musculus protein phosphatase 1, catalytic subunit, gamma isoform (Ppp1cc), mRNA.	6.1	5.1	12.4	14.4	39.1	7.34147	0.00225511	0.25173	0.0570114	0.226894	0.0700003
NM_008810	Mus musculus pyruvate dehydrogenase E1 alpha 1 (Pdha1), nuclear gene encoding mitochondrial protein, mRNA.	103.6	168.4	118.8	151.3	339.4	3.88897	0.0101346	0.40865	0.0874089	0.709525	0.5111
NM_023132	Mus musculus renin binding protein (Renbp), mRNA.	11.2	12	25.9	49.5	72.3	7.51987	0.000895189	0.16182	0.00417519	0.18493	0.00792865
NM_009415	Mus musculus triosephosphate isomerase 1 (Tpi1), mRNA.	189.3	258.3	1318.8	1669.2	3913.6	24.5559	3.39e-08	0.06748	1.58e-06	0.0984284	2.29e-05
Glycolysis		Count	P-value	Benjamini
		8	0.00013	0.085			Twist1 over WT AVC		AVC over A&V		OFT over A&V
RefSeq Accession	Gene Name	AVC	OFT	Atria	Ventricles	Twist1 null AVC	Fold Change	P-Value	Fold Change	P-Value	Fold Change	P-Value
NM_028121	Mus musculus ADP-dependent glucokinase (Adpgk), mRNA.	11.4	16.2	3.6	16.8	46.6	4.77205	0.00960336	0.60017	0.487846	0.903577	0.904017
NM_013509	Mus musculus enolase 2, gamma neuronal (Eno2), mRNA.	4.5	4	0	0	31.2	7.83399	0.00343841	14.7853	0.292453	13.5494	0.292453
NM_008155	Mus musculus glucose phosphate isomerase 1 (Gpi1), mRNA.	79.2	97	27.4	38.8	634.8	9.50404	4.42e-05	1.2708	0.692236	1.66288	0.361717
NM_008618	Mus musculus malate dehydrogenase 1, NAD (soluble) (Mdh1), mRNA.	229.9	209.7	285.3	600.9	871.4	4.50409	0.00412351	0.27617	0.0133395	0.269444	0.0119942
NM_019703	Mus musculus phosphofructokinase, platelet (Pfkp), mRNA.	145.2	102.2	34.1	79.1	440.2	3.60101	0.0142134	1.36289	0.570088	1.02675	0.979962
NM_023418	Mus musculus phosphoglycerate mutase 1 (Pgam1), mRNA.	286	265.4	369.5	640.9	902	3.74857	0.0108794	0.30124	0.0203631	0.299001	0.0198925
NM_008810	Mus musculus pyruvate dehydrogenase E1 alpha 1 (Pdha1), nuclear gene encoding mitochondrial protein, mRNA.	103.6	168.4	118.8	151.3	339.4	3.88897	0.0101346	0.40865	0.0874089	0.709525	0.5111
NM_009415	Mus musculus triosephosphate isomerase 1 (Tpi1), mRNA.	189.3	258.3	1318.8	1669.2	3913.6	24.5559	3.39e-08	0.06748	1.58e-06	0.0984284	2.29e-05
Protein localization		Count	P-value	Benjamini
		42	0.00044	0.083			Twist1 over WT AVC		AVC over A&V		OFT over A&V
RefSeq Accession	Gene Name	AVC	OFT	Atria	Ventricles	Twist1 null AVC	Fold Change	P-Value	Fold Change	P-Value	Fold Change	P-Value
NM_007477	Mus musculus ADP-ribosylation factor 2 (Arf2), mRNA.	19.4	17.8	10.9	9.5	61.7	3.74435	0.0249346	1.01108	1	0.992529	1
NM_007478	Mus musculus ADP-ribosylation factor 3 (Arf3), mRNA.	122.5	160.1	45.6	66.8	288.5	2.79717	0.0482176	1.15856	0.799269	1.61817	0.369429
NM_007481	Mus musculus ADP-ribosylation factor 6 (Arf6), mRNA.	46	56.4	160.2	185.7	135.5	3.48886	0.0208709	0.14228	0.000457456	0.186307	0.00209893
NM_009846	Mus musculus CD24a antigen (Cd24a), mRNA.	86.2	144.5	174.7	232.2	811.5	11.1651	1.48e-05	0.22591	0.00529903	0.404382	0.0830159
NM_026332	Mus musculus DnaJ (Hsp40) homolog, subfamily C, member 19 (Dnajc19), transcript variant 1, mRNA.	7.6	7.8	35.1	34.8	36.4	5.53453	0.0100746	0.11999	0.00121572	0.13142	0.00154848
NM_133950	Mus musculus KDEL (Lys-Asp-Glu-Leu) endoplasmic reticulum protein retention receptor 1 (Kdelr1), mRNA.	26.2	28.9	105.5	169.3	80.4	3.62272	0.0235416	0.10253	7.12e-05	0.120781	0.000203601
NM_025898	Mus musculus N-ethylmaleimide sensitive fusion protein attachment protein alpha (Napa), mRNA.	16.9	10.3	29.4	24.4	51.6	3.58991	0.0281182	0.33831	0.0817442	0.222982	0.0167432
NM_181070	Mus musculus RAB18, member RAS oncogene family (Rab18), mRNA.	45.4	39.3	228.2	392.9	166.1	4.33159	0.00670971	0.07825	7.36e-06	0.0725083	5.04e-06
NM_198163	Mus musculus RAB35, member RAS oncogene family (Rab35), mRNA.	11.5	16	67.3	71	69.9	7.08573	0.00112212	0.09071	0.000115729	0.133851	0.000873483
NM_173781	Mus musculus RAB6B, member RAS oncogene family (Rab6b), mRNA.	0	1.3	1.5	3.6	7	31.6516	0.025357	0.06432	0.292453	0.340152	0.664215
NM_173413	Mus musculus RAB8B, member RAS oncogene family (Rab8b), mRNA.	3.5	1.5	5.6	4.3	18.5	5.90607	0.0197273	0.39982	0.386868	0.202948	0.198421
NM_027933	Mus musculus RAN binding protein 3 (Ranbp3), mRNA.	59.1	56.2	54.9	118	143.9	2.88734	0.0468358	0.36476	0.0636389	0.371008	0.0670346
NM_024206	Mus musculus SEC13 homolog (S. cerevisiae) (Sec13), mRNA.	55.1	55.2	79.3	174	156	3.35583	0.0233819	0.23236	0.00756264	0.248921	0.0102357
NM_027135	Mus musculus Sec24 related gene family, member D (S. cerevisiae) (Sec24d), mRNA.	13.6	15.2	4.7	2.8	40.2	3.46646	0.0365022	1.87528	0.457549	2.23068	0.305509
NM_025418	Mus musculus Vps20-associated 1 homolog (S. cerevisiae) (Vta1), mRNA.	12.2	12.9	3.6	13.7	39.1	3.75068	0.033148	0.75312	0.775061	0.849279	1
NM_021492	Mus musculus adaptor-related protein complex 3, beta 2 subunit (Ap3b2), mRNA.	10.4	0	5.4	2.4	36.6	4.10468	0.0208473	1.41219	0.682554	0.0447969	0.100576
NM_018829	Mus musculus adaptor-related protein complex 3, mu 1 subunit (Ap3m1), mRNA.	32.4	23.8	88.7	123.4	128.1	4.67175	0.0060553	0.1638	0.00133981	0.129106	0.000340907
NM_007616	Mus musculus caveolin 1, caveolae protein (Cav1), mRNA.	39.2	0	36.8	4	131.7	3.9754	0.0122994	1.02077	1	0.00880063	0.000115396
NM_026665	Mus musculus centrosomal protein 57 (Cep57), mRNA.	8.4	8.5	8.4	16.8	36.4	5.02394	0.0157512	0.36366	0.17	0.392833	0.20289
NM_025921	Mus musculus RIKEN cDNA 2610002M06 gene (2610002M06Rik), mRNA.	6.3	15	13.9	53.7	33	6.014	0.00895871	0.10368	0.000749374	0.256284	0.0270498
XM_001478223	PREDICTED: Mus musculus similar to GEF-2 (LOC100042211), mRNA.	17.4	26.2	44.8	85	134.5	9.06797	0.000191535	0.14483	0.00106395	0.231702	0.00986387
NM_008168	Mus musculus glutamate receptor, ionotropic, kainate 5 (gamma 2) (Grik5), mRNA.	30.3	44.2	49.7	27.2	172.5	6.72005	0.000756821	0.42161	0.140906	0.655344	0.453301
NM_019650	Mus musculus golgi SNAP receptor complex member 2 (Gosr2), mRNA.	19.8	22.2	36	51.6	67.2	3.99565	0.0166726	0.24341	0.0170319	0.291233	0.0329975
NM_028758	Mus musculus golgi associated, gamma adaptin ear containing, ARF binding protein 2 (Gga2), mRNA.	54.6	47.6	18.6	43.1	315.7	6.84807	0.000462518	0.94105	0.964344	0.877872	0.849712
NM_173048	Mus musculus golgi associated, gamma adaptin ear containing, ARF binding protein 3 (Gga3), mRNA.	9.4	21.8	18.6	26.8	51.5	6.36146	0.00253028	0.22629	0.0207979	0.550206	0.322914
NM_023579	Mus musculus importin 5 (Ipo5), mRNA.	39.2	43.3	93.9	144.8	120.4	3.63489	0.0189748	0.17583	0.00176815	0.207519	0.00428031
NM_153774	Mus musculus importin 9 (Ipo9), mRNA.	80.8	71.4	111	149.5	201.8	2.96395	0.0396016	0.3307	0.0361641	0.312668	0.028634
NM_008466	Mus musculus karyopherin (importin) alpha 3 (Kpna3), mRNA.	23.4	39.3	6.4	10.9	84.4	4.25222	0.0101851	1.42811	0.65783	2.54831	0.155158
NM_010629	Mus musculus kinesin-associated protein 3 (Kifap3), mRNA.	29.1	23.3	11.8	20.8	75.2	3.05446	0.0489512	0.94976	1	0.814951	0.729606
NM_178069	Mus musculus large subunit GTPase 1 homolog (S. cerevisiae) (Lsg1), mRNA.	9.2	15.8	12.9	11.1	40	5.05167	0.00990408	0.41608	0.20289	0.752496	0.73284
NM_008683	Mus musculus neural precursor cell expressed, developmentally down-regulated gene 8 (Nedd8), mRNA.	109	97.8	60.2	63.7	262	2.8543	0.0448138	0.93569	0.906987	0.898064	0.863752
NM_019781	Mus musculus peroxisomal biogenesis factor 14 (Pex14), mRNA.	14.6	26.6	7.5	27.9	58.9	4.72895	0.00854047	0.44403	0.195983	0.856095	0.873862
NM_153129	Mus musculus phosphofurin acidic cluster sorting protein 1 (Pacs1), mRNA.	11.5	12.1	0	6.9	42.3	4.29704	0.0157879	1.74255	0.682554	1.95291	0.5595
NM_011072	Mus musculus profilin 1 (Pfn1), mRNA.	73.2	97.8	133	107	251.8	4.07997	0.00849762	0.32531	0.0356465	0.464281	0.141181
NM_024459	Mus musculus protein phosphatase 3, regulatory subunit B, alpha isoform (calcineurin B, type I) (Ppp3r1), mRNA.	17.4	23.9	45.4	89.7	83.8	5.65558	0.00322335	0.13918	0.000818699	0.203357	0.00614665
NM_026155	Mus musculus signal sequence receptor, gamma (Ssr3), mRNA.	115.3	108.5	472.6	378.8	323.2	3.32854	0.0221894	0.14435	0.000335678	0.145295	0.00036157
XM_985571	PREDICTED: Mus musculus similar to valosin, transcript variant 1 (LOC675857), mRNA.	4	0	0	0	60.6	16.9371	2.88e-05	13.2536	0.292453	1	1
NM_024225	Mus musculus sorting nexin 5 (Snx5), mRNA.	48.5	33.4	123	240.2	241.2	5.88774	0.00116407	0.14282	0.000466575	0.105484	8.52e-05
NM_029394	Mus musculus sorting nexing 24 (Snx24), mRNA.	11.4	11.2	35.8	55.6	98.1	10.0202	0.000138659	0.1359	0.00143674	0.142754	0.0017281
NM_009303	Mus musculus synaptogyrin 1 (Syngr1), transcript variant 1b, mRNA.	1.8	1.9	5.1	5.7	12.2	7.13559	0.0480339	0.20249	0.135605	0.225664	0.135605
NM_009427	Mus musculus transducer of ErbB-2.1 (Tob1), mRNA.	8.6	7.4	6.6	9	47.8	6.43905	0.0037687	0.59375	0.499117	0.548597	0.457549
NM_026917	Mus musculus zinc finger, DHHC domain containing 3 (Zdhhc3), mRNA.	25	28.5	41.2	50.4	66	3.11701	0.0464031	0.29297	0.0353147	0.356495	0.0707907
Amino acid activation		Count	P-value	Benjamini
		8	0.00054	0.092			Twist1 over WT AVC		AVC over A&V		OFT over A&V
RefSeq Accession	Gene Name	AVC	OFT	Atria	Ventricles	Twist1 null AVC	Fold Change	P-Value	Fold Change	P-Value	Fold Change	P-Value
NM_010613	Mus musculus KH-type splicing regulatory protein (Khsrp), mRNA.	22.2	26	0	3.6	98	5.19912	0.00367989	6.14671	0.0378874	7.65075	0.0197273
NM_198608	Mus musculus alanyl-tRNA synthetase 2, mitochondrial (putative) (Aars2), nuclear gene encoding mitochondrial protein, mRNA.	6.1	2.3	12	9	19.9	3.75739	0.0455632	0.32013	0.132537	0.139423	0.0179738
NM_025936	Mus musculus arginyl-tRNA synthetase (Rars), mRNA.	27	23.4	35.1	42.9	77.8	3.40305	0.0309189	0.37085	0.0817541	0.34421	0.0652802
NM_013742	Mus musculus cysteinyl-tRNA synthetase (Cars), mRNA.	4.4	4.6	7.9	10.9	19.4	4.99739	0.03151	0.26209	0.124416	0.291486	0.124416
NM_013719	Mus musculus eukaryotic translation initiation factor 2 alpha kinase 4 (Eif2ak4), mRNA.	6.9	6.3	0	5.5	26	4.34992	0.0280158	1.32558	1	1.29511	1
NM_133794	Mus musculus glutaminyl-tRNA synthetase (Qars), mRNA.	21.7	15	15.9	23.7	122.6	6.64912	0.00106068	0.58635	0.422741	0.435979	0.194561
NM_027462	Mus musculus tryptophanyl tRNA synthetase 2 (mitochondrial) (Wars2), nuclear gene encoding mitochondrial protein, mRNA.	2	1.5	19.3	24.6	14.4	7.65925	0.0219175	0.05591	0.000384557	0.0467337	0.000467642
NM_198246	Mus musculus tyrosyl-tRNA synthetase 2 (mitochondrial) (Yars2), nuclear gene encoding mitochondrial protein, mRNA.	9.9	21.1	4.7	14	38.5	4.52862	0.0166733	0.57064	0.454435	1.27727	0.825159
RNA Processing		Count	P-value	Benjamini
		28	0.00067	0.096			Twist1 over WT AVC		AVC over A&V		OFT over A&V
RefSeq Accession	Gene Name	AVC	OFT	Atria	Ventricles	Twist1 null AVC	Fold Change	P-Value	Fold Change	P-Value	Fold Change	P-Value
NM_020558	Mus musculus C1D nuclear receptor co-repressor (C1d), mRNA.	27.9	28.1	32.2	46.6	73.9	3.12968	0.0404852	0.37939	0.0969418	0.408456	0.121735
NM_010613	Mus musculus KH-type splicing regulatory protein (Khsrp), mRNA.	22.2	26	0	3.6	98	5.19912	0.00367989	6.14671	0.0378874	7.65075	0.0197273
NM_015816	Mus musculus LSM4 homolog, U6 small nuclear RNA associated (S. cerevisiae) (Lsm4), mRNA.	27	45.3	19.7	18.9	203	8.86341	0.000146562	0.74611	0.707549	1.33165	0.677363
NM_145354	Mus musculus NOL1/NOP2/Sun domain family member 2 (Nsun2), mRNA.	0	5.9	6.4	0	11.6	51.794	0.00544751	0.05122	0.168532	1.04128	1
NM_025403	Mus musculus NOP10 ribonucleoprotein homolog (yeast) (Nop10), mRNA.	142.6	168.1	476.1	592.1	362.8	3.02219	0.0340591	0.14223	0.000296427	0.179258	0.00122707
NM_026313	Mus musculus LUC7-like 3 (S. cerevisiae) (Luc7l3), mRNA.	44.8	54.9	12.4	15.6	169.8	4.48689	0.00596748	1.69404	0.375899	2.21587	0.186612
NM_029092	Mus musculus RNA (guanine-9-) methyltransferase domain containing 1 (Rg9mtd1), mRNA.	3.6	3.4	4.7	6.9	15.4	4.80118	0.0378874	0.35007	0.206034	0.354156	0.281609
NM_025517	Mus musculus RNA terminal phosphate cyclase domain 1 (Rtcd1), mRNA.	18.6	17.5	18.2	27.9	65.7	4.15519	0.015118	0.43332	0.173149	0.436184	0.19206
NM_025507	Mus musculus SNW domain containing 1 (Snw1), mRNA.	78.5	64	160	131	198.3	2.99764	0.0382206	0.28771	0.0198169	0.251072	0.0105818
NM_172438	Mus musculus THO complex 5 (Thoc5), mRNA.	14.3	20.9	17.4	19.7	107	8.75244	0.000290231	0.41535	0.172812	0.644196	0.552353
XM_001473442	PREDICTED: Mus musculus similar to Thoc7 protein (LOC100044980), mRNA.	0	0	0	0	20.9	92.5169	0.000229672	1	1	1	1
NM_175552	Mus musculus WD repeat domain 3 (Wdr3), mRNA.	15.3	20.1	9.6	7.6	49.6	3.80601	0.025657	0.94592	1	1.32082	0.814891
NM_026464	Mus musculus WD repeat domain 55 (Wdr55), mRNA.	7.4	6.6	6.2	13.7	28.1	4.39199	0.032878	0.4056	0.249918	0.388163	0.249918
NM_026602	Mus musculus breast carcinoma amplified sequence 2 (Bcas2), mRNA.	24.1	45.2	79.3	80	133.8	6.54093	0.00098517	0.16274	0.00162445	0.324333	0.0414365
NM_027371	Mus musculus brix domain containing 5 (Bxdc5), transcript variant 2, mRNA.	17.3	11.4	134	176	50.4	3.42696	0.0385546	0.0604	3.42e-06	0.0429444	5.4e-07
NM_024199	Mus musculus cleavage stimulation factor, 3' pre-RNA, subunit 1 (Cstf1), mRNA.	5.1	6.3	10.3	17	21.7	4.85543	0.0382518	0.20872	0.0303314	0.272132	0.0570114
XM_983011	PREDICTED: Mus musculus similar to polymyositis scleroderma overlap syndrome (PM-SCL) antigen 1 a, transcript variant 6 (LOC675032), mRNA.	0	0	0	0	13	57.9244	0.00277856	1	1	1	1
NM_145833	Mus musculus lin-28 homolog (C. elegans) (Lin28), mRNA.	2.8	5.1	3	2.1	14.2	5.58697	0.0282683	0.607	1	1.12208	1
NM_001031772	Mus musculus lin-28 homolog B (C. elegans) (Lin28b), mRNA.	5.8	3.4	9.4	18	23.4	4.62867	0.0271957	0.23454	0.0570114	0.152182	0.0134416
NM_026623	Mus musculus nudix (nucleoside diphosphate linked moiety X)-type motif 21 (Nudt21), mRNA.	21.1	30	29.6	37.4	161	8.97287	0.000147489	0.33822	0.0704417	0.511752	0.242905
NM_133992	Mus musculus ubiquitin specific peptidase 52 (Usp52), mRNA.	9.2	19.3	39	67.5	69.3	8.73102	0.00047187	0.09481	0.000188844	0.208805	0.00731861
NM_172555	Mus musculus poly(A) polymerase gamma (Papolg), mRNA.	4.8	10.6	5.4	10.9	19.1	4.53289	0.03151	0.32826	0.160237	0.747087	0.757552
NM_019550	Mus musculus polypyrimidine tract binding protein 2 (Ptbp2), mRNA.	34.1	43.7	6.9	37.4	117	4.05658	0.0112991	0.82088	0.797652	1.12222	0.862824
NM_153053	Mus musculus splicing factor 3b, subunit 4 (Sf3b4), mRNA.	22.1	51.2	185.4	225.1	384.8	20.4702	4.33e-07	0.05804	1.53e-06	0.142611	0.000426213
NM_001110791	Mus musculus splicing factor 1 (Sf1), transcript variant 1, mRNA.	6.8	2.7	2.1	2.4	25.1	4.26006	0.0326264	1.56023	0.776325	0.70464	1
NM_011420	Mus musculus survival motor neuron 1 (Smn1), mRNA.	18.9	24.9	9.6	21.3	75.4	4.69195	0.00734784	0.65347	0.568738	0.916304	1
NM_198102	Mus musculus transformer 2 alpha homolog (Drosophila) (Tra2a), mRNA.	50.9	64.8	60.8	74.6	337.6	7.85225	0.000183838	0.40111	0.0985108	0.545292	0.274129
NM_011756	Mus musculus zinc finger protein 36 (Zfp36), mRNA.	6.6	7	0	0	28.6	4.98986	0.0179792	21.2184	0.100576	22.9615	0.100576
