# Supplementary material for: Twist1 Transcriptional Targets in the Developing Atrio-Ventricular Canal of the Mouse
Source: PLoS One. 2012 Jul 16;7(7):e40815. doi: 10.1371/journal.pone.0040815 (PMC3397961; doi:10.1371/journal.pone.0040815)
Supplement: Table S8 — Genes significantly differentially expressed in the Twist1 null AVC with high confidence TWIST1 ChIP-seq peaks. Genes with a TWIST1 ChIP-seq peak of height 30 or more were compared to genes differentially expressed in the Twist1 null AVC. 26 genes were down-regulated (Table S8A) and 31 were up-regulated (Table S8B) and had at least one TWIST1 peak. Peaks were associated with genes using GREAT and the genomic location of the peaks and the peak heights are listed. Expression values are listed as tags per million for each library and only genes with more than 5 raw tags were considered expressed. Fold changes and p-values are provided as calculated by edgeR as the normalized fold-change of Twist1 null AVC over wild-type (WT) AVC expression. Also included are AVC and OFT fold changes and p-values. Genes were considered up- or down-regulated if the p-value was less than 0.05 but no fold change cut-off was used. (XLS) [file pone.0040815.s010.xls]

## Sheet: Table 8A
Table S8. Genes significantly differentially expressed in the Twist1 null AVC with high confidence TWIST1 ChIP-seq peaks
A. Genes significantly down-regulated in the Twist1 null AVC with TWIST1 ChIP-seq peak												Twist1 over WT AVC		AVC over A&V		OFT over A&V
Gene	Peak Coordinates			Pk Height	RefSeq Accession	Gene Name	AVC	OFT	Atria	Ventricles	Twist1 null AVC	Fold Change	P-Value	Fold Change	P-Value	Fold Change	P-Value
Twist1	chr12	34885018	34885253	46	NM_011658	Mus musculus twist homolog 1 (Drosophila) (Twist1), mRNA.	918	299.1	63.4	55.9	4.6	0.00625399	8.49e-13	8.16187	0.000136037	2.84588	0.0489876
Col3a1	chr1	44736356	44736567	34	NM_009930	Mus musculus collagen, type III, alpha 1 (Col3a1), mRNA.	1442	2334.3	94.9	108.7	206.9	0.170813	0.000876902	7.51782	0.000200548	13.014	4.5e-06
Col3a1	chr1	45078208	45078432	30	NM_009930	Mus musculus collagen, type III, alpha 1 (Col3a1), mRNA.	1442	2334.3	94.9	108.7	206.9	0.170813	0.000876902	7.51782	0.000200548	13.014	4.5e-06
Tdrd7	chr4	46036181	46036388	68	NM_146142	Mus musculus tudor domain containing 7 (Tdrd7), mRNA.	53.8	37.2	20.6	31	6	0.137004	0.00283478	1.10801	0.882887	0.821208	0.773186
Snai1	chr2	167421489	167421691	46	NM_011427	Mus musculus snail homolog 1 (Drosophila) (Snai1), mRNA.	43.5	18.4	2.1	1.4	4.8	0.136635	0.00292425	11.9282	0.00212487	5.42759	0.0761369
Pcolce	chr5	138051929	138052155	57	NM_008788	Mus musculus procollagen C-endopeptidase enhancer protein (Pcolce), mRNA.	202.3	274.9	41.1	34.6	35.1	0.20743	0.00396173	2.8334	0.0560093	4.11531	0.00936868
Fam92a	chr4	13020690	13020917	48	NM_026558	Mus musculus family with sequence similarity 92, member A (Fam92a), mRNA.	94.8	94.7	191	343.7	14.3	0.181758	0.00411989	0.18908	0.00198072	0.201991	0.0028092
Tpm4	chr8	74660526	74660780	39	NM_001001491	Mus musculus tropomyosin 4 (Tpm4), mRNA.	45.5	57.9	0	0	5.1	0.13846	0.00413927	140.385	2.34e-05	182.653	4.52e-06
Synpo	chr18	60830092	60830322	42	NM_177340	Mus musculus synaptopodin (Synpo), transcript variant A, mRNA.	46.5	73.2	6	16.6	5.9	0.155844	0.00622285	2.16999	0.225723	3.64145	0.0356578
Col1a2	chr6	4407581	4407829	50	NM_007743	Mus musculus collagen, type I, alpha 2 (Col1a2), mRNA.	234.7	239.1	126.4	111.1	48	0.244126	0.00951069	1.05096	0.934434	1.14499	0.807113
Col1a2	chr6	4507123	4507385	31	NM_007743	Mus musculus collagen, type I, alpha 2 (Col1a2), mRNA.	234.7	239.1	126.4	111.1	48	0.244126	0.00951069	1.05096	0.934434	1.14499	0.807113
Ror2	chr13	53405227	53405459	35	NM_013846	Mus musculus receptor tyrosine kinase-like orphan receptor 2 (Ror2), mRNA.	46.2	17.1	13.3	20.6	7.3	0.192682	0.00990408	1.44468	0.532478	0.57822	0.445422
Ror2	chr13	53190721	53190926	34	NM_013846	Mus musculus receptor tyrosine kinase-like orphan receptor 2 (Ror2), mRNA.	46.2	17.1	13.3	20.6	7.3	0.192682	0.00990408	1.44468	0.532478	0.57822	0.445422
Ctnna1	chr18	35140248	35140449	47	NM_009818	Mus musculus catenin (cadherin associated protein), alpha 1 (Ctnna1), mRNA.	458.5	371.5	65.4	112.9	100.5	0.261146	0.0108138	2.73193	0.0541294	2.36763	0.098146
Tns1	chr1	73805022	73805231	32	NM_027884	Mus musculus tensin 1 (Tns1), mRNA.	56.1	30.1	0	0	9.5	0.205261	0.0124716	172.857	4.26e-05	95.4343	0.000229672
Rab2a	chr4	8350671	8350914	35	NM_021518	Mus musculus RAB2A, member RAS oncogene family (Rab2a), mRNA.	186.4	134.7	33.4	53.3	41	0.262691	0.0140545	2.28111	0.125619	1.76384	0.295502
Flnb	chr14	8655365	8655586	42	NM_134080	Mus musculus filamin, beta (Flnb), mRNA.	38.2	13.3	9.9	8.3	5.9	0.189466	0.0167432	2.21488	0.236656	0.836694	0.890517
Bmp2	chr2	133285920	133286123	31	NM_007553	Mus musculus bone morphogenetic protein 2 (Bmp2), mRNA.	219.6	27.1	4.5	0	51.2	0.278202	0.0169699	48.2489	1.48e-07	6.4133	0.0160224
Tars	chr15	11140857	11141060	40	NM_033074	Mus musculus threonyl-tRNA synthetase (Tars), mRNA.	40.8	23.9	81	112	7.4	0.220911	0.0177523	0.22619	0.0070651	0.142454	0.000621733
Aqp1	chr6	55209058	55209273	32	NM_007472	Mus musculus aquaporin 1 (Aqp1), mRNA.	35.7	23	0	0	6.6	0.22578	0.0218113	110.363	9.29e-05	73.1591	0.000835737
Cxcr7	chr1	92234690	92234935	33	NM_007722	Mus musculus chemokine (C-X-C motif) receptor 7 (Cxcr7), mRNA.	123.5	44.6	18.2	21.3	29.6	0.286639	0.0230459	3.30454	0.0358343	1.28162	0.677363
Cxcr7	chr1	92373155	92373381	43	NM_007722	Mus musculus chemokine (C-X-C motif) receptor 7 (Cxcr7), mRNA.	123.5	44.6	18.2	21.3	29.6	0.286639	0.0230459	3.30454	0.0358343	1.28162	0.677363
Dagla	chr19	10415305	10415517	49	NM_198114	Mus musculus diacylglycerol lipase, alpha (Dagla), mRNA.	13.2	4.8	1.3	0	1.2	0.12611	0.0244504	8.78608	0.0467734	3.52299	0.440358
Epb4.1l3	chr17	69500674	69500873	32	NM_013813	Mus musculus erythrocyte protein band 4.1-like 3 (Epb4.1l3), mRNA.	140.7	160.6	9.9	27	34.9	0.296383	0.0258503	4.03493	0.0146964	4.92224	0.00513282
9030425E11Rik	chr9	40565474	40565703	32	NM_133733	Mus musculus RIKEN cDNA 9030425E11 gene (9030425E11Rik), mRNA.	16.3	9.1	0	0	1.9	0.15276	0.0282683	50.9333	0.00544751	29.5499	0.039138
Gpr124	chr8	28214798	28215065	35	NM_054044	Mus musculus G protein-coupled receptor 124 (Gpr124), mRNA.	130.9	111.7	13.5	18.5	33	0.301298	0.0287285	4.314	0.0122178	3.9368	0.0183384
4930402H24Rik	chr2	130666247	130666446	36	NM_029432	Mus musculus RIKEN cDNA 4930402H24 gene (4930402H24Rik), mRNA.	19.1	18.4	1.7	3.6	2.5	0.167519	0.0303314	3.68424	0.132537	3.78653	0.132537
Hspb8	chr5	116810824	116811030	44	NM_030704	Mus musculus heat shock protein 8 (Hspb8), mRNA.	56.1	62.8	30	66.8	13	0.279109	0.030371	0.61766	0.396191	0.738848	0.587147
Tbc1d4	chr14	101907310	101907521	38	NM_001081278	Mus musculus TBC1 domain family, member 4 (Tbc1d4), mRNA.	26.2	13.6	12.4	8.3	4.4	0.207958	0.0322071	1.34087	0.690652	0.751954	0.699139
Rab40c	chr17	26077406	26077688	30	NM_139154	Mus musculus Rab40c, member RAS oncogene family (Rab40c), mRNA.	36.1	30.5	5.8	7.3	8.2	0.275619	0.0474938	2.87418	0.101403	2.59787	0.172493

## Sheet: Table 8B
Table S8. Genes significantly differentially expressed in the Twist1 null AVC with high confidence TWIST1 ChIP-seq peaks
B. Genes up-regulated in the Twist1 null AVC with TWIST1 ChIP-seq peak												Twist1 over WT AVC		AVC over A&V		OFT over A&V
Gene	Peak Coordinates			Pk Height	RefSeq Accession	Gene Name	AVC	OFT	Atria	Ventricles	Twist1 null AVC	Fold Change	P-Value	Fold Change	P-Value	Fold Change	P-Value
Wdr75	chr1	45822644	45822865	43	NM_028599	Mus musculus WD repeat domain 75 (Wdr75), mRNA.	5.8	20.3	12	15.4	74.1	14.5605	4.39e-05	0.23479	0.0570114	0.844692	0.842578
Sik1	chr17	31968561	31968760	40	NM_010831	Mus musculus salt inducible kinase 1 (Sik1), mRNA.	6.6	16.1	10.7	17.5	61.6	10.7018	0.000294364	0.25783	0.0466103	0.653333	0.527961
Cetn3	chr13	82197458	82197677	43	NM_007684	Mus musculus centrin 3 (Cetn3), mRNA.	37.2	49	105.9	242.6	237.9	7.55851	0.000301269	0.11439	0.000112677	0.160788	0.00086733
Ppa1	chr10	61073707	61073910	32	NM_026438	Mus musculus pyrophosphatase (inorganic) 1 (Ppa1), mRNA.	32.8	46.5	58.7	96.6	209.1	7.52835	0.000333592	0.22632	0.00736207	0.342083	0.0526966
Alkbh5	chr11	60336564	60336833	32	NM_172943	Mus musculus alkB, alkylation repair homolog 5 (E. coli) (Alkbh5), mRNA.	19.4	30.2	30.9	28.9	117.9	7.14235	0.00078818	0.34876	0.0886352	0.576947	0.382141
Mycn	chr12	12687374	12687648	30	NM_008709	Mus musculus v-myc myelocytomatosis viral related oncogene, neuroblastoma derived (avian) (Mycn), mRNA.	9.9	14.8	45.9	94.5	68.2	8.00153	0.000837853	0.07726	6.05e-05	0.122159	0.000551061
Fzd7	chr1	59327313	59327520	46	NM_008057	Mus musculus frizzled homolog 7 (Drosophila) (Fzd7), mRNA.	10.4	9.7	9.4	0	65.1	7.28113	0.00106663	1.16665	1	1.16363	1
Tpcn1	chr5	121028601	121028828	35	NM_145853	Mus musculus two pore channel 1 (Tpcn1), mRNA.	15.6	19.1	1.9	2.1	79.1	5.94476	0.00242293	3.84289	0.124416	4.99398	0.0600227
Bcl2l13	chr6	120791863	120792127	30	NM_153516	Mus musculus BCL2-like 13 (apoptosis facilitator) (Bcl2l13), nuclear gene encoding mitochondrial protein, mRNA.	25.5	32.3	107.3	161.9	111.6	5.16104	0.00361418	0.10189	8.22e-05	0.137632	0.000480665
Pip4k2b	chr11	97595075	97595322	36	NM_054051	Mus musculus phosphatidylinositol-5-phosphate 4-kinase, type II, beta (Pip4k2b), mRNA.	9.9	13.1	18	17	52.2	6.13061	0.00362584	0.30766	0.0915525	0.431583	0.222431
Stt3b	chr9	115310548	115310764	30	NM_024222	Mus musculus STT3, subunit of the oligosaccharyltransferase complex, homolog B (S. cerevisiae) (Stt3b), mRNA.	29.4	33.8	100.7	139	125.4	5.03586	0.00394321	0.1317	0.000394971	0.161666	0.00118578
Il6st	chr13	112606496	112606698	36	NM_010560	Mus musculus interleukin 6 signal transducer (Il6st), mRNA.	15.1	18.4	41.8	71.7	65	5.04713	0.00680233	0.14409	0.00104003	0.186978	0.00400225
Gsto1	chr19	47928861	47929065	39	NM_010362	Mus musculus glutathione S-transferase omega 1 (Gsto1), mRNA.	14.5	19.6	17.8	35	60.9	4.922	0.00730202	0.29666	0.0463275	0.426139	0.14257
Pex14	chr4	148245860	148246112	32	NM_019781	Mus musculus peroxisomal biogenesis factor 14 (Pex14), mRNA.	14.6	26.6	7.5	27.9	58.9	4.72895	0.00854047	0.44403	0.195983	0.856095	0.873862
Rnd3	chr2	50644568	50644802	35	NM_028810	Mus musculus Rho family GTPase 3 (Rnd3), mRNA.	2.5	2.5	19.9	10.4	17.2	7.4791	0.0106267	0.0981	0.00269793	0.104589	0.0106267
Gja1	chr10	56188737	56189063	30	NM_010288	Mus musculus gap junction protein, alpha 1 (Gja1), mRNA.	32.3	22.4	54	216.2	111.6	4.08357	0.0106649	0.12822	0.000299936	0.0954878	5.23e-05
Gja1	chr10	56641312	56641520	42	NM_010288	Mus musculus gap junction protein, alpha 1 (Gja1), mRNA.	32.3	22.4	54	216.2	111.6	4.08357	0.0106649	0.12822	0.000299936	0.0954878	5.23e-05
Gja1	chr10	56699398	56699697	36	NM_010288	Mus musculus gap junction protein, alpha 1 (Gja1), mRNA.	32.3	22.4	54	216.2	111.6	4.08357	0.0106649	0.12822	0.000299936	0.0954878	5.23e-05
Ptbp2	chr3	118847117	118847427	33	NM_019550	Mus musculus polypyrimidine tract binding protein 2 (Ptbp2), mRNA.	34.1	43.7	6.9	37.4	117	4.05658	0.0112991	0.82088	0.797652	1.12222	0.862824
Cav1	chr6	17238399	17238624	33	NM_007616	Mus musculus caveolin 1, caveolae protein (Cav1), mRNA.	39.2	0	36.8	4	131.7	3.9754	0.0122994	1.02077	1	0.00880063	0.000115396
Angpt1	chr15	41936434	41936645	45	NM_009640	Mus musculus angiopoietin 1 (Angpt1), mRNA.	12	13.4	43.5	36.5	46.9	4.56781	0.0136936	0.16318	0.00308117	0.194207	0.00872115
Ube2v1	chr2	167421489	167421691	46	NM_023230	Mus musculus ubiquitin-conjugating enzyme E2 variant 1 (Ube2v1), mRNA.	34.8	35.5	83.4	163	112.8	3.83318	0.0153031	0.15138	0.00082119	0.165092	0.00125194
Riok2	chr17	17635814	17636051	31	NM_025934	Mus musculus RIO kinase 2 (yeast) (Riok2), mRNA.	8.1	1.5	50.8	71.5	32.1	4.59305	0.0167432	0.0731	3.74e-05	0.016872	5.67e-07
Arf6	chr12	70502347	70502549	31	NM_007481	Mus musculus ADP-ribosylation factor 6 (Arf6), mRNA.	46	56.4	160.2	185.7	135.5	3.48886	0.0208709	0.14228	0.000457456	0.186307	0.00209893
Zfp503	chr14	22987533	22987753	34	NM_145459	Mus musculus zinc finger protein 503 (Zfp503), mRNA.	5.9	5.7	7.5	0	24.3	4.72712	0.023029	0.84377	1	0.870641	1
Prep	chr10	44319887	44320094	45	NM_011156	Mus musculus prolyl endopeptidase (Prep), mRNA.	19.4	12.7	22.7	39.1	61.8	3.7504	0.0249346	0.33754	0.0736268	0.238197	0.0208473
Sphkap	chr1	83165790	83165991	57	NM_172430	Mus musculus SPHK1 interactor, AKAP domain containing (Sphkap), mRNA.	0	1.7	0	0	7.6	34.2789	0.025357	1	1	6.3335	1
Taf7	chr18	38012369	38012574	42	NM_175770	Mus musculus TAF7 RNA polymerase II, TATA box binding protein (TBP)-associated factor (Taf7), transcript variant 1, mRNA.	4.3	6.7	12.4	9.7	20.7	5.44493	0.0260525	0.21878	0.0600227	0.354751	0.204771
Plekhj1	chr10	80237204	80237622	38	NM_023900	Mus musculus pleckstrin homology domain containing, family J member 1 (Plekhj1), mRNA.	42	46.3	119	142	117.1	3.30127	0.0268075	0.17222	0.00151062	0.202868	0.00349308
Galnt4	chr10	98691967	98692226	35	NM_015737	Mus musculus UDP-N-acetyl-alpha-D-galactosamine:polypeptide N-acetylgalactosaminyltransferase 4 (Galnt4), mRNA.	9.2	10.6	25.7	37.4	29.8	3.77081	0.0375659	0.15967	0.00413927	0.195682	0.0124547
Gatsl2	chr5	134490653	134490922	51	NM_030719	Mus musculus GATS protein-like 2 (Gatsl2), mRNA.	0	2.3	0	0	6.7	30.3379	0.039138	1	1	8.21591	0.528302
Mrps18a	chr17	46223478	46223685	36	NM_026768	Mus musculus mitochondrial ribosomal protein S18A (Mrps18a), nuclear gene encoding mitochondrial protein, mRNA.	23.9	36.3	5.8	4	65.7	3.2441	0.041661	2.53637	0.201005	4.09421	0.0436329
Bmp4	chr14	47338201	47338400	30	NM_007554	Mus musculus bone morphogenetic protein 4 (Bmp4), mRNA.	9.1	93.6	0	2.4	27.3	3.49376	0.0488409	3.6892	0.281609	39.0917	5.65e-06
